# Supplementary material for: Genetically determined dietary habits and risk of Alzheimer’s disease: a Mendelian randomization study
Source: Front Nutr. 2024 Jun 3;11:1415555. doi: 10.3389/fnut.2024.1415555 (PMC11180739; doi:10.3389/fnut.2024.1415555)
Supplement: Supplementary file 2 [file Table_2.XLSX]

## Sheet: Table of Contents
Table of Contents
S2.1 The IVs SNPs involved in dietary habits phenotypes to AD of FinnGen database.
S2.2 The single SNP's effect estimated in dietary habits phenotypes to AD of FinnGen database.

## Sheet: S2.1
The IVs SNPs involved in dietary habits phenotypes to AD of FinnGen database.
id	SNP	effect_allele.exposure	other_allele.exposure	effect_allele.outcome	other_allele.outcome	beta.exposure	beta.outcome	eaf.exposure	eaf.outcome	remove	palindromic	ambiguous	id.outcome	pos.outcome	pval.outcome	se.outcome	mr_keep.outcome	pval_origin.outcome	data_source.outcome	samplesize.outcome	samplesize.exposure	chr.exposure	pval.exposure	se.exposure	pos.exposure	id.exposure	exposure	mr_keep.exposure	pval_origin.exposure	data_source.exposure	action	SNP_index	mr_keep	R2	F	rsq.exposure	effective_n.exposure	rsq.outcome	effective_n.outcome	steiger_dir	steiger_pval
ukb-b-10217	rs116687379	T	C	T	C	0.0945744	0.0211971	0.013219	0.989159	FALSE	FALSE	FALSE	2m9k9V	175826100	0.766648	0.0714283	TRUE	reported	textfile	412181	64949	5	8.79995e-08	0.0176761	175253103	ukb-b-10217	|| id:ukb-b-10217	TRUE	reported	igd	2	1	TRUE	0.000440565	28.626	0.000440579	64949	2.13662e-07	412181	TRUE	1.15587e-06
	rs142705784	C	T	C	T	0.0822368	0.0188407	0.01573	0.982348	FALSE	FALSE	FALSE	2m9k9V	25301153	0.740018	0.056778	TRUE	reported	textfile	412181	64949	10	2.59998e-07	0.0159742	25590082	ukb-b-10217	|| id:ukb-b-10217	TRUE	reported	igd	2	1	TRUE	0.000407891	26.5021	0.000407904	64949	2.67146e-07	412181	TRUE	3.12966e-06
	rs62559005	T	C	T	C	0.0833839	-0.0678159	0.017006	0.928794	FALSE	FALSE	FALSE	2m9k9V	95784707	0.0222736	0.02967	TRUE	reported	textfile	412181	64949	9	7.19996e-08	0.0154833	98546989	ukb-b-10217	|| id:ukb-b-10217	TRUE	reported	igd	2	1	TRUE	0.000446345	29.0017	0.000446359	64949	1.26747e-05	412181	TRUE	3.15772e-05
	rs72791190	G	A	G	A	0.0554313	0.0422019	0.033742	0.947412	FALSE	FALSE	FALSE	2m9k9V	51273518	0.216137	0.03412	TRUE	reported	textfile	412181	64949	16	4.49997e-07	0.0109853	51307429	ukb-b-10217	|| id:ukb-b-10217	TRUE	reported	igd	2	1	TRUE	0.000391871	25.4609	0.000391883	64949	3.71158e-06	412181	TRUE	2.30295e-05
	rs73112179	G	T	G	T	0.0375631	-0.0196467	0.102931	0.867938	FALSE	FALSE	FALSE	2m9k9V	241132133	0.379763	0.0223682	TRUE	reported	textfile	412181	64949	2	1.40001e-08	0.00662585	242071548	ukb-b-10217	|| id:ukb-b-10217	TRUE	reported	igd	2	1	TRUE	0.000494598	32.1386	0.000494613	64949	1.87168e-06	412181	TRUE	7.62638e-07
	rs74543812	T	G	T	G	0.14029	-0.0461762	0.006544	0.998455	FALSE	FALSE	FALSE	2m9k9V	55791458	0.812704	0.194886	TRUE	reported	textfile	412181	64949	14	1.09999e-08	0.0245253	56258176	ukb-b-10217	|| id:ukb-b-10217	TRUE	reported	igd	2	1	TRUE	0.00050354	32.7199	0.000503555	64949	1.36204e-07	412181	TRUE	1.70652e-07
ukb-b-11348	rs10201472	G	A	G	A	-0.0103928	0.026838	0.435967	0.537228	FALSE	FALSE	FALSE	2m9k9V	104834588	0.0771596	0.015185	TRUE	reported	textfile	412181	452236	2	2.19999e-07	0.00200649	105451046	ukb-b-11348	|| id:ukb-b-11348	TRUE	reported	igd	2	1	TRUE	5.93199e-05	26.8281	5.93201e-05	452236	7.57847e-06	412181	TRUE	0.0215472
	rs10211137	C	T	C	T	-0.0244893	-0.0115829	0.064479	0.943419	FALSE	FALSE	FALSE	2m9k9V	44386934	0.723114	0.0326923	TRUE	reported	textfile	412181	452236	2	1.6e-09	0.00405915	44614073	ukb-b-11348	|| id:ukb-b-11348	TRUE	reported	igd	2	1	TRUE	8.0479e-05	36.3983	8.04793e-05	452236	3.04549e-07	412181	TRUE	9.24056e-05
	rs10761661	T	C	T	C	-0.0114852	-0.0329214	0.45322	0.598786	FALSE	FALSE	FALSE	2m9k9V	62765375	0.0332782	0.0154654	TRUE	reported	textfile	412181	452236	10	1e-08	0.00200486	64525135	ukb-b-11348	|| id:ukb-b-11348	TRUE	reported	igd	2	1	TRUE	7.25625e-05	32.8176	7.25628e-05	452236	1.09937e-05	412181	TRUE	0.0156891
	rs11060853	G	A	G	A	-0.012789	0.0172233	0.411804	0.597379	FALSE	FALSE	FALSE	2m9k9V	122939524	0.265435	0.0154658	TRUE	reported	textfile	412181	452236	12	2.5e-10	0.00202087	123424071	ukb-b-11348	|| id:ukb-b-11348	TRUE	reported	igd	2	1	TRUE	8.85509e-05	40.0493	8.85513e-05	452236	3.00885e-06	412181	TRUE	0.000364657
	rs11133681	C	T	C	T	-0.0103397	-0.00370998	0.597537	0.396114	FALSE	FALSE	FALSE	2m9k9V	11924103	0.809267	0.0153704	TRUE	reported	textfile	412181	452236	5	3.89996e-07	0.00203807	11924215	ukb-b-11348	|| id:ukb-b-11348	TRUE	reported	igd	2	1	TRUE	5.69099e-05	25.7381	5.69102e-05	452236	1.41347e-07	412181	TRUE	0.00087275
	rs11183201	C	T	C	T	-0.016725	-0.0237475	0.507856	0.506024	FALSE	FALSE	FALSE	2m9k9V	45777199	0.115713	0.0150967	TRUE	reported	textfile	412181	452236	12	5.30029e-17	0.00199574	46170982	ukb-b-11348	|| id:ukb-b-11348	TRUE	reported	igd	2	1	TRUE	0.000155272	70.23	0.000155272	452236	6.00321e-06	412181	TRUE	3.3363e-06
	rs11620650	C	T	C	T	-0.0107198	-0.0021097	0.350869	0.615638	FALSE	FALSE	FALSE	2m9k9V	78079452	0.891888	0.0155221	TRUE	reported	textfile	412181	452236	14	3.09999e-07	0.00209509	78545795	ukb-b-11348	|| id:ukb-b-11348	TRUE	reported	igd	2	1	TRUE	5.78866e-05	26.1798	5.78868e-05	452236	4.48182e-08	412181	TRUE	0.000592909
	rs11628639	C	T	C	T	-0.013495	-0.00174469	0.243333	0.80634	FALSE	FALSE	FALSE	2m9k9V	97371231	0.927159	0.0190844	TRUE	reported	textfile	412181	452236	14	6.19998e-09	0.00232226	97837568	ukb-b-11348	|| id:ukb-b-11348	TRUE	reported	igd	2	1	TRUE	7.46666e-05	33.7693	7.4667e-05	452236	2.02765e-08	412181	TRUE	7.92715e-05
	rs11691161	G	A	G	A	-0.0104221	0.0066073	0.460712	0.632302	FALSE	FALSE	FALSE	2m9k9V	41798912	0.672091	0.0156097	TRUE	reported	textfile	412181	452236	2	1.89998e-07	0.00199991	42026052	ukb-b-11348	|| id:ukb-b-11348	TRUE	reported	igd	2	1	TRUE	6.0048e-05	27.1574	6.00482e-05	452236	4.34683e-07	412181	TRUE	0.000993557
	rs117398588	G	A	G	A	-0.0381486	-0.0158256	0.01948	0.970849	FALSE	FALSE	FALSE	2m9k9V	30863630	0.723549	0.0447405	TRUE	reported	textfile	412181	452236	10	1.09999e-07	0.00719476	31152559	ukb-b-11348	|| id:ukb-b-11348	TRUE	reported	igd	2	1	TRUE	6.21631e-05	28.114	6.21633e-05	452236	3.03552e-07	412181	TRUE	0.000660456
	rs12349638	A	G	A	G	0.0103486	-0.00689319	0.547398	0.437753	FALSE	FALSE	FALSE	2m9k9V	12082105	0.650443	0.0152118	TRUE	reported	textfile	412181	452236	9	2.30001e-07	0.00200099	12082105	ukb-b-11348	|| id:ukb-b-11348	TRUE	reported	igd	2	1	TRUE	5.91402e-05	26.7468	5.91404e-05	452236	4.98188e-07	412181	TRUE	0.00118097
	rs13016665	A	C	A	C	0.0147544	-0.0104149	0.423235	0.526695	FALSE	FALSE	FALSE	2m9k9V	57768213	0.490918	0.0151193	TRUE	reported	textfile	412181	452236	2	3.50026e-13	0.00202829	57995348	ukb-b-11348	|| id:ukb-b-11348	TRUE	reported	igd	2	1	TRUE	0.000116995	52.9153	0.000116995	452236	1.15123e-06	412181	TRUE	6.04604e-06
	rs13023099	A	C	A	C	-0.0114708	0.00788525	0.571784	0.565502	FALSE	FALSE	FALSE	2m9k9V	199840900	0.606397	0.0153046	TRUE	reported	textfile	412181	452236	2	1.40001e-08	0.00202287	200705623	ukb-b-11348	|| id:ukb-b-11348	TRUE	reported	igd	2	1	TRUE	7.10977e-05	32.1551	7.1098e-05	452236	6.44022e-07	412181	TRUE	0.000395639
	rs17083079	A	G	A	G	0.0301138	0.131942	0.047423	0.986761	FALSE	FALSE	FALSE	2m9k9V	93347901	0.055176	0.0688094	TRUE	reported	textfile	412181	452236	5	1.2e-10	0.00467938	92683607	ukb-b-11348	|| id:ukb-b-11348	TRUE	reported	igd	2	1	TRUE	9.15692e-05	41.4145	9.15696e-05	452236	8.92033e-06	412181	TRUE	0.00223679
	rs17314727	C	T	C	T	0.0122879	0.00991351	0.236003	0.804471	FALSE	FALSE	FALSE	2m9k9V	93892340	0.602744	0.0190477	TRUE	reported	textfile	412181	452236	5	1.5e-07	0.0023416	93228046	ukb-b-11348	|| id:ukb-b-11348	TRUE	reported	igd	2	1	TRUE	6.08889e-05	27.5377	6.08892e-05	452236	6.57179e-07	412181	TRUE	0.00116559
	rs17332107	G	A	G	A	-0.0112511	-0.0186658	0.298014	0.58522	FALSE	FALSE	FALSE	2m9k9V	102323401	0.22416	0.0153559	TRUE	reported	textfile	412181	452236	5	2.19999e-07	0.00217274	101659105	ukb-b-11348	|| id:ukb-b-11348	TRUE	reported	igd	2	1	TRUE	5.92903e-05	26.8147	5.92906e-05	452236	3.58472e-06	412181	TRUE	0.00700677
	rs1736895	A	G	A	G	0.0108369	-0.0246268	0.423152	0.665875	FALSE	FALSE	FALSE	2m9k9V	28252048	0.122275	0.0159366	TRUE	reported	textfile	412181	452236	6	7.49998e-08	0.00201517	28219826	ukb-b-11348	|| id:ukb-b-11348	TRUE	reported	igd	2	1	TRUE	6.39431e-05	28.9191	6.39434e-05	452236	5.79344e-06	412181	TRUE	0.00944063
	rs1940033	T	C	T	C	-0.011079	0.00128226	0.592727	0.430565	FALSE	FALSE	FALSE	2m9k9V	132012913	0.933027	0.0152582	TRUE	reported	textfile	412181	452236	11	4.70002e-08	0.00202843	131882807	ukb-b-11348	|| id:ukb-b-11348	TRUE	reported	igd	2	1	TRUE	6.5961e-05	29.8318	6.59613e-05	452236	1.7134e-08	412181	TRUE	0.00020665
	rs1994315	C	T	C	T	-0.0168239	0.000234663	0.685162	0.446419	FALSE	FALSE	FALSE	2m9k9V	85094998	0.98765	0.0151599	TRUE	reported	textfile	412181	452236	3	4.30031e-15	0.00214445	85144149	ukb-b-11348	|| id:ukb-b-11348	TRUE	reported	igd	2	1	TRUE	0.000136081	61.5488	0.000136082	452236	5.81314e-10	412181	TRUE	6.44114e-08
	rs2068650	C	A	C	A	-0.013938	-0.00335957	0.472074	0.467364	FALSE	FALSE	FALSE	2m9k9V	167408289	0.824297	0.0151317	TRUE	reported	textfile	412181	452236	5	3.10027e-12	0.00199929	166835294	ukb-b-11348	|| id:ukb-b-11348	TRUE	reported	igd	2	1	TRUE	0.000107458	48.6012	0.000107458	452236	1.19593e-07	412181	TRUE	3.26619e-06
	rs2391874	G	A	G	A	0.0114661	-0.00820442	0.675874	0.301864	FALSE	FALSE	FALSE	2m9k9V	110876054	0.617726	0.0164392	TRUE	reported	textfile	412181	452236	13	7.69999e-08	0.0021338	111528401	ukb-b-11348	|| id:ukb-b-11348	TRUE	reported	igd	2	1	TRUE	6.38456e-05	28.875	6.38459e-05	452236	6.04294e-07	412181	TRUE	0.00080936
	rs2517678	T	C	T	C	0.013233	0.00981158	0.368395	0.641653	FALSE	FALSE	FALSE	2m9k9V	29965448	0.532795	0.0157301	TRUE	reported	textfile	412181	452236	6	2.19999e-10	0.00208598	29933225	ukb-b-11348	|| id:ukb-b-11348	TRUE	reported	igd	2	1	TRUE	8.898e-05	40.2434	8.89804e-05	452236	9.43906e-07	412181	TRUE	8.51789e-05
	rs28406095	A	G	A	G	-0.010949	-0.0123697	0.461729	0.4974	FALSE	FALSE	FALSE	2m9k9V	41532894	0.411895	0.0150746	TRUE	reported	textfile	412181	452236	15	4.39997e-08	0.00200012	41825092	ukb-b-11348	|| id:ukb-b-11348	TRUE	reported	igd	2	1	TRUE	6.62587e-05	29.9664	6.6259e-05	452236	1.63358e-06	412181	TRUE	0.00143999
	rs319694	T	C	T	C	0.0111305	0.00183939	0.693936	0.244029	FALSE	FALSE	FALSE	2m9k9V	47843463	0.916937	0.0176367	TRUE	reported	textfile	412181	452236	3	2.39999e-07	0.00215594	47884953	ukb-b-11348	|| id:ukb-b-11348	TRUE	reported	igd	2	1	TRUE	5.89339e-05	26.6535	5.89342e-05	452236	2.63893e-08	412181	TRUE	0.000483868
	rs34109003	T	C	T	C	0.01614	-0.0315968	0.125894	0.889885	FALSE	FALSE	FALSE	2m9k9V	21549757	0.190918	0.024159	TRUE	reported	textfile	412181	452236	14	1.09999e-07	0.00303932	22017905	ukb-b-11348	|| id:ukb-b-11348	TRUE	reported	igd	2	1	TRUE	6.23537e-05	28.2002	6.23539e-05	452236	4.14993e-06	412181	TRUE	0.00650927
	rs34855425	T	C	T	C	-0.0116602	0.0177475	0.296778	0.737809	FALSE	FALSE	FALSE	2m9k9V	33578268	0.300491	0.017141	TRUE	reported	textfile	412181	452236	3	8.9e-08	0.00218069	33619760	ukb-b-11348	|| id:ukb-b-11348	TRUE	reported	igd	2	1	TRUE	6.32167e-05	28.5905	6.32169e-05	452236	2.60085e-06	412181	TRUE	0.00324693
	rs4665972	C	T	C	T	-0.0142361	0.0144121	0.604541	0.375381	FALSE	FALSE	FALSE	2m9k9V	27375230	0.355091	0.0155847	TRUE	reported	textfile	412181	452236	2	3.19963e-12	0.00204335	27598097	ukb-b-11348	|| id:ukb-b-11348	TRUE	reported	igd	2	1	TRUE	0.000107321	48.5394	0.000107321	452236	2.07477e-06	412181	TRUE	3.4433e-05
	rs4740151	A	G	A	G	-0.0134853	-0.00524078	0.170085	0.907956	FALSE	FALSE	FALSE	2m9k9V	79344947	0.842511	0.0263777	TRUE	reported	textfile	412181	452236	8	4e-07	0.00266105	80257182	ukb-b-11348	|| id:ukb-b-11348	TRUE	reported	igd	2	1	TRUE	5.67839e-05	25.6811	5.67842e-05	452236	9.57706e-08	412181	TRUE	0.000791858
	rs4892250	T	C	T	C	-0.0104981	0.0400531	0.62509	0.325704	FALSE	FALSE	FALSE	2m9k9V	74600513	0.0137189	0.0162517	TRUE	reported	textfile	412181	452236	18	3.50002e-07	0.00206099	72267749	ukb-b-11348	|| id:ukb-b-11348	TRUE	reported	igd	2	1	TRUE	5.73693e-05	25.9458	5.73696e-05	452236	1.47361e-05	412181	TRUE	0.0827917
	rs4947596	C	T	C	T	-0.0229062	-0.0290444	0.050406	0.938226	FALSE	FALSE	FALSE	2m9k9V	51469446	0.356188	0.0314792	TRUE	reported	textfile	412181	452236	7	4.60002e-07	0.00454366	51537143	ukb-b-11348	|| id:ukb-b-11348	TRUE	reported	igd	2	1	TRUE	5.61959e-05	25.4151	5.61962e-05	452236	2.06534e-06	412181	TRUE	0.00489582
	rs4984685	A	G	A	G	0.0135849	0.0475703	0.201006	0.682746	FALSE	FALSE	FALSE	2m9k9V	704230	0.00364099	0.0163601	TRUE	reported	textfile	412181	452236	16	4.39997e-08	0.00248083	754230	ukb-b-11348	|| id:ukb-b-11348	TRUE	reported	igd	2	1	TRUE	6.63017e-05	29.9859	6.6302e-05	452236	2.05119e-05	412181	TRUE	0.0933246
	rs596878	C	A	C	A	-0.011739	0.00770812	0.449595	0.631973	FALSE	FALSE	FALSE	2m9k9V	139965099	0.621517	0.0156129	TRUE	reported	textfile	412181	452236	6	5.30005e-09	0.00201069	140286236	ukb-b-11348	|| id:ukb-b-11348	TRUE	reported	igd	2	1	TRUE	7.53658e-05	34.0855	7.53661e-05	452236	5.91349e-07	412181	TRUE	0.000238443
	rs6090344	A	G	A	G	-0.0125252	0.036914	0.232351	0.801052	FALSE	FALSE	FALSE	2m9k9V	63291605	0.0519697	0.0189947	TRUE	reported	textfile	412181	452236	20	2.1e-07	0.0024128	61922957	ukb-b-11348	|| id:ukb-b-11348	TRUE	reported	igd	2	1	TRUE	5.95848e-05	26.9479	5.95851e-05	452236	9.16279e-06	412181	TRUE	0.0293356
	rs62091167	C	A	C	A	-0.0138402	0.0197781	0.215931	0.777639	FALSE	FALSE	FALSE	2m9k9V	55463399	0.279986	0.018307	TRUE	reported	textfile	412181	452236	18	1.2e-08	0.0024253	53130630	ukb-b-11348	|| id:ukb-b-11348	TRUE	reported	igd	2	1	TRUE	7.20041e-05	32.5651	7.20044e-05	452236	2.8317e-06	412181	TRUE	0.00158261
	rs656817	G	A	G	A	-0.0126883	-0.00322063	0.334442	0.693423	FALSE	FALSE	FALSE	2m9k9V	43414970	0.843706	0.0163355	TRUE	reported	textfile	412181	452236	18	1.79999e-09	0.00210929	40994935	ukb-b-11348	|| id:ukb-b-11348	TRUE	reported	igd	2	1	TRUE	8.00082e-05	36.1853	8.00085e-05	452236	9.43042e-08	412181	TRUE	6.04177e-05
	rs6741066	T	C	T	C	0.0129011	-0.0367626	0.740557	0.275477	FALSE	FALSE	FALSE	2m9k9V	43982338	0.0304453	0.0169863	TRUE	reported	textfile	412181	452236	2	1.40001e-08	0.0022724	44209477	ukb-b-11348	|| id:ukb-b-11348	TRUE	reported	igd	2	1	TRUE	7.12669e-05	32.2316	7.12672e-05	452236	1.13638e-05	412181	TRUE	0.0185283
	rs6754311	C	T	C	T	0.0141353	-0.033761	0.264485	0.599654	FALSE	FALSE	FALSE	2m9k9V	135950412	0.030662	0.0156197	TRUE	reported	textfile	412181	452236	2	3.09999e-10	0.00224657	136707982	ukb-b-11348	|| id:ukb-b-11348	TRUE	reported	igd	2	1	TRUE	8.7532e-05	39.5884	8.75324e-05	452236	1.13343e-05	412181	TRUE	0.00541357
	rs6906237	A	C	A	C	-0.0230199	0.075158	0.055467	0.982819	FALSE	FALSE	FALSE	2m9k9V	35407749	0.208574	0.059768	TRUE	reported	textfile	412181	452236	6	1.09999e-07	0.00433273	35375526	ukb-b-11348	|| id:ukb-b-11348	TRUE	reported	igd	2	1	TRUE	6.24153e-05	28.2281	6.24156e-05	452236	3.83641e-06	412181	TRUE	0.00579417
	rs73802707	T	C	T	C	-0.0159296	-0.0393036	0.153694	0.914975	FALSE	FALSE	FALSE	2m9k9V	17930696	0.146069	0.0270396	TRUE	reported	textfile	412181	452236	4	8e-09	0.00276165	17932319	ukb-b-11348	|| id:ukb-b-11348	TRUE	reported	igd	2	1	TRUE	7.35657e-05	33.2714	7.3566e-05	452236	5.12597e-06	412181	TRUE	0.00337155
	rs74946891	C	T	C	T	0.0142364	0.0207018	0.151181	0.858456	FALSE	FALSE	FALSE	2m9k9V	60019604	0.340619	0.0217241	TRUE	reported	textfile	412181	452236	2	3.29997e-07	0.00278726	60246739	ukb-b-11348	|| id:ukb-b-11348	TRUE	reported	igd	2	1	TRUE	5.7684e-05	26.0882	5.76842e-05	452236	2.20316e-06	412181	TRUE	0.00454409
	rs75544197	G	A	G	A	0.0268268	-0.0148327	0.036808	0.989763	FALSE	FALSE	FALSE	2m9k9V	86124914	0.842467	0.0746339	TRUE	reported	textfile	412181	452236	2	4.09996e-07	0.00529678	86352037	ukb-b-11348	|| id:ukb-b-11348	TRUE	reported	igd	2	1	TRUE	5.67184e-05	25.6515	5.67187e-05	452236	9.58258e-08	412181	TRUE	0.000797777
	rs7802468	T	C	T	C	-0.0233527	0.0151409	0.371501	0.658741	FALSE	FALSE	FALSE	2m9k9V	144007323	0.342135	0.0159386	TRUE	reported	textfile	412181	452236	7	6.90081e-30	0.00205629	143704416	ukb-b-11348	|| id:ukb-b-11348	TRUE	reported	igd	2	1	TRUE	0.000285113	128.974	0.000285114	452236	2.18936e-06	412181	TRUE	8.38787e-13
	rs79436018	C	T	C	T	-0.0176147	-0.0222567	0.116276	0.890761	FALSE	FALSE	FALSE	2m9k9V	128053980	0.361472	0.0243892	TRUE	reported	textfile	412181	452236	7	1.6e-08	0.00311645	127694032	ukb-b-11348	|| id:ukb-b-11348	TRUE	reported	igd	2	1	TRUE	7.06373e-05	31.9469	7.06377e-05	452236	2.02041e-06	412181	TRUE	0.00118329
	rs7965658	A	G	A	G	0.0182727	-0.0366078	0.196545	0.776662	FALSE	FALSE	FALSE	2m9k9V	49594146	0.043721	0.0181518	TRUE	reported	textfile	412181	452236	12	3.10027e-13	0.00250594	49987929	ukb-b-11348	|| id:ukb-b-11348	TRUE	reported	igd	2	1	TRUE	0.000117557	53.1695	0.000117557	452236	9.86774e-06	412181	TRUE	0.000348436
	rs8050588	A	G	A	G	-0.0109771	-0.0054529	0.362246	0.656912	FALSE	FALSE	FALSE	2m9k9V	30926478	0.730695	0.0158422	TRUE	reported	textfile	412181	452236	16	1.09999e-07	0.00206891	30937799	ukb-b-11348	|| id:ukb-b-11348	TRUE	reported	igd	2	1	TRUE	6.22443e-05	28.1508	6.22446e-05	452236	2.87434e-07	412181	TRUE	0.000638366
	rs8084529	A	G	A	G	-0.0103695	0.0190523	0.417149	0.627441	FALSE	FALSE	FALSE	2m9k9V	33945245	0.222055	0.0156028	TRUE	reported	textfile	412181	452236	18	2.80001e-07	0.00201814	31525209	ukb-b-11348	|| id:ukb-b-11348	TRUE	reported	igd	2	1	TRUE	5.83744e-05	26.4004	5.83747e-05	452236	3.61745e-06	412181	TRUE	0.0077036
	rs838133	G	A	G	A	0.0110481	-0.0207536	0.549476	0.379566	FALSE	FALSE	FALSE	2m9k9V	48756272	0.181723	0.0155403	TRUE	reported	textfile	412181	452236	19	7.90005e-08	0.00205793	49259529	ukb-b-11348	|| id:ukb-b-11348	TRUE	reported	igd	2	1	TRUE	6.37267e-05	28.8212	6.37269e-05	452236	4.32693e-06	412181	TRUE	0.00612246
	rs904512	A	G	A	G	-0.0123924	0.0183033	0.764832	0.263506	FALSE	FALSE	FALSE	2m9k9V	10445844	0.291174	0.0173401	TRUE	reported	textfile	412181	452236	5	2.59998e-07	0.0024045	10445956	ukb-b-11348	|| id:ukb-b-11348	TRUE	reported	igd	2	1	TRUE	5.87314e-05	26.5619	5.87317e-05	452236	2.70314e-06	412181	TRUE	0.00518424
	rs9323989	C	T	C	T	-0.0116143	-0.0382824	0.379169	0.640326	FALSE	FALSE	FALSE	2m9k9V	98121332	0.0146538	0.0156842	TRUE	reported	textfile	412181	452236	14	1.6e-08	0.00205547	98587669	ukb-b-11348	|| id:ukb-b-11348	TRUE	reported	igd	2	1	TRUE	7.0594e-05	31.9273	7.05943e-05	452236	1.44538e-05	412181	TRUE	0.0326559
	rs941573	T	G	T	G	-0.0133318	-0.020325	0.776097	0.153853	FALSE	FALSE	FALSE	2m9k9V	100902779	0.333948	0.0210362	TRUE	reported	textfile	412181	452236	14	2.99999e-08	0.00240627	101369116	ukb-b-11348	|| id:ukb-b-11348	TRUE	reported	igd	2	1	TRUE	6.78726e-05	30.6964	6.78729e-05	452236	2.26485e-06	412181	TRUE	0.00176635
	rs9662365	T	C	T	C	0.0121661	-0.000366072	0.499481	0.535614	FALSE	FALSE	FALSE	2m9k9V	97995887	0.980682	0.0151186	TRUE	reported	textfile	412181	452236	1	9.59997e-10	0.00198921	98461443	ukb-b-11348	|| id:ukb-b-11348	TRUE	reported	igd	2	1	TRUE	8.27067e-05	37.4059	8.2707e-05	452236	1.42241e-09	412181	TRUE	2.60236e-05
	rs9755262	C	A	C	A	-0.0210046	0.0221212	0.061785	0.948943	FALSE	FALSE	FALSE	2m9k9V	67166249	0.519081	0.0343091	TRUE	reported	textfile	412181	452236	3	4e-07	0.00414263	67216673	ukb-b-11348	|| id:ukb-b-11348	TRUE	reported	igd	2	1	TRUE	5.68443e-05	25.7084	5.68445e-05	452236	1.00858e-06	412181	TRUE	0.00240668
	rs9897045	G	A	G	A	0.0136547	-0.0031765	0.818913	0.209263	FALSE	FALSE	FALSE	2m9k9V	76665972	0.863774	0.0185141	TRUE	reported	textfile	412181	452236	17	1.6e-07	0.00260717	74662054	ukb-b-11348	|| id:ukb-b-11348	TRUE	reported	igd	2	1	TRUE	6.06505e-05	27.4299	6.06507e-05	452236	7.14178e-08	412181	TRUE	0.000478672
ukb-b-1160	rs111849455	T	C	T	C	0.0352084	-0.111449	0.014415	0.992283	FALSE	FALSE	FALSE	2m9k9V	45958870	0.215739	0.0900282	TRUE	reported	textfile	412181	64949	22	2.30001e-07	0.00680437	46354750	ukb-b-1160	|| id:ukb-b-1160	TRUE	reported	igd	2	1	TRUE	0.000412065	26.7734	0.000412077	64949	3.71799e-06	412181	TRUE	1.34753e-05
	rs116379132	T	G	T	G	0.0222549	0.0407392	0.03094	0.976301	FALSE	FALSE	FALSE	2m9k9V	155251763	0.414999	0.0499789	TRUE	reported	textfile	412181	64949	5	2.39999e-07	0.00430809	154631323	ukb-b-1160	|| id:ukb-b-1160	TRUE	reported	igd	2	1	TRUE	0.000410706	26.6851	0.000410718	64949	1.612e-06	412181	TRUE	6.78591e-06
	rs118094512	C	T	C	T	0.0321933	-0.0586307	0.014393	0.994185	FALSE	FALSE	FALSE	2m9k9V	41313940	0.559585	0.100488	TRUE	reported	textfile	412181	64949	14	3.79997e-07	0.00634118	41783143	ukb-b-1160	|| id:ukb-b-1160	TRUE	reported	igd	2	1	TRUE	0.000396685	25.7737	0.000396697	64949	8.25915e-07	412181	TRUE	6.69738e-06
	rs150474985	A	G	A	G	0.0258167	0.0597001	0.025181	0.989667	FALSE	FALSE	FALSE	2m9k9V	72301326	0.417171	0.0735822	TRUE	reported	textfile	412181	64949	8	3.09999e-07	0.00504782	73213561	ukb-b-1160	|| id:ukb-b-1160	TRUE	reported	igd	2	1	TRUE	0.000402575	26.1565	0.000402587	64949	1.59705e-06	412181	TRUE	8.43177e-06
	rs189973653	T	C	T	C	0.0403875	0.0259155	0.009595	0.988834	FALSE	FALSE	FALSE	2m9k9V	53468228	0.719391	0.0721332	TRUE	reported	textfile	412181	64949	15	3.2e-07	0.00790161	53760425	ukb-b-1160	|| id:ukb-b-1160	TRUE	reported	igd	2	1	TRUE	0.000402083	26.1246	0.000402095	64949	3.13157e-07	412181	TRUE	3.87831e-06
	rs71317298	A	G	A	G	0.0361838	0.0691777	0.014029	0.940596	FALSE	FALSE	FALSE	2m9k9V	102292762	0.0300587	0.0318892	TRUE	reported	textfile	412181	64949	3	4.39997e-08	0.00660958	102011606	ukb-b-1160	|| id:ukb-b-1160	TRUE	reported	igd	2	1	TRUE	0.00046122	29.9687	0.000461234	64949	1.14171e-05	412181	TRUE	1.80736e-05
	rs76994094	T	C	T	C	0.0273474	-0.0455192	0.020247	0.956746	FALSE	FALSE	FALSE	2m9k9V	238985401	0.213662	0.036604	TRUE	reported	textfile	412181	64949	1	3.59998e-07	0.0053735	239148701	ukb-b-1160	|| id:ukb-b-1160	TRUE	reported	igd	2	1	TRUE	0.000398632	25.9003	0.000398644	64949	3.75184e-06	412181	TRUE	1.945e-05
	rs78266566	A	G	A	G	0.0379892	0.0666117	0.011658	0.988728	FALSE	FALSE	FALSE	2m9k9V	92457668	0.373296	0.074818	TRUE	reported	textfile	412181	64949	12	1.2e-07	0.00718549	92851444	ukb-b-1160	|| id:ukb-b-1160	TRUE	reported	igd	2	1	TRUE	0.000430178	27.9508	0.000430191	64949	1.9231e-06	412181	TRUE	4.53811e-06
ukb-b-1164	rs144823522	A	G	A	G	0.0279856	0.0372663	0.041225	0.975605	FALSE	FALSE	FALSE	2m9k9V	51156381	0.451909	0.0495407	TRUE	reported	textfile	412181	64949	18	1.5e-07	0.00532174	48682751	ukb-b-1164	|| id:ukb-b-1164	TRUE	reported	igd	2	1	TRUE	0.000425603	27.6534	0.000425616	64949	1.37285e-06	412181	TRUE	4.0302e-06
	rs2454222	A	G	A	G	0.0105516	-0.0361051	0.480739	0.523332	FALSE	FALSE	FALSE	2m9k9V	244029798	0.0172528	0.0151621	TRUE	reported	textfile	412181	64949	1	3.89996e-07	0.00208018	244193100	ukb-b-1164	|| id:ukb-b-1164	TRUE	reported	igd	2	1	TRUE	0.000395996	25.7289	0.000396008	64949	1.37571e-05	412181	TRUE	0.000125211
	rs75055053	T	C	T	C	0.0339083	0.0251821	0.025712	0.976712	FALSE	FALSE	FALSE	2m9k9V	97640070	0.627732	0.0519303	TRUE	reported	textfile	412181	64949	3	2.19999e-07	0.00654092	97358914	ukb-b-1164	|| id:ukb-b-1164	TRUE	reported	igd	2	1	TRUE	0.000413602	26.8733	0.000413614	64949	5.70501e-07	412181	TRUE	3.50059e-06
	rs79943840	G	A	G	A	0.0367295	-0.0803652	0.021555	0.975319	FALSE	FALSE	FALSE	2m9k9V	13406820	0.102359	0.0491975	TRUE	reported	textfile	412181	64949	9	2.59998e-07	0.00712736	13406819	ukb-b-1164	|| id:ukb-b-1164	TRUE	reported	igd	2	1	TRUE	0.000408717	26.5558	0.00040873	64949	6.47383e-06	412181	TRUE	2.83024e-05
ukb-b-12236	rs111384672	G	T	G	T	0.0500217	0.14449	0.016283	0.995789	FALSE	FALSE	FALSE	2m9k9V	71810235	0.225797	0.119289	TRUE	reported	textfile	412181	64946	18	4.49997e-08	0.0091459	69477471	ukb-b-12236	|| id:ukb-b-12236	TRUE	reported	igd	2	1	TRUE	0.000460375	29.9124	0.000460389	64946	3.55949e-06	412181	TRUE	3.54938e-06
	rs116888107	G	T	G	T	0.0674611	0.165547	0.008347	0.992209	FALSE	FALSE	FALSE	2m9k9V	86974015	0.0568787	0.0869359	TRUE	reported	textfile	412181	64946	8	1.40001e-07	0.0128069	87986243	ukb-b-12236	|| id:ukb-b-12236	TRUE	reported	igd	2	1	TRUE	0.000427052	27.7463	0.000427065	64946	8.79741e-06	412181	TRUE	2.75257e-05
	rs73614552	T	G	T	G	0.0726494	0.160784	0.006441	0.998266	FALSE	FALSE	FALSE	2m9k9V	127977011	0.403858	0.192613	TRUE	reported	textfile	412181	64946	9	2.30001e-07	0.014034	130739290	ukb-b-12236	|| id:ukb-b-12236	TRUE	reported	igd	2	1	TRUE	0.000412448	26.7971	0.000412461	64946	1.69055e-06	412181	TRUE	6.6956e-06
	rs8009320	C	A	C	A	-0.0761337	0.0057751	0.994115	0.11682	FALSE	FALSE	FALSE	2m9k9V	103253651	0.806962	0.0236348	TRUE	reported	textfile	412181	64946	14	2.80001e-07	0.0148199	103719988	ukb-b-12236	|| id:ukb-b-12236	TRUE	reported	igd	2	1	TRUE	0.000406195	26.3906	0.000406207	64946	1.44854e-07	412181	TRUE	2.80861e-06
ukb-b-1252	rs114437011	G	A	G	A	0.0413748	0.30312	0.005883	0.999201	FALSE	FALSE	FALSE	2m9k9V	11545416	0.316163	0.302402	TRUE	reported	textfile	412181	64937	4	3.69999e-07	0.00814104	11547040	ukb-b-1252	|| id:ukb-b-1252	TRUE	reported	igd	2	1	TRUE	0.000397601	25.8285	0.000397613	64937	2.43766e-06	412181	TRUE	1.33905e-05
	rs117820915	A	G	A	G	0.048978	-0.0902777	0.005418	0.964575	FALSE	FALSE	FALSE	2m9k9V	105395737	0.026751	0.0407551	TRUE	reported	textfile	412181	64937	13	2.39999e-08	0.00877646	106048087	ukb-b-1252	|| id:ukb-b-1252	TRUE	reported	igd	2	1	TRUE	0.000479361	31.1422	0.000479376	64937	1.19044e-05	412181	TRUE	1.2463e-05
	rs141374880	A	G	A	G	0.0216085	-0.0174124	0.024016	0.992178	FALSE	FALSE	FALSE	2m9k9V	83534930	0.845782	0.0895224	TRUE	reported	textfile	412181	64937	11	2.99999e-07	0.00421901	83245973	ukb-b-1252	|| id:ukb-b-1252	TRUE	reported	igd	2	1	TRUE	0.000403795	26.231	0.000403807	64937	9.17842e-08	412181	TRUE	2.75458e-06
	rs17173732	C	A	C	A	0.0264523	0.130001	0.020404	0.996469	FALSE	FALSE	FALSE	2m9k9V	151211528	0.334919	0.13482	TRUE	reported	textfile	412181	64937	7	2e-09	0.00441229	150908614	ukb-b-1252	|| id:ukb-b-1252	TRUE	reported	igd	2	1	TRUE	0.00055318	35.9406	0.000553197	64937	2.25579e-06	412181	TRUE	1.82849e-07
	rs80082189	G	T	G	T	0.0222121	0.00307348	0.020327	0.978171	FALSE	FALSE	FALSE	2m9k9V	175678818	0.95315	0.0523127	TRUE	reported	textfile	412181	64937	1	4.60002e-07	0.00440485	175647954	ukb-b-1252	|| id:ukb-b-1252	TRUE	reported	igd	2	1	TRUE	0.000391431	25.4275	0.000391443	64937	8.37453e-09	412181	TRUE	3.0871e-06
ukb-b-12901	rs1105335	T	C	T	C	0.0351861	-0.0830455	0.012465	0.991559	FALSE	FALSE	FALSE	2m9k9V	130247596	0.324125	0.0842233	TRUE	reported	textfile	412181	64944	2	2.59998e-07	0.00682721	131005169	ukb-b-12901	|| id:ukb-b-12901	TRUE	reported	igd	2	1	TRUE	0.000408827	26.5609	0.000408839	64944	2.35874e-06	412181	TRUE	9.59517e-06
	rs117114471	A	G	A	G	0.0334151	-0.126922	0.013938	0.981785	FALSE	FALSE	FALSE	2m9k9V	119987976	0.0282495	0.0578548	TRUE	reported	textfile	412181	64944	11	2.59998e-07	0.00648366	119858685	ukb-b-12901	|| id:ukb-b-12901	TRUE	reported	igd	2	1	TRUE	0.000408817	26.5602	0.000408829	64944	1.16763e-05	412181	TRUE	6.87841e-05
	rs141723674	T	C	T	C	0.0236689	-0.012537	0.029641	0.937346	FALSE	FALSE	FALSE	2m9k9V	183136635	0.688131	0.0312337	TRUE	reported	textfile	412181	64944	1	1.6e-07	0.0045125	183105770	ukb-b-12901	|| id:ukb-b-12901	TRUE	reported	igd	2	1	TRUE	0.000423447	27.5111	0.00042346	64944	3.9089e-07	412181	TRUE	2.28194e-06
	rs41299900	A	G	A	G	0.0459725	0.00323599	0.008728	0.995336	FALSE	FALSE	FALSE	2m9k9V	206496990	0.977125	0.112855	TRUE	reported	textfile	412181	64944	1	1.5e-07	0.00875801	206670323	ukb-b-12901	|| id:ukb-b-12901	TRUE	reported	igd	2	1	TRUE	0.000424094	27.5532	0.000424107	64944	1.99474e-09	412181	TRUE	1.12769e-06
	rs7695589	A	C	A	C	0.00791096	0.00852965	0.576342	0.389326	FALSE	FALSE	FALSE	2m9k9V	133200143	0.581404	0.0154709	TRUE	reported	textfile	412181	64944	4	2e-07	0.00152119	134121298	ukb-b-12901	|| id:ukb-b-12901	TRUE	reported	igd	2	1	TRUE	0.000416267	27.0444	0.000416279	64944	7.37471e-07	412181	TRUE	3.65899e-06
	rs7804909	C	T	C	T	0.0393885	-0.302874	0.009462	0.999586	FALSE	FALSE	FALSE	2m9k9V	30390454	0.418688	0.374519	TRUE	reported	textfile	412181	64944	7	3.79997e-07	0.00775521	30430070	ukb-b-12901	|| id:ukb-b-12901	TRUE	reported	igd	2	1	TRUE	0.000397045	25.7952	0.000397058	64944	1.58668e-06	412181	TRUE	9.78005e-06
	rs878282	A	G	A	G	-0.0435391	-0.153794	0.988346	0.00389	FALSE	FALSE	FALSE	2m9k9V	6420730	0.201927	0.12052	TRUE	reported	textfile	412181	64944	4	7.19996e-10	0.00706688	6422457	ukb-b-12901	|| id:ukb-b-12901	TRUE	reported	igd	2	1	TRUE	0.000584132	37.9568	0.00058415	64944	3.95069e-06	412181	TRUE	1.48026e-07
ukb-b-12912	rs113106592	A	G	A	G	0.0123073	0.0256255	0.010275	0.972795	FALSE	FALSE	FALSE	2m9k9V	140366944	0.59441	0.0481269	TRUE	reported	textfile	412181	64946	4	5.99998e-10	0.00198808	141288098	ukb-b-12912	|| id:ukb-b-12912	TRUE	reported	igd	2	1	TRUE	0.000589725	38.3217	0.000589743	64946	6.87833e-07	412181	TRUE	2.748e-08
	rs113278375	C	T	C	T	0.00863406	-0.0361862	0.016837	0.98942	FALSE	FALSE	FALSE	2m9k9V	76335720	0.63342	0.075875	TRUE	reported	textfile	412181	64946	17	3.59998e-09	0.00146309	74331801	ukb-b-12912	|| id:ukb-b-12912	TRUE	reported	igd	2	1	TRUE	0.000535924	34.8237	0.00053594	64946	5.51826e-07	412181	TRUE	1.10556e-07
	rs114880853	G	T	G	T	0.00762537	-0.000299294	0.01696	0.993316	FALSE	FALSE	FALSE	2m9k9V	1009993	0.997396	0.0917046	TRUE	reported	textfile	412181	64946	5	1.7e-07	0.00145669	1010108	ukb-b-12912	|| id:ukb-b-12912	TRUE	reported	igd	2	1	TRUE	0.000421747	27.4015	0.00042176	64946	2.58421e-11	412181	TRUE	1.15122e-06
	rs116412151	T	C	T	C	0.00842712	0.132003	0.014935	0.981972	FALSE	FALSE	FALSE	2m9k9V	236496235	0.0207052	0.0570624	TRUE	reported	textfile	412181	64946	1	5.30005e-08	0.00154852	236659535	ukb-b-12912	|| id:ukb-b-12912	TRUE	reported	igd	2	1	TRUE	0.0004558	29.615	0.000455814	64946	1.2983e-05	412181	TRUE	2.61949e-05
	rs11663173	T	C	T	C	0.0101534	0.0532071	0.010447	0.993756	FALSE	FALSE	FALSE	2m9k9V	53360932	0.587094	0.097978	TRUE	reported	textfile	412181	64946	18	4.20001e-08	0.00185236	50887302	ukb-b-12912	|| id:ukb-b-12912	TRUE	reported	igd	2	1	TRUE	0.000462401	30.0441	0.000462415	64946	7.15477e-07	412181	TRUE	9.88745e-07
	rs117729114	C	T	C	T	0.00687065	-0.0180701	0.030903	0.968548	FALSE	FALSE	FALSE	2m9k9V	73854836	0.679516	0.0437402	TRUE	reported	textfile	412181	64946	9	8.79995e-10	0.00112078	76469752	ukb-b-12912	|| id:ukb-b-12912	TRUE	reported	igd	2	1	TRUE	0.000578297	37.5787	0.000578315	64946	4.1407e-07	412181	TRUE	2.94342e-08
	rs141355349	A	G	A	G	0.00774255	0.0385331	0.01707	0.975614	FALSE	FALSE	FALSE	2m9k9V	56472305	0.430788	0.0489096	TRUE	reported	textfile	412181	64946	1	4.20001e-07	0.00153049	56937977	ukb-b-12912	|| id:ukb-b-12912	TRUE	reported	igd	2	1	TRUE	0.000393898	25.5914	0.00039391	64946	1.50589e-06	412181	TRUE	1.02903e-05
	rs144027086	A	G	A	G	0.0134817	0.0654792	0.005492	0.987937	FALSE	FALSE	FALSE	2m9k9V	15109288	0.34557	0.0694212	TRUE	reported	textfile	412181	64946	7	4.70002e-07	0.00267552	15148913	ukb-b-12912	|| id:ukb-b-12912	TRUE	reported	igd	2	1	TRUE	0.000390797	25.3898	0.000390809	64946	2.15842e-06	412181	TRUE	1.45688e-05
	rs145135330	A	G	A	G	0.0118495	-0.154806	0.0103	0.998044	FALSE	FALSE	FALSE	2m9k9V	51685354	0.366104	0.171285	TRUE	reported	textfile	412181	64946	10	3.09999e-09	0.0020004	53445114	ukb-b-12912	|| id:ukb-b-12912	TRUE	reported	igd	2	1	TRUE	0.000539982	35.0875	0.000539999	64946	1.98176e-06	412181	TRUE	2.31968e-07
	rs145419059	A	G	A	G	0.0113748	-0.0413366	0.010412	0.998771	FALSE	FALSE	FALSE	2m9k9V	62388426	0.860383	0.235017	TRUE	reported	textfile	412181	64946	16	7.29995e-09	0.00196666	62422330	ukb-b-12912	|| id:ukb-b-12912	TRUE	reported	igd	2	1	TRUE	0.000514817	33.4515	0.000514833	64946	7.50559e-08	412181	TRUE	1.09385e-07
	rs145845264	A	G	A	G	0.00853454	-0.0114073	0.012867	0.979948	FALSE	FALSE	FALSE	2m9k9V	42718111	0.833696	0.0543301	TRUE	reported	textfile	412181	64946	3	4.20001e-07	0.00168632	42759603	ukb-b-12912	|| id:ukb-b-12912	TRUE	reported	igd	2	1	TRUE	0.000394236	25.6134	0.000394248	64946	1.06954e-07	412181	TRUE	3.72432e-06
	rs1468798	A	C	A	C	-0.00570338	-0.00112121	0.96891	0.066533	FALSE	FALSE	FALSE	2m9k9V	10575352	0.970856	0.0306887	TRUE	reported	textfile	412181	64946	2	1.79999e-07	0.00109339	10715478	ukb-b-12912	|| id:ukb-b-12912	TRUE	reported	igd	2	1	TRUE	0.000418774	27.2083	0.000418787	64946	3.2384e-09	412181	TRUE	1.33549e-06
	rs147606020	G	T	G	T	0.00811391	-0.0183704	0.017201	0.974117	FALSE	FALSE	FALSE	2m9k9V	111882333	0.699283	0.0475561	TRUE	reported	textfile	412181	64946	6	1.29999e-07	0.00153588	112203536	ukb-b-12912	|| id:ukb-b-12912	TRUE	reported	igd	2	1	TRUE	0.000429543	27.9082	0.000429556	64946	3.62025e-07	412181	TRUE	1.86697e-06
	rs147659846	C	T	C	T	0.00798197	0.0853845	0.018212	0.98981	FALSE	FALSE	FALSE	2m9k9V	59633786	0.252543	0.0746241	TRUE	reported	textfile	412181	64946	4	2.19999e-08	0.00142638	60499504	ukb-b-12912	|| id:ukb-b-12912	TRUE	reported	igd	2	1	TRUE	0.000481934	31.3138	0.000481949	64946	3.17623e-06	412181	TRUE	1.76519e-06
	rs148295760	A	G	A	G	0.0131404	0.0171984	0.006535	0.969485	FALSE	FALSE	FALSE	2m9k9V	233805924	0.69735	0.0442233	TRUE	reported	textfile	412181	64946	2	1.09999e-07	0.00247285	234714570	ukb-b-12912	|| id:ukb-b-12912	TRUE	reported	igd	2	1	TRUE	0.000434591	28.2363	0.000434604	64946	3.66934e-07	412181	TRUE	1.62574e-06
	rs148471847	A	C	A	C	0.0123483	-0.00584831	0.00636	0.98769	FALSE	FALSE	FALSE	2m9k9V	24126677	0.933238	0.0698123	TRUE	reported	textfile	412181	64946	11	3.59998e-07	0.00242772	24148223	ukb-b-12912	|| id:ukb-b-12912	TRUE	reported	igd	2	1	TRUE	0.000398191	25.8704	0.000398204	64946	1.70259e-08	412181	TRUE	2.64917e-06
	rs149478157	T	C	T	C	0.00757347	0.0311278	0.019668	0.940494	FALSE	FALSE	FALSE	2m9k9V	33271316	0.332828	0.0321425	TRUE	reported	textfile	412181	64946	10	7.49998e-08	0.00140775	33560244	ukb-b-12912	|| id:ukb-b-12912	TRUE	reported	igd	2	1	TRUE	0.000445444	28.9418	0.000445457	64946	2.27536e-06	412181	TRUE	3.44023e-06
	rs150360581	T	C	T	C	0.0100067	-0.231829	0.012909	0.994666	FALSE	FALSE	FALSE	2m9k9V	111360212	0.0259705	0.104115	TRUE	reported	textfile	412181	64946	9	7.19996e-09	0.00172919	114122492	ukb-b-12912	|| id:ukb-b-12912	TRUE	reported	igd	2	1	TRUE	0.000515371	33.4875	0.000515387	64946	1.20287e-05	412181	TRUE	5.19663e-06
	rs184430898	G	A	G	A	0.0100891	-0.0900977	0.01061	0.985982	FALSE	FALSE	FALSE	2m9k9V	131895017	0.166764	0.0651618	TRUE	reported	textfile	412181	64946	4	2.5e-07	0.00195523	132816172	ukb-b-12912	|| id:ukb-b-12912	TRUE	reported	igd	2	1	TRUE	0.000409806	26.6254	0.000409819	64946	4.63824e-06	412181	TRUE	1.82283e-05
	rs186764379	C	T	C	T	0.0126884	-0.117883	0.007461	0.98822	FALSE	FALSE	FALSE	2m9k9V	110603614	0.0953147	0.0706733	TRUE	reported	textfile	412181	64946	3	1.5e-07	0.00241677	110322461	ukb-b-12912	|| id:ukb-b-12912	TRUE	reported	igd	2	1	TRUE	0.000424235	27.5632	0.000424248	64946	6.74999e-06	412181	TRUE	2.00794e-05
	rs187579178	A	C	A	C	0.00755467	-0.0427968	0.018362	0.978704	FALSE	FALSE	FALSE	2m9k9V	145949899	0.425118	0.0536587	TRUE	reported	textfile	412181	64946	2	1.29999e-07	0.00143268	146707467	ukb-b-12912	|| id:ukb-b-12912	TRUE	reported	igd	2	1	TRUE	0.000427951	27.8048	0.000427964	64946	1.54332e-06	412181	TRUE	4.09565e-06
	rs187693471	T	C	T	C	0.0102845	0.0539218	0.00967	0.980858	FALSE	FALSE	FALSE	2m9k9V	33461412	0.33722	0.0561876	TRUE	reported	textfile	412181	64946	21	8.09991e-08	0.00191685	34833719	ukb-b-12912	|| id:ukb-b-12912	TRUE	reported	igd	2	1	TRUE	0.000443042	28.7857	0.000443056	64946	2.2344e-06	412181	TRUE	3.6154e-06
	rs190398287	C	A	C	A	0.0101871	-0.0130883	0.0106	0.998329	FALSE	FALSE	FALSE	2m9k9V	114386210	0.946121	0.193676	TRUE	reported	textfile	412181	64946	8	4.49997e-08	0.00186207	115398439	ukb-b-12912	|| id:ukb-b-12912	TRUE	reported	igd	2	1	TRUE	0.000460635	29.9292	0.000460649	64946	1.10797e-08	412181	TRUE	4.20266e-07
	rs212288	A	G	A	G	-0.0119452	-0.434186	0.992994	0.000235999	FALSE	FALSE	FALSE	2m9k9V	130779130	0.515083	0.66701	TRUE	reported	textfile	412181	64946	6	1.29999e-07	0.00226019	131100275	ukb-b-12912	|| id:ukb-b-12912	TRUE	reported	igd	2	1	TRUE	0.00042989	27.9308	0.000429904	64946	1.02802e-06	412181	TRUE	2.98775e-06
	rs2695967	C	T	C	T	0.0104443	-0.153121	0.009086	0.989465	FALSE	FALSE	FALSE	2m9k9V	127215894	0.0425079	0.0754842	TRUE	reported	textfile	412181	64946	12	1.7e-07	0.00199563	127700439	ukb-b-12912	|| id:ukb-b-12912	TRUE	reported	igd	2	1	TRUE	0.000421564	27.3896	0.000421577	64946	9.98314e-06	412181	TRUE	3.8616e-05
	rs35859192	T	C	T	C	0.00520094	-0.0353085	0.050572	0.936567	FALSE	FALSE	FALSE	2m9k9V	155466801	0.256927	0.0311449	TRUE	reported	textfile	412181	64946	5	1.79999e-09	0.000864846	154846361	ukb-b-12912	|| id:ukb-b-12912	TRUE	reported	igd	2	1	TRUE	0.000556534	36.1637	0.000556551	64946	3.11815e-06	412181	TRUE	2.33271e-07
	rs41303053	A	C	A	C	0.0102997	0.0528537	0.009776	0.99248	FALSE	FALSE	FALSE	2m9k9V	220149747	0.560959	0.0909048	TRUE	reported	textfile	412181	64946	1	8.09991e-08	0.00191993	220323089	ukb-b-12912	|| id:ukb-b-12912	TRUE	reported	igd	2	1	TRUE	0.000442928	28.7783	0.000442942	64946	8.20146e-07	412181	TRUE	1.83077e-06
	rs4727934	G	A	G	A	-0.00768484	0.0379095	0.976816	0.018847	FALSE	FALSE	FALSE	2m9k9V	121570784	0.499623	0.0561553	TRUE	reported	textfile	412181	64946	7	2.1e-09	0.00128317	121210838	ukb-b-12912	|| id:ukb-b-12912	TRUE	reported	igd	2	1	TRUE	0.000551962	35.8664	0.000551979	64946	1.10568e-06	412181	TRUE	1.05586e-07
	rs59914248	A	G	A	G	0.0124897	-0.0466385	0.007539	0.957972	FALSE	FALSE	FALSE	2m9k9V	71927853	0.21726	0.0377993	TRUE	reported	textfile	412181	64946	3	1.79999e-08	0.00221929	71977004	ukb-b-12912	|| id:ukb-b-12912	TRUE	reported	igd	2	1	TRUE	0.000487429	31.6711	0.000487444	64946	3.69347e-06	412181	TRUE	1.79618e-06
	rs62194265	A	C	A	C	0.012311	-0.17753	0.006563	0.999222	FALSE	FALSE	FALSE	2m9k9V	11611148	0.562495	0.306541	TRUE	reported	textfile	412181	64946	20	3.09999e-07	0.00240465	11591796	ukb-b-12912	|| id:ukb-b-12912	TRUE	reported	igd	2	1	TRUE	0.000403418	26.2102	0.00040343	64946	8.1373e-07	412181	TRUE	5.5073e-06
	rs72776719	C	T	C	T	0.00876384	-0.0479683	0.01298	0.982004	FALSE	FALSE	FALSE	2m9k9V	23411142	0.405846	0.0577079	TRUE	reported	textfile	412181	64946	2	2.90001e-07	0.00170926	23634013	ukb-b-12912	|| id:ukb-b-12912	TRUE	reported	igd	2	1	TRUE	0.000404617	26.2881	0.00040463	64946	1.6763e-06	412181	TRUE	8.25205e-06
	rs76065067	T	C	T	C	0.00768953	0.0222641	0.018181	0.977113	FALSE	FALSE	FALSE	2m9k9V	160329635	0.666283	0.0516262	TRUE	reported	textfile	412181	64946	1	2.80001e-07	0.00149796	160299425	ukb-b-12912	|| id:ukb-b-12912	TRUE	reported	igd	2	1	TRUE	0.000405574	26.3503	0.000405587	64946	4.51215e-07	412181	TRUE	3.9932e-06
	rs7630072	A	G	A	G	0.00829849	-0.0288172	0.015655	0.995722	FALSE	FALSE	FALSE	2m9k9V	9764998	0.81341	0.122092	TRUE	reported	textfile	412181	64946	3	5.39995e-08	0.00152621	9806682	ukb-b-12912	|| id:ukb-b-12912	TRUE	reported	igd	2	1	TRUE	0.000455008	29.5635	0.000455022	64946	1.35158e-07	412181	TRUE	6.8264e-07
	rs76868724	G	A	G	A	0.00622007	0.0724398	0.027246	0.973788	FALSE	FALSE	FALSE	2m9k9V	71143647	0.125795	0.0473186	TRUE	reported	textfile	412181	64946	1	9.20005e-08	0.00116428	71609330	ukb-b-12912	|| id:ukb-b-12912	TRUE	reported	igd	2	1	TRUE	0.000439271	28.5405	0.000439284	64946	5.68594e-06	412181	TRUE	1.08086e-05
	rs77707295	C	A	C	A	0.00806907	-0.0400536	0.01472	0.993694	FALSE	FALSE	FALSE	2m9k9V	129530166	0.678317	0.0965703	TRUE	reported	textfile	412181	64946	2	2.39999e-07	0.0015617	130287739	ukb-b-12912	|| id:ukb-b-12912	TRUE	reported	igd	2	1	TRUE	0.000410886	26.6955	0.000410898	64946	4.17359e-07	412181	TRUE	3.33603e-06
	rs79505368	A	G	A	G	0.00680805	0.0150272	0.020964	0.992018	FALSE	FALSE	FALSE	2m9k9V	137685001	0.864555	0.0880951	TRUE	reported	textfile	412181	64946	3	2e-07	0.00130946	137403843	ukb-b-12912	|| id:ukb-b-12912	TRUE	reported	igd	2	1	TRUE	0.000416033	27.0301	0.000416046	64946	7.05938e-08	412181	TRUE	1.85099e-06
ukb-b-13281	rs145066826	C	T	C	T	0.0224185	-0.228827	0.024803	0.990529	FALSE	FALSE	FALSE	2m9k9V	35259576	0.00261258	0.0760225	TRUE	reported	textfile	412181	64944	19	2.80001e-07	0.00436586	35750479	ukb-b-13281	|| id:ukb-b-13281	TRUE	reported	igd	2	1	TRUE	0.000405843	26.367	0.000405856	64944	2.19804e-05	412181	TRUE	0.000250369
	rs166722	G	A	G	A	0.00750162	0.000478555	0.290231	0.741021	FALSE	FALSE	FALSE	2m9k9V	39241139	0.977979	0.0173369	TRUE	reported	textfile	412181	64944	15	2.99999e-07	0.0014644	39533340	ukb-b-13281	|| id:ukb-b-13281	TRUE	reported	igd	2	1	TRUE	0.000403902	26.2408	0.000403915	64944	1.84857e-09	412181	TRUE	2.02667e-06
	rs2231640	T	C	T	C	0.0293492	0.0508807	0.016602	0.965008	FALSE	FALSE	FALSE	2m9k9V	128309982	0.221622	0.0416295	TRUE	reported	textfile	412181	64944	9	1.6e-08	0.00519485	131072261	ukb-b-13281	|| id:ukb-b-13281	TRUE	reported	igd	2	1	TRUE	0.00049124	31.9178	0.000491256	64944	3.62423e-06	412181	TRUE	1.58875e-06
	rs7121517	T	G	T	G	0.00881501	0.0322773	0.198312	0.882112	FALSE	FALSE	FALSE	2m9k9V	31299877	0.171432	0.0236011	TRUE	reported	textfile	412181	64944	11	1.79999e-07	0.00169058	31321424	ukb-b-13281	|| id:ukb-b-13281	TRUE	reported	igd	2	1	TRUE	0.000418459	27.187	0.000418472	64944	4.53777e-06	412181	TRUE	1.41557e-05
ukb-b-13344	rs112197091	A	G	A	G	2.13961	-0.114829	0.021797	0.997033	FALSE	FALSE	FALSE	2m9k9V	49540501	0.430217	0.145571	TRUE	reported	textfile	412181	64949	2	2.39999e-07	0.41415	49767639	ukb-b-13344	|| id:ukb-b-13344	TRUE	reported	igd	2	1	TRUE	0.000410774	26.6895	0.000410787	64949	1.50962e-06	412181	TRUE	6.47051e-06
	rs112933961	A	C	A	C	4.94506	0.0717492	0.005853	0.991916	FALSE	FALSE	FALSE	2m9k9V	17809430	0.406189	0.0863803	TRUE	reported	textfile	412181	64949	6	2.39999e-09	0.828744	17809661	ukb-b-13344	|| id:ukb-b-13344	TRUE	reported	igd	2	1	TRUE	0.000547888	35.6032	0.000547905	64949	1.67386e-06	412181	TRUE	1.61472e-07
	rs114605739	G	A	G	A	3.2706	-0.0725925	0.010861	0.995142	FALSE	FALSE	FALSE	2m9k9V	138309833	0.498213	0.107179	TRUE	reported	textfile	412181	64949	4	2.19999e-08	0.584593	139230987	ukb-b-13344	|| id:ukb-b-13344	TRUE	reported	igd	2	1	TRUE	0.000481688	31.2993	0.000481703	64949	1.11296e-06	412181	TRUE	7.43572e-07
	rs115147589	T	C	T	C	3.33399	0.219239	0.009283	0.994159	FALSE	FALSE	FALSE	2m9k9V	2939832	0.0335235	0.103135	TRUE	reported	textfile	412181	64949	6	1.09999e-07	0.628467	2940066	ukb-b-13344	|| id:ukb-b-13344	TRUE	reported	igd	2	1	TRUE	0.000433115	28.1417	0.000433128	64949	1.09631e-05	412181	TRUE	3.38295e-05
	rs117627399	A	G	A	G	3.54534	-0.0414226	0.00787	0.99672	FALSE	FALSE	FALSE	2m9k9V	43324734	0.752905	0.131579	TRUE	reported	textfile	412181	64949	12	4.09996e-07	0.700078	43718537	ukb-b-13344	|| id:ukb-b-13344	TRUE	reported	igd	2	1	TRUE	0.000394711	25.6454	0.000394723	64949	2.40445e-07	412181	TRUE	4.42309e-06
	rs140551976	C	A	C	A	3.18669	0.14155	0.010474	0.994477	FALSE	FALSE	FALSE	2m9k9V	54108298	0.177351	0.104933	TRUE	reported	textfile	412181	64949	16	2.69998e-07	0.619596	54142210	ukb-b-13344	|| id:ukb-b-13344	TRUE	reported	igd	2	1	TRUE	0.000407111	26.4514	0.000407124	64949	4.41477e-06	412181	TRUE	1.84987e-05
	rs141436163	T	G	T	G	2.49682	-0.0772009	0.018642	0.974889	FALSE	FALSE	FALSE	2m9k9V	24586228	0.118049	0.0493923	TRUE	reported	textfile	412181	64949	18	1.7e-08	0.443009	22166192	ukb-b-13344	|| id:ukb-b-13344	TRUE	reported	igd	2	1	TRUE	0.000488838	31.7641	0.000488853	64949	5.92704e-06	412181	TRUE	3.14214e-06
	rs141595975	C	T	C	T	4.23585	-0.0707691	0.009742	0.986721	FALSE	FALSE	FALSE	2m9k9V	157686811	0.288458	0.0666683	TRUE	reported	textfile	412181	64949	1	2.39999e-10	0.669053	157656601	ukb-b-13344	|| id:ukb-b-13344	TRUE	reported	igd	2	1	TRUE	0.000616765	40.0818	0.000616784	64949	2.73377e-06	412181	TRUE	3.97014e-08
	rs141885828	C	A	C	A	3.87244	0.0934513	0.007006	0.993436	FALSE	FALSE	FALSE	2m9k9V	118102273	0.312844	0.0925928	TRUE	reported	textfile	412181	64949	1	3.59998e-07	0.760943	118644896	ukb-b-13344	|| id:ukb-b-13344	TRUE	reported	igd	2	1	TRUE	0.000398584	25.8971	0.000398596	64949	2.47132e-06	412181	TRUE	1.31698e-05
	rs142141377	C	A	C	A	4.95948	-0.0307375	0.006138	0.996012	FALSE	FALSE	FALSE	2m9k9V	209469760	0.793436	0.117385	TRUE	reported	textfile	412181	64949	1	4.90004e-10	0.797242	209643105	ukb-b-13344	|| id:ukb-b-13344	TRUE	reported	igd	2	1	TRUE	0.000595471	38.6971	0.00059549	64949	1.66351e-07	412181	TRUE	1.31041e-08
	rs146023233	A	C	A	C	3.19556	-0.1513	0.009016	0.997589	FALSE	FALSE	FALSE	2m9k9V	101187236	0.305221	0.147567	TRUE	reported	textfile	412181	64949	1	4.30002e-07	0.63221	101652792	ukb-b-13344	|| id:ukb-b-13344	TRUE	reported	igd	2	1	TRUE	0.000393213	25.5481	0.000393225	64949	2.55042e-06	412181	TRUE	1.56474e-05
	rs146190442	C	T	C	T	3.4409	-0.0232966	0.007899	0.985689	FALSE	FALSE	FALSE	2m9k9V	83519265	0.723159	0.0657648	TRUE	reported	textfile	412181	64949	13	3.59998e-07	0.676459	84093400	ukb-b-13344	|| id:ukb-b-13344	TRUE	reported	igd	2	1	TRUE	0.000398213	25.8731	0.000398226	64949	3.04447e-07	412181	TRUE	4.29162e-06
	rs146680299	T	C	T	C	2.86998	0.0603211	0.014203	0.979219	FALSE	FALSE	FALSE	2m9k9V	71903355	0.258051	0.0533338	TRUE	reported	textfile	412181	64949	8	2.69998e-08	0.515989	72815590	ukb-b-13344	|| id:ukb-b-13344	TRUE	reported	igd	2	1	TRUE	0.000476099	30.936	0.000476114	64949	3.10346e-06	412181	TRUE	2.01445e-06
	rs146747894	A	G	A	G	3.42362	0.0392512	0.010457	0.970784	FALSE	FALSE	FALSE	2m9k9V	111666762	0.379398	0.044654	TRUE	reported	textfile	412181	64949	8	9.80009e-09	0.597023	112678991	ukb-b-13344	|| id:ukb-b-13344	TRUE	reported	igd	2	1	TRUE	0.000506054	32.8833	0.000506069	64949	1.87456e-06	412181	TRUE	5.58237e-07
	rs147967955	C	T	C	T	2.59234	0.0965617	0.015275	0.995118	FALSE	FALSE	FALSE	2m9k9V	4355124	0.372442	0.108264	TRUE	reported	textfile	412181	64949	8	1.79999e-07	0.496991	4212646	ukb-b-13344	|| id:ukb-b-13344	TRUE	reported	igd	2	1	TRUE	0.000418728	27.2066	0.000418741	64949	1.92999e-06	412181	TRUE	6.22367e-06
	rs148342659	T	C	T	C	4.24384	0.0124313	0.006752	0.970841	FALSE	FALSE	FALSE	2m9k9V	103647291	0.780847	0.0446824	TRUE	reported	textfile	412181	64949	11	1.40001e-08	0.748342	103518019	ukb-b-13344	|| id:ukb-b-13344	TRUE	reported	igd	2	1	TRUE	0.000494915	32.1591	0.00049493	64949	1.87791e-07	412181	TRUE	2.36879e-07
	rs148443638	A	G	A	G	3.845	-0.0746868	0.009776	0.932744	FALSE	FALSE	FALSE	2m9k9V	9736293	0.0135021	0.0302346	TRUE	reported	textfile	412181	64949	6	5e-10	0.618252	9736526	ukb-b-13344	|| id:ukb-b-13344	TRUE	reported	igd	2	1	TRUE	0.000595156	38.6766	0.000595174	64949	1.48043e-05	412181	TRUE	1.12506e-06
	rs148719837	C	A	C	A	2.77413	0.0217872	0.012503	0.987346	FALSE	FALSE	FALSE	2m9k9V	80005584	0.751718	0.0688652	TRUE	reported	textfile	412181	64949	16	4.70002e-07	0.550684	80039481	ukb-b-13344	|| id:ukb-b-13344	TRUE	reported	igd	2	1	TRUE	0.000390577	25.3767	0.000390589	64949	2.42838e-07	412181	TRUE	4.99144e-06
	rs150005816	T	C	T	C	3.49406	-0.111147	0.010333	0.997249	FALSE	FALSE	FALSE	2m9k9V	87938300	0.471456	0.154348	TRUE	reported	textfile	412181	64949	12	6.1e-08	0.645182	88332077	ukb-b-13344	|| id:ukb-b-13344	TRUE	reported	igd	2	1	TRUE	0.000451365	29.328	0.000451379	64949	1.25808e-06	412181	TRUE	1.86563e-06
	rs150806981	C	T	C	T	4.19453	0.0770579	0.005846	0.997307	FALSE	FALSE	FALSE	2m9k9V	79147887	0.603357	0.148308	TRUE	reported	textfile	412181	64949	5	2.39999e-07	0.81156	78443710	ukb-b-13344	|| id:ukb-b-13344	TRUE	reported	igd	2	1	TRUE	0.000411125	26.7123	0.000411138	64949	6.54966e-07	412181	TRUE	3.9922e-06
	rs1796468	T	C	T	C	4.14799	-0.0252697	0.007751	0.965799	FALSE	FALSE	FALSE	2m9k9V	160127742	0.546813	0.0419385	TRUE	reported	textfile	412181	64949	4	4.60002e-09	0.707703	161048894	ukb-b-13344	|| id:ukb-b-13344	TRUE	reported	igd	2	1	TRUE	0.000528654	34.3526	0.00052867	64949	8.80822e-07	412181	TRUE	1.74271e-07
	rs188433347	G	T	G	T	3.63371	-0.188623	0.008704	0.99411	FALSE	FALSE	FALSE	2m9k9V	72344503	0.0674481	0.103147	TRUE	reported	textfile	412181	64949	18	2.99999e-08	0.655449	70011738	ukb-b-13344	|| id:ukb-b-13344	TRUE	reported	igd	2	1	TRUE	0.000472982	30.7333	0.000472997	64949	8.1131e-06	412181	TRUE	7.54821e-06
	rs2222658	A	G	A	G	-3.49592	-0.13722	0.991403	0.002103	FALSE	FALSE	FALSE	2m9k9V	23514020	0.427693	0.173008	TRUE	reported	textfile	412181	64949	15	2e-07	0.672636	23759167	ukb-b-13344	|| id:ukb-b-13344	TRUE	reported	igd	2	1	TRUE	0.000415728	27.0115	0.000415741	64949	1.52622e-06	412181	TRUE	5.6876e-06
	rs28393836	T	C	T	C	2.78115	6.8445e-05	0.013214	0.963697	FALSE	FALSE	FALSE	2m9k9V	86848574	0.998652	0.0405194	TRUE	reported	textfile	412181	64949	16	8.40001e-08	0.519132	86882180	ukb-b-13344	|| id:ukb-b-13344	TRUE	reported	igd	2	1	TRUE	0.000441702	28.6999	0.000441715	64949	6.92264e-12	412181	TRUE	6.41352e-07
	rs4269839	T	G	T	G	-1.3202	-0.0387713	0.942483	0.047577	FALSE	FALSE	FALSE	2m9k9V	3104818	0.274495	0.0354798	TRUE	reported	textfile	412181	64949	10	3.89996e-07	0.26008	3147010	ukb-b-13344	|| id:ukb-b-13344	TRUE	reported	igd	2	1	TRUE	0.000396571	25.7663	0.000396583	64949	2.89715e-06	412181	TRUE	1.59966e-05
	rs57042533	T	G	T	G	4.5911	0.0370188	0.005412	0.965394	FALSE	FALSE	FALSE	2m9k9V	76750342	0.367605	0.0410878	TRUE	reported	textfile	412181	64949	11	2.5e-08	0.823545	76461386	ukb-b-13344	|| id:ukb-b-13344	TRUE	reported	igd	2	1	TRUE	0.000478276	31.0775	0.000478291	64949	1.96939e-06	412181	TRUE	1.24305e-06
	rs6006177	C	T	C	T	1.63837	0.0193244	0.039581	0.946484	FALSE	FALSE	FALSE	2m9k9V	29507128	0.566384	0.0337023	TRUE	reported	textfile	412181	64949	22	8.99995e-08	0.306468	29903117	ukb-b-13344	|| id:ukb-b-13344	TRUE	reported	igd	2	1	TRUE	0.000439835	28.5786	0.000439849	64949	7.9764e-07	412181	TRUE	1.96613e-06
	rs72894630	G	A	G	A	3.02962	0.0899865	0.009862	0.970123	FALSE	FALSE	FALSE	2m9k9V	38237055	0.0419295	0.0442365	TRUE	reported	textfile	412181	64949	18	4e-07	0.597443	35817019	ukb-b-13344	|| id:ukb-b-13344	TRUE	reported	igd	2	1	TRUE	0.000395766	25.714	0.000395779	64949	1.00393e-05	412181	TRUE	7.42089e-05
	rs73118299	G	A	G	A	4.30532	0.0748625	0.007719	0.99683	FALSE	FALSE	FALSE	2m9k9V	52636338	0.591994	0.139682	TRUE	reported	textfile	412181	64949	7	7.29995e-09	0.744377	52704034	ukb-b-13344	|| id:ukb-b-13344	TRUE	reported	igd	2	1	TRUE	0.000514789	33.4512	0.000514804	64949	6.96886e-07	412181	TRUE	2.24861e-07
	rs76631426	A	G	A	G	2.31751	0.0373076	0.017319	0.976858	FALSE	FALSE	FALSE	2m9k9V	149485100	0.46078	0.0505824	TRUE	reported	textfile	412181	64949	6	4.79999e-07	0.460278	149806236	ukb-b-13344	|| id:ukb-b-13344	TRUE	reported	igd	2	1	TRUE	0.000390176	25.3507	0.000390188	64949	1.3198e-06	412181	TRUE	1.04643e-05
	rs77677063	T	C	T	C	3.53501	-0.0253739	0.009871	0.99519	FALSE	FALSE	FALSE	2m9k9V	50721934	0.81958	0.111247	TRUE	reported	textfile	412181	64949	18	2.30001e-08	0.632623	48248304	ukb-b-13344	|| id:ukb-b-13344	TRUE	reported	igd	2	1	TRUE	0.000480519	31.2232	0.000480533	64949	1.26215e-07	412181	TRUE	3.23799e-07
	rs78426139	A	C	A	C	2.59422	-0.106685	0.015173	0.996748	FALSE	FALSE	FALSE	2m9k9V	86646226	0.440196	0.138217	TRUE	reported	textfile	412181	64949	5	1.09999e-07	0.488952	85942043	ukb-b-13344	|| id:ukb-b-13344	TRUE	reported	igd	2	1	TRUE	0.000433232	28.1493	0.000433245	64949	1.44543e-06	412181	TRUE	3.38108e-06
	rs79519615	C	T	C	T	3.45156	0.127274	0.009933	0.989913	FALSE	FALSE	FALSE	2m9k9V	125405959	0.0841821	0.0737	TRUE	reported	textfile	412181	64949	10	8.9e-09	0.60022	127094528	ukb-b-13344	|| id:ukb-b-13344	TRUE	reported	igd	2	1	TRUE	0.000508881	33.0671	0.000508897	64949	7.23528e-06	412181	TRUE	2.51175e-06
	rs79840793	T	C	T	C	3.28994	0.0599814	0.011362	0.99681	FALSE	FALSE	FALSE	2m9k9V	164426853	0.675429	0.143254	TRUE	reported	textfile	412181	64949	4	8.50002e-09	0.571396	165348005	ukb-b-13344	|| id:ukb-b-13344	TRUE	reported	igd	2	1	TRUE	0.000510161	33.1504	0.000510177	64949	4.25337e-07	412181	TRUE	2.03022e-07
	rs9792217	T	C	T	C	2.93094	-0.0592275	0.014049	0.988688	FALSE	FALSE	FALSE	2m9k9V	42694533	0.40496	0.0711189	TRUE	reported	textfile	412181	64949	8	5.39995e-09	0.502233	42549676	ukb-b-13344	|| id:ukb-b-13344	TRUE	reported	igd	2	1	TRUE	0.000524087	34.0557	0.000524103	64949	1.68264e-06	412181	TRUE	3.11522e-07
ukb-b-13516	rs111714951	T	C	T	C	0.0126994	0.0374254	0.015343	0.968477	FALSE	FALSE	FALSE	2m9k9V	171425797	0.380463	0.0426722	TRUE	reported	textfile	412181	64949	2	1.40001e-08	0.00223922	172282307	ukb-b-13516	|| id:ukb-b-13516	TRUE	reported	igd	2	1	TRUE	0.000494977	32.1632	0.000494993	64949	1.86619e-06	412181	TRUE	7.52926e-07
	rs114088727	C	T	C	T	0.0151291	-0.0156384	0.010177	0.995892	FALSE	FALSE	FALSE	2m9k9V	68727391	0.896125	0.119781	TRUE	reported	textfile	412181	64949	1	8.40001e-08	0.00282403	69193074	ukb-b-13516	|| id:ukb-b-13516	TRUE	reported	igd	2	1	TRUE	0.000441696	28.6995	0.000441709	64949	4.13545e-08	412181	TRUE	8.19135e-07
	rs116997434	A	G	A	G	0.00820595	-0.0230502	0.029928	0.979116	FALSE	FALSE	FALSE	2m9k9V	26967978	0.659714	0.0523501	TRUE	reported	textfile	412181	64949	10	4.20001e-07	0.00162216	27256907	ukb-b-13516	|| id:ukb-b-13516	TRUE	reported	igd	2	1	TRUE	0.000393846	25.5892	0.000393858	64949	4.70358e-07	412181	TRUE	5.65264e-06
	rs117206175	T	C	T	C	0.01459	-0.081164	0.011875	0.980552	FALSE	FALSE	FALSE	2m9k9V	133077487	0.149665	0.0563359	TRUE	reported	textfile	412181	64949	10	2.5e-08	0.0026175	134890991	ukb-b-13516	|| id:ukb-b-13516	TRUE	reported	igd	2	1	TRUE	0.000478142	31.0688	0.000478157	64949	5.0358e-06	412181	TRUE	3.33892e-06
	rs117785685	A	G	A	G	0.0102078	-0.0233607	0.020386	0.966867	FALSE	FALSE	FALSE	2m9k9V	158256726	0.576654	0.0418441	TRUE	reported	textfile	412181	64949	7	1.2e-07	0.00192652	158049418	ukb-b-13516	|| id:ukb-b-13516	TRUE	reported	igd	2	1	TRUE	0.000432073	28.074	0.000432086	64949	7.56166e-07	412181	TRUE	2.3771e-06
	rs12162128	T	C	T	C	0.0145938	-0.0345233	0.011436	0.984687	FALSE	FALSE	FALSE	2m9k9V	47297437	0.571405	0.060997	TRUE	reported	textfile	412181	64949	17	7.79992e-09	0.00252765	45374803	ukb-b-13516	|| id:ukb-b-13516	TRUE	reported	igd	2	1	TRUE	0.000512988	33.3342	0.000513004	64949	7.7718e-07	412181	TRUE	2.50905e-07
	rs13278722	A	G	A	G	0.0100521	0.0118593	0.023888	0.989037	FALSE	FALSE	FALSE	2m9k9V	142089370	0.873747	0.0746337	TRUE	reported	textfile	412181	64949	8	2.59998e-07	0.00195198	143170731	ukb-b-13516	|| id:ukb-b-13516	TRUE	reported	igd	2	1	TRUE	0.000408144	26.5185	0.000408156	64949	6.12579e-08	412181	TRUE	2.27409e-06
	rs138313407	A	G	A	G	0.0219445	-0.121141	0.006767	0.994838	FALSE	FALSE	FALSE	2m9k9V	103015224	0.250681	0.10546	TRUE	reported	textfile	412181	64949	10	2.69998e-10	0.00347468	104774981	ukb-b-13516	|| id:ukb-b-13516	TRUE	reported	igd	2	1	TRUE	0.000613737	39.8849	0.000613756	64949	3.20125e-06	412181	TRUE	5.16468e-08
	rs138462899	C	T	C	T	0.0155007	-0.00159472	0.011238	0.994137	FALSE	FALSE	FALSE	2m9k9V	20605819	0.987492	0.101719	TRUE	reported	textfile	412181	64949	5	4.79999e-08	0.0028403	20605928	ukb-b-13516	|| id:ukb-b-13516	TRUE	reported	igd	2	1	TRUE	0.000458356	29.7825	0.00045837	64949	5.96319e-10	412181	TRUE	4.05849e-07
	rs139110217	T	C	T	C	0.0207107	0.014024	0.008313	0.982844	FALSE	FALSE	FALSE	2m9k9V	56433334	0.808641	0.0579075	TRUE	reported	textfile	412181	64949	6	1e-11	0.0030442	56298132	ukb-b-13516	|| id:ukb-b-13516	TRUE	reported	igd	2	1	TRUE	0.000712133	46.2839	0.000712155	64949	1.42295e-07	412181	TRUE	4.56953e-10
	rs139841884	T	C	T	C	0.0174522	0.0664253	0.008419	0.999382	FALSE	FALSE	FALSE	2m9k9V	166648294	0.854475	0.362166	TRUE	reported	textfile	412181	64949	6	6.4e-09	0.00300525	167061782	ukb-b-13516	|| id:ukb-b-13516	TRUE	reported	igd	2	1	TRUE	0.000518969	33.723	0.000518985	64949	8.16142e-08	412181	TRUE	9.85546e-08
	rs141181187	A	G	A	G	0.016407	-0.0963617	0.010927	0.992419	FALSE	FALSE	FALSE	2m9k9V	65731708	0.280198	0.0892342	TRUE	reported	textfile	412181	64949	10	5.69994e-09	0.00281638	67491466	ukb-b-13516	|| id:ukb-b-13516	TRUE	reported	igd	2	1	TRUE	0.000522248	33.9361	0.000522264	64949	2.82917e-06	412181	TRUE	5.28535e-07
	rs141315161	T	C	T	C	0.0162004	-0.0957163	0.008964	0.991973	FALSE	FALSE	FALSE	2m9k9V	44420786	0.283351	0.0892191	TRUE	reported	textfile	412181	64949	12	1.79999e-07	0.00310112	44814569	ukb-b-13516	|| id:ukb-b-13516	TRUE	reported	igd	2	1	TRUE	0.00042001	27.2898	0.000420023	64949	2.79234e-06	412181	TRUE	8.22234e-06
	rs144736558	A	G	A	G	0.0114004	0.109574	0.0155	0.986405	FALSE	FALSE	FALSE	2m9k9V	171703148	0.101996	0.0670071	TRUE	reported	textfile	412181	64949	1	3.59998e-07	0.00224039	171672288	ukb-b-13516	|| id:ukb-b-13516	TRUE	reported	igd	2	1	TRUE	0.000398517	25.8928	0.00039853	64949	6.48761e-06	412181	TRUE	3.69258e-05
	rs147263345	A	C	A	C	0.0160995	0.281902	0.008084	0.998593	FALSE	FALSE	FALSE	2m9k9V	6771785	0.151315	0.19646	TRUE	reported	textfile	412181	64949	20	4.09996e-07	0.00317771	6752432	ukb-b-13516	|| id:ukb-b-13516	TRUE	reported	igd	2	1	TRUE	0.00039505	25.6675	0.000395062	64949	4.99528e-06	412181	TRUE	2.9252e-05
	rs147865041	A	C	A	C	0.0156716	-0.153864	0.008651	0.994028	FALSE	FALSE	FALSE	2m9k9V	71322071	0.125271	0.100367	TRUE	reported	textfile	412181	64949	9	1.89998e-07	0.00300798	73936987	ukb-b-13516	|| id:ukb-b-13516	TRUE	reported	igd	2	1	TRUE	0.000417756	27.1433	0.000417769	64949	5.70169e-06	412181	TRUE	1.89871e-05
	rs147993198	G	A	G	A	0.0169903	-0.0275067	0.008282	0.975004	FALSE	FALSE	FALSE	2m9k9V	58757131	0.569597	0.0483724	TRUE	reported	textfile	412181	64949	11	1e-07	0.00319286	58524604	ukb-b-13516	|| id:ukb-b-13516	TRUE	reported	igd	2	1	TRUE	0.000435793	28.3158	0.000435807	64949	7.84505e-07	412181	TRUE	2.18263e-06
	rs150109327	A	G	A	G	0.0190624	-0.0571911	0.005706	0.982749	FALSE	FALSE	FALSE	2m9k9V	18553408	0.324054	0.0579937	TRUE	reported	textfile	412181	64949	10	1.2e-07	0.00360331	18842337	ukb-b-13516	|| id:ukb-b-13516	TRUE	reported	igd	2	1	TRUE	0.000430717	27.9859	0.000430731	64949	2.35944e-06	412181	TRUE	5.29366e-06
	rs150581915	T	C	T	C	0.0159881	0.0133954	0.008961	0.990932	FALSE	FALSE	FALSE	2m9k9V	31458108	0.868945	0.0811845	TRUE	reported	textfile	412181	64949	4	4.70002e-07	0.0031724	31459730	ukb-b-13516	|| id:ukb-b-13516	TRUE	reported	igd	2	1	TRUE	0.000390909	25.3983	0.000390921	64949	6.6051e-08	412181	TRUE	3.78255e-06
	rs17052129	T	C	T	C	0.0126113	-0.00358217	0.014446	0.949052	FALSE	FALSE	FALSE	2m9k9V	124598443	0.916787	0.0342849	TRUE	reported	textfile	412181	64949	6	2.80001e-08	0.00227043	124919589	ukb-b-13516	|| id:ukb-b-13516	TRUE	reported	igd	2	1	TRUE	0.000474815	30.8525	0.00047483	64949	2.6485e-08	412181	TRUE	2.99561e-07
	rs181511320	T	C	T	C	0.0198234	0.0753662	0.011804	0.992082	FALSE	FALSE	FALSE	2m9k9V	46025401	0.382993	0.08639	TRUE	reported	textfile	412181	64949	14	1.80011e-13	0.00269246	46494604	ukb-b-13516	|| id:ukb-b-13516	TRUE	reported	igd	2	1	TRUE	0.000833917	54.2056	0.000833943	64949	1.84646e-06	412181	TRUE	7.01786e-11
	rs187550776	A	C	A	C	0.0132533	0.305249	0.015073	0.996521	FALSE	FALSE	FALSE	2m9k9V	3612751	0.0237635	0.13501	TRUE	reported	textfile	412181	64949	11	8.30004e-09	0.00230029	3633981	ukb-b-13516	|| id:ukb-b-13516	TRUE	reported	igd	2	1	TRUE	0.000510844	33.1948	0.00051086	64949	1.24018e-05	412181	TRUE	6.17071e-06
	rs191696194	G	T	G	T	0.0145488	0.0436333	0.010709	0.982743	FALSE	FALSE	FALSE	2m9k9V	16109515	0.454786	0.0583754	TRUE	reported	textfile	412181	64949	17	2.5e-07	0.00281912	16012829	ukb-b-13516	|| id:ukb-b-13516	TRUE	reported	igd	2	1	TRUE	0.000409899	26.6326	0.000409911	64949	1.35547e-06	412181	TRUE	6.16819e-06
	rs4857246	T	G	T	G	0.0147033	0.0722959	0.008942	0.98773	FALSE	FALSE	FALSE	2m9k9V	97191619	0.293718	0.0688533	TRUE	reported	textfile	412181	64949	3	2.69998e-07	0.00285924	96910463	ukb-b-13516	|| id:ukb-b-13516	TRUE	reported	igd	2	1	TRUE	0.000406986	26.4433	0.000406998	64949	2.6748e-06	412181	TRUE	1.12394e-05
	rs61754246	T	C	T	C	0.0131593	-0.055466	0.013505	0.9781	FALSE	FALSE	FALSE	2m9k9V	33275796	0.276558	0.0509758	TRUE	reported	textfile	412181	64949	2	1.09999e-07	0.00247834	33500863	ukb-b-13516	|| id:ukb-b-13516	TRUE	reported	igd	2	1	TRUE	0.000433893	28.1923	0.000433907	64949	2.87236e-06	412181	TRUE	5.80709e-06
	rs62379533	A	C	A	C	0.00645807	-0.0441423	0.048363	0.972074	FALSE	FALSE	FALSE	2m9k9V	169091976	0.340332	0.0462945	TRUE	reported	textfile	412181	64949	5	2.59998e-07	0.00125462	168518981	ukb-b-13516	|| id:ukb-b-13516	TRUE	reported	igd	2	1	TRUE	0.000407785	26.4952	0.000407798	64949	2.20579e-06	412181	TRUE	9.33049e-06
	rs72679605	C	A	C	A	0.0114863	0.0297256	0.018814	0.970588	FALSE	FALSE	FALSE	2m9k9V	113976709	0.502424	0.0443214	TRUE	reported	textfile	412181	64949	8	1.5e-08	0.00202861	114988938	ukb-b-13516	|| id:ukb-b-13516	TRUE	reported	igd	2	1	TRUE	0.000493374	32.059	0.000493389	64949	1.09131e-06	412181	TRUE	5.30943e-07
	rs72746231	A	G	A	G	0.00789528	0.0470263	0.041446	0.967595	FALSE	FALSE	FALSE	2m9k9V	208768544	0.27825	0.0433718	TRUE	reported	textfile	412181	64949	1	4.60002e-09	0.00134667	208941889	ukb-b-13516	|| id:ukb-b-13516	TRUE	reported	igd	2	1	TRUE	0.000528945	34.3716	0.000528961	64949	2.8522e-06	412181	TRUE	4.44939e-07
	rs72840551	A	C	A	C	0.0145966	-0.0662919	0.008907	0.999157	FALSE	FALSE	FALSE	2m9k9V	83426251	0.817955	0.288005	TRUE	reported	textfile	412181	64949	2	3.09999e-07	0.00285164	83653375	ukb-b-13516	|| id:ukb-b-13516	TRUE	reported	igd	2	1	TRUE	0.000403243	26.2	0.000403255	64949	1.28539e-07	412181	TRUE	2.9788e-06
	rs74969721	C	T	C	T	0.00377323	0.0249861	0.205563	0.789251	FALSE	FALSE	FALSE	2m9k9V	62175678	0.176684	0.018494	TRUE	reported	textfile	412181	64949	5	1.5e-08	0.00066629	61471505	ukb-b-13516	|| id:ukb-b-13516	TRUE	reported	igd	2	1	TRUE	0.000493529	32.0691	0.000493545	64949	4.42841e-06	412181	TRUE	1.89233e-06
	rs76631139	A	C	A	C	0.00954716	0.0238696	0.021149	0.952998	FALSE	FALSE	FALSE	2m9k9V	181064789	0.501163	0.0354853	TRUE	reported	textfile	412181	64949	4	3.09999e-07	0.00186648	181985942	ukb-b-13516	|| id:ukb-b-13516	TRUE	reported	igd	2	1	TRUE	0.000402675	26.163	0.000402687	64949	1.09776e-06	412181	TRUE	6.61632e-06
	rs77376701	A	C	A	C	0.00905668	0.026114	0.028176	0.987697	FALSE	FALSE	FALSE	2m9k9V	49702001	0.706692	0.0693964	TRUE	reported	textfile	412181	64949	7	2e-08	0.00161424	49741597	ukb-b-13516	|| id:ukb-b-13516	TRUE	reported	igd	2	1	TRUE	0.000484417	31.4766	0.000484431	64949	3.43548e-07	412181	TRUE	3.86712e-07
	rs77579483	T	C	T	C	0.013181	-0.0257626	0.011555	0.967312	FALSE	FALSE	FALSE	2m9k9V	935386	0.548557	0.0429432	TRUE	reported	textfile	412181	64949	1	1.7e-07	0.0025203	870766	ukb-b-13516	|| id:ukb-b-13516	TRUE	reported	igd	2	1	TRUE	0.000420956	27.3514	0.000420969	64949	8.73181e-07	412181	TRUE	3.4967e-06
	rs77785297	C	A	C	A	0.0102341	-0.0874829	0.020287	0.987559	FALSE	FALSE	FALSE	2m9k9V	48109482	0.204443	0.0689388	TRUE	reported	textfile	412181	64949	6	2.80001e-07	0.00199296	48077218	ukb-b-13516	|| id:ukb-b-13516	TRUE	reported	igd	2	1	TRUE	0.000405839	26.3687	0.000405851	64949	3.90689e-06	412181	TRUE	1.67511e-05
	rs79086705	T	C	T	C	0.0121519	0.0368813	0.013925	0.948965	FALSE	FALSE	FALSE	2m9k9V	82744088	0.282008	0.034282	TRUE	reported	textfile	412181	64949	1	1.89998e-07	0.00233328	83209771	ukb-b-13516	|| id:ukb-b-13516	TRUE	reported	igd	2	1	TRUE	0.000417447	27.1232	0.000417459	64949	2.80797e-06	412181	TRUE	8.85634e-06
	rs79387749	G	A	G	A	0.0180434	-0.0399161	0.010003	0.990826	FALSE	FALSE	FALSE	2m9k9V	76057457	0.634958	0.0840763	TRUE	reported	textfile	412181	64949	10	1.6e-09	0.00299065	77817215	ukb-b-13516	|| id:ukb-b-13516	TRUE	reported	igd	2	1	TRUE	0.000560131	36.3992	0.000560148	64949	5.46843e-07	412181	TRUE	5.57553e-08
ukb-b-13567	rs111366122	T	C	T	C	0.0865624	-0.174015	0.009032	0.998479	FALSE	FALSE	FALSE	2m9k9V	31483275	0.367598	0.19314	TRUE	reported	textfile	412181	64949	15	1.5e-07	0.0164953	31775478	ukb-b-13567	|| id:ukb-b-13567	TRUE	reported	igd	2	1	TRUE	0.00042382	27.5375	0.000423833	64949	1.96944e-06	412181	TRUE	5.50158e-06
	rs117462032	T	C	T	C	0.0514567	-0.0110977	0.02609	0.970342	FALSE	FALSE	FALSE	2m9k9V	17847637	0.804396	0.04481	TRUE	reported	textfile	412181	64949	19	5.60003e-08	0.00947195	17958446	ukb-b-13567	|| id:ukb-b-13567	TRUE	reported	igd	2	1	TRUE	0.000454188	29.5115	0.000454202	64949	1.48809e-07	412181	TRUE	7.14119e-07
	rs1841715	A	G	A	G	-0.0163137	-0.0176325	0.571239	0.415707	FALSE	FALSE	FALSE	2m9k9V	41025282	0.249086	0.0152984	TRUE	reported	textfile	412181	64949	11	9.59997e-08	0.00305795	41046832	ukb-b-13567	|| id:ukb-b-13567	TRUE	reported	igd	2	1	TRUE	0.000438007	28.4597	0.000438021	64949	3.22291e-06	412181	TRUE	5.81933e-06
	rs2540716	T	C	T	C	0.0171539	0.0198119	0.675129	0.247172	FALSE	FALSE	FALSE	2m9k9V	55443535	0.258115	0.0175193	TRUE	reported	textfile	412181	64949	16	1.29999e-07	0.00325146	55477447	ukb-b-13567	|| id:ukb-b-13567	TRUE	reported	igd	2	1	TRUE	0.000428361	27.8327	0.000428375	64949	3.10264e-06	412181	TRUE	7.25914e-06
	rs4710195	T	C	T	C	0.0161295	-0.0295406	0.655702	0.379273	FALSE	FALSE	FALSE	2m9k9V	167184044	0.0584427	0.0156104	TRUE	reported	textfile	412181	64949	6	4.09996e-07	0.00318603	167597532	ukb-b-13567	|| id:ukb-b-13567	TRUE	reported	igd	2	1	TRUE	0.000394456	25.6288	0.000394468	64949	8.68802e-06	412181	TRUE	6.15229e-05
	rs9638882	A	C	A	C	0.0193872	-0.00279571	0.207324	0.720621	FALSE	FALSE	FALSE	2m9k9V	983981	0.868082	0.016832	TRUE	reported	textfile	412181	64949	7	2.69998e-07	0.00376942	1023617	ukb-b-13567	|| id:ukb-b-13567	TRUE	reported	igd	2	1	TRUE	0.000407129	26.4526	0.000407141	64949	6.69309e-08	412181	TRUE	2.37248e-06
ukb-b-139	rs10732346	C	T	C	T	-0.0151237	-0.00499832	0.542833	0.524328	FALSE	FALSE	FALSE	2m9k9V	24788199	0.741698	0.0151645	TRUE	reported	textfile	412181	64949	9	1.6e-08	0.00267871	24788197	ukb-b-139	|| id:ukb-b-139	TRUE	reported	igd	2	1	TRUE	0.000490545	31.8751	0.00049056	64949	2.63576e-07	412181	TRUE	2.96741e-07
	rs116350919	C	T	C	T	0.0696159	0.0166012	0.010845	0.989519	FALSE	FALSE	FALSE	2m9k9V	168001375	0.823551	0.0744513	TRUE	reported	textfile	412181	64949	3	4.39997e-07	0.0137874	167719163	ukb-b-139	|| id:ukb-b-139	TRUE	reported	igd	2	1	TRUE	0.000392382	25.494	0.000392394	64949	1.20628e-07	412181	TRUE	4.01867e-06
	rs12266995	C	T	C	T	0.0391505	-0.19347	0.032563	0.991266	FALSE	FALSE	FALSE	2m9k9V	24563854	0.0193549	0.0827281	TRUE	reported	textfile	412181	64949	10	2.30001e-07	0.00756366	24852783	ukb-b-139	|| id:ukb-b-139	TRUE	reported	igd	2	1	TRUE	0.000412343	26.7915	0.000412356	64949	1.32687e-05	412181	TRUE	7.88802e-05
	rs143788580	T	C	T	C	0.0681226	0.0082146	0.014286	0.957948	FALSE	FALSE	FALSE	2m9k9V	63267502	0.827087	0.0376059	TRUE	reported	textfile	412181	64949	4	2.80001e-08	0.0122704	64133220	ukb-b-139	|| id:ukb-b-139	TRUE	reported	igd	2	1	TRUE	0.000474336	30.8213	0.000474351	64949	1.15764e-07	412181	TRUE	3.79279e-07
	rs76589137	T	G	T	G	0.0494535	-0.0231661	0.024235	0.954684	FALSE	FALSE	FALSE	2m9k9V	116573584	0.527588	0.0366731	TRUE	reported	textfile	412181	64949	5	1e-07	0.00929838	115909280	ukb-b-139	|| id:ukb-b-139	TRUE	reported	igd	2	1	TRUE	0.000435329	28.2856	0.000435343	64949	9.68109e-07	412181	TRUE	2.47912e-06
ukb-b-13978	rs117676326	G	A	G	A	0.0888328	-0.0882627	0.019976	0.980356	FALSE	FALSE	FALSE	2m9k9V	88016869	0.0999194	0.0536471	TRUE	reported	textfile	412181	34317	12	2.5e-08	0.0159318	88410646	ukb-b-13978	|| id:ukb-b-13978	TRUE	reported	igd	2	1	TRUE	0.000905137	31.0879	0.00090519	34317	6.56709e-06	412181	TRUE	9.56947e-07
	rs137860550	T	C	T	C	0.0739653	0.00329159	0.02858	0.988293	FALSE	FALSE	FALSE	2m9k9V	242196296	0.962675	0.0703374	TRUE	reported	textfile	412181	34317	1	1.29999e-07	0.0139974	242359598	ukb-b-13978	|| id:ukb-b-13978	TRUE	reported	igd	2	1	TRUE	0.000813015	27.9213	0.000813063	34317	5.31316e-09	412181	TRUE	4.11909e-07
	rs146204630	T	C	T	C	0.0956903	0.0356354	0.02038	0.974603	FALSE	FALSE	FALSE	2m9k9V	155436243	0.456671	0.0478752	TRUE	reported	textfile	412181	34317	7	2.19999e-09	0.0159884	155228938	ukb-b-13978	|| id:ukb-b-13978	TRUE	reported	igd	2	1	TRUE	0.00104271	35.8179	0.00104277	34317	1.34417e-06	412181	TRUE	2.97377e-08
	rs182948109	A	G	A	G	0.0631427	-0.0658612	0.035312	0.968134	FALSE	FALSE	FALSE	2m9k9V	37468143	0.1288	0.0433625	TRUE	reported	textfile	412181	34317	15	2.30001e-07	0.0122058	37760344	ukb-b-13978	|| id:ukb-b-13978	TRUE	reported	igd	2	1	TRUE	0.00077923	26.7601	0.000779276	34317	5.59683e-06	412181	TRUE	5.39949e-06
	rs56310613	T	C	T	C	0.0629696	-0.00686399	0.034401	0.986893	FALSE	FALSE	FALSE	2m9k9V	27860760	0.91971	0.0680959	TRUE	reported	textfile	412181	34317	15	2.19999e-07	0.0121431	28105906	ukb-b-13978	|| id:ukb-b-13978	TRUE	reported	igd	2	1	TRUE	0.000782985	26.8892	0.00078303	34317	2.46505e-08	412181	TRUE	7.28102e-07
	rs73148959	T	G	T	G	0.0249041	-0.0107396	0.294191	0.652553	FALSE	FALSE	FALSE	2m9k9V	130215148	0.498323	0.0158604	TRUE	reported	textfile	412181	34317	12	4e-07	0.00491169	130699693	ukb-b-13978	|| id:ukb-b-13978	TRUE	reported	igd	2	1	TRUE	0.000748592	25.7072	0.000748636	34317	1.1124e-06	412181	TRUE	2.82365e-06
	rs77865538	T	C	T	C	0.0549247	-0.0799528	0.046553	0.952896	FALSE	FALSE	FALSE	2m9k9V	139859231	0.0254208	0.0357739	TRUE	reported	textfile	412181	34317	5	1.89998e-07	0.0105398	139238816	ukb-b-13978	|| id:ukb-b-13978	TRUE	reported	igd	2	1	TRUE	0.000790711	27.1547	0.000790757	34317	1.21184e-05	412181	TRUE	1.15129e-05
	rs79893671	A	G	A	G	0.10857	-0.128042	0.013609	0.992272	FALSE	FALSE	FALSE	2m9k9V	3871879	0.154288	0.0898823	TRUE	reported	textfile	412181	34317	3	1.5e-08	0.0191916	3913563	ukb-b-13978	|| id:ukb-b-13978	TRUE	reported	igd	2	1	TRUE	0.000931715	32.0016	0.000931769	34317	4.92344e-06	412181	TRUE	4.66523e-07
ukb-b-14171	rs117607702	A	G	A	G	0.0242142	0.0190342	0.016663	0.971235	FALSE	FALSE	FALSE	2m9k9V	18051792	0.676449	0.0456114	TRUE	reported	textfile	412181	64949	8	3.09999e-07	0.00473254	17909301	ukb-b-14171	|| id:ukb-b-14171	TRUE	reported	igd	2	1	TRUE	0.000402906	26.1781	0.000402919	64949	4.22509e-07	412181	TRUE	4.19964e-06
	rs142022662	A	G	A	G	0.0297176	0.000409921	0.011724	0.969181	FALSE	FALSE	FALSE	2m9k9V	139550329	0.992452	0.0433337	TRUE	reported	textfile	412181	64949	2	1.5e-07	0.00565205	140307898	ukb-b-14171	|| id:ukb-b-14171	TRUE	reported	igd	2	1	TRUE	0.000425459	27.6441	0.000425473	64949	2.17102e-10	412181	TRUE	1.04464e-06
	rs566351	T	C	T	C	-0.00649026	0.00353721	0.641887	0.349143	FALSE	FALSE	FALSE	2m9k9V	101114283	0.82307	0.0158195	TRUE	reported	textfile	412181	64949	11	2.19999e-07	0.0012535	100985014	ukb-b-14171	|| id:ukb-b-14171	TRUE	reported	igd	2	1	TRUE	0.000412595	26.8079	0.000412608	64949	1.21297e-07	412181	TRUE	2.24998e-06
	rs59802640	T	G	T	G	0.0262586	0.00428609	0.015257	0.915402	FALSE	FALSE	FALSE	2m9k9V	123785678	0.873112	0.0268372	TRUE	reported	textfile	412181	64949	6	1.79999e-07	0.00503311	124106823	ukb-b-14171	|| id:ukb-b-14171	TRUE	reported	igd	2	1	TRUE	0.000418905	27.218	0.000418918	64949	6.18817e-08	412181	TRUE	1.66939e-06
	rs73211402	T	C	T	C	0.0243347	0.000333629	0.019579	0.985984	FALSE	FALSE	FALSE	2m9k9V	71246193	0.995838	0.0639584	TRUE	reported	textfile	412181	64949	13	3.29997e-08	0.00440605	71820325	ukb-b-14171	|| id:ukb-b-14171	TRUE	reported	igd	2	1	TRUE	0.000469436	30.5028	0.000469451	64949	6.60156e-11	412181	TRUE	2.88186e-07
	rs874603	A	G	A	G	-0.0129271	-0.0019077	0.921862	0.055834	FALSE	FALSE	FALSE	2m9k9V	187235249	0.953562	0.0327589	TRUE	reported	textfile	412181	64949	3	6.59994e-09	0.00222826	186953037	ukb-b-14171	|| id:ukb-b-14171	TRUE	reported	igd	2	1	TRUE	0.000517932	33.6556	0.000517948	64949	8.22765e-09	412181	TRUE	7.86676e-08
ukb-b-14179	rs10098073	A	C	A	C	-0.00784368	-0.0141821	0.473422	0.559688	FALSE	FALSE	FALSE	2m9k9V	142228143	0.351132	0.0152104	TRUE	reported	textfile	412181	460006	8	1e-07	0.00147337	143309504	ukb-b-14179	|| id:ukb-b-14179	TRUE	reported	igd	2	1	TRUE	6.16064e-05	28.3409	6.16067e-05	460006	2.10918e-06	412181	TRUE	0.00285871
	rs10180960	T	C	T	C	-0.00805721	-0.0161997	0.347292	0.601713	FALSE	FALSE	FALSE	2m9k9V	621115	0.295101	0.0154725	TRUE	reported	textfile	412181	460006	2	1.79999e-07	0.00154419	621115	ukb-b-14179	|| id:ukb-b-14179	TRUE	reported	igd	2	1	TRUE	5.91805e-05	27.2249	5.91808e-05	460006	2.65954e-06	412181	TRUE	0.0047056
	rs10905778	A	G	A	G	0.00745433	-0.0210256	0.44429	0.593514	FALSE	FALSE	FALSE	2m9k9V	10657456	0.170628	0.015345	TRUE	reported	textfile	412181	460006	10	4e-07	0.00147049	10699419	ukb-b-14179	|| id:ukb-b-14179	TRUE	reported	igd	2	1	TRUE	5.58606e-05	25.6975	5.58608e-05	460006	4.55486e-06	412181	TRUE	0.0127834
	rs11019656	G	T	G	T	-0.00876103	-0.0111274	0.246721	0.740597	FALSE	FALSE	FALSE	2m9k9V	91842607	0.516965	0.017171	TRUE	reported	textfile	412181	460006	11	2.39999e-07	0.00169525	91575773	ukb-b-14179	|| id:ukb-b-14179	TRUE	reported	igd	2	1	TRUE	5.80569e-05	26.708	5.80572e-05	460006	1.01885e-06	412181	TRUE	0.00205578
	rs11090045	A	G	A	G	-0.0106761	-0.017726	0.307145	0.654677	FALSE	FALSE	FALSE	2m9k9V	41357599	0.26522	0.01591	TRUE	reported	textfile	412181	460006	22	2.99985e-11	0.00160657	41753603	ukb-b-14179	|| id:ukb-b-14179	TRUE	reported	igd	2	1	TRUE	9.59888e-05	44.1595	9.59893e-05	460006	3.01158e-06	412181	TRUE	0.000170548
	rs11100930	A	G	A	G	0.0111651	-0.00130398	0.873532	0.14079	FALSE	FALSE	FALSE	2m9k9V	146670656	0.952284	0.0217917	TRUE	reported	textfile	412181	460006	4	3.89996e-07	0.00220119	147591808	ukb-b-14179	|| id:ukb-b-14179	TRUE	reported	igd	2	1	TRUE	5.59271e-05	25.7281	5.59274e-05	460006	8.68708e-09	412181	TRUE	0.000574354
	rs11672035	T	C	T	C	-0.00903441	-0.00223732	0.210905	0.758521	FALSE	FALSE	FALSE	2m9k9V	3352403	0.898815	0.0175948	TRUE	reported	textfile	412181	460006	19	4.79999e-07	0.00179515	3352401	ukb-b-14179	|| id:ukb-b-14179	TRUE	reported	igd	2	1	TRUE	5.50568e-05	25.3277	5.5057e-05	460006	3.92285e-08	412181	TRUE	0.000759037
	rs11743441	T	G	T	G	-0.00884199	0.00283546	0.574343	0.420418	FALSE	FALSE	FALSE	2m9k9V	88769820	0.852868	0.0152887	TRUE	reported	textfile	412181	460006	5	2.69998e-09	0.00148593	88065637	ukb-b-14179	|| id:ukb-b-14179	TRUE	reported	igd	2	1	TRUE	7.69673e-05	35.408	7.69677e-05	460006	8.34488e-08	412181	TRUE	7.62502e-05
	rs11756299	G	A	G	A	0.00756807	0.00725083	0.427077	0.571325	FALSE	FALSE	FALSE	2m9k9V	55086218	0.634803	0.0152656	TRUE	reported	textfile	412181	460006	6	2.99999e-07	0.00147716	54951016	ukb-b-14179	|| id:ukb-b-14179	TRUE	reported	igd	2	1	TRUE	5.70594e-05	26.249	5.70596e-05	460006	5.47346e-07	412181	TRUE	0.00148768
	rs12634740	G	T	G	T	-0.010087	-0.00318601	0.252078	0.696276	FALSE	FALSE	FALSE	2m9k9V	175953662	0.846285	0.0164345	TRUE	reported	textfile	412181	460006	3	2.80001e-09	0.00169718	175671450	ukb-b-14179	|| id:ukb-b-14179	TRUE	reported	igd	2	1	TRUE	7.67841e-05	35.3237	7.67844e-05	460006	9.11791e-08	412181	TRUE	7.98272e-05
	rs136548	T	C	T	C	0.00953241	0.0231354	0.376668	0.535659	FALSE	FALSE	FALSE	2m9k9V	26857390	0.12725	0.0151704	TRUE	reported	textfile	412181	460006	22	2.90001e-10	0.00151227	27253353	ukb-b-14179	|| id:ukb-b-14179	TRUE	reported	igd	2	1	TRUE	8.63666e-05	39.7324	8.6367e-05	460006	5.6425e-06	412181	TRUE	0.00125692
	rs139237013	A	G	A	G	0.0188989	-0.0301164	0.057668	0.957224	FALSE	FALSE	FALSE	2m9k9V	56435556	0.420923	0.03742	TRUE	reported	textfile	412181	460006	2	1.79999e-09	0.00314007	56662691	ukb-b-14179	|| id:ukb-b-14179	TRUE	reported	igd	2	1	TRUE	7.87402e-05	36.2237	7.87406e-05	460006	1.57149e-06	412181	TRUE	0.000380956
	rs1711171	C	T	C	T	0.00880286	-0.0281174	0.749565	0.154097	FALSE	FALSE	FALSE	2m9k9V	136301699	0.181547	0.0210458	TRUE	reported	textfile	412181	460006	3	1.89998e-07	0.00169125	136020541	ukb-b-14179	|| id:ukb-b-14179	TRUE	reported	igd	2	1	TRUE	5.88902e-05	27.0913	5.88904e-05	460006	4.33044e-06	412181	TRUE	0.00911189
	rs17270057	C	T	C	T	0.0126533	0.0377941	0.113347	0.936618	FALSE	FALSE	FALSE	2m9k9V	42166375	0.218655	0.0307241	TRUE	reported	textfile	412181	460006	19	4.30002e-08	0.00230897	42670527	ukb-b-14179	|| id:ukb-b-14179	TRUE	reported	igd	2	1	TRUE	6.52799e-05	30.031	6.52801e-05	460006	3.67115e-06	412181	TRUE	0.00405492
	rs17547360	C	T	C	T	0.00899997	0.0164416	0.248054	0.739427	FALSE	FALSE	FALSE	2m9k9V	30016805	0.338506	0.0171782	TRUE	reported	textfile	412181	460006	12	1.09999e-07	0.00169675	30169738	ukb-b-14179	|| id:ukb-b-14179	TRUE	reported	igd	2	1	TRUE	6.11584e-05	28.1348	6.11587e-05	460006	2.22252e-06	412181	TRUE	0.00316491
	rs1958801	G	A	G	A	-0.00894391	0.0228076	0.287998	0.774687	FALSE	FALSE	FALSE	2m9k9V	98405773	0.209718	0.0181829	TRUE	reported	textfile	412181	460006	14	3.2e-08	0.00161749	98872110	ukb-b-14179	|| id:ukb-b-14179	TRUE	reported	igd	2	1	TRUE	6.64629e-05	30.5752	6.64632e-05	460006	3.8172e-06	412181	TRUE	0.00384942
	rs2028935	C	A	C	A	-0.00738886	0.00893793	0.484581	0.549609	FALSE	FALSE	FALSE	2m9k9V	19607304	0.554949	0.0151398	TRUE	reported	textfile	412181	460006	5	4.60002e-07	0.001465	19607413	ukb-b-14179	|| id:ukb-b-14179	TRUE	reported	igd	2	1	TRUE	5.52958e-05	25.4377	5.5296e-05	460006	8.45566e-07	412181	TRUE	0.00237818
	rs2222760	A	G	A	G	-0.00909294	0.00592259	0.28089	0.769297	FALSE	FALSE	FALSE	2m9k9V	150488599	0.741992	0.0179899	TRUE	reported	textfile	412181	460006	2	2.80001e-08	0.00163727	151345113	ukb-b-14179	|| id:ukb-b-14179	TRUE	reported	igd	2	1	TRUE	6.70464e-05	30.8437	6.70467e-05	460006	2.62954e-07	412181	TRUE	0.000345239
	rs224064	C	T	C	T	0.00755091	-0.0335411	0.603875	0.408368	FALSE	FALSE	FALSE	2m9k9V	62744452	0.0289581	0.0153573	TRUE	reported	textfile	412181	460006	10	4.39997e-07	0.00149457	64504212	ukb-b-14179	|| id:ukb-b-14179	TRUE	reported	igd	2	1	TRUE	5.54854e-05	25.5249	5.54856e-05	460006	1.15727e-05	412181	TRUE	0.0591636
	rs2396885	G	A	G	A	-0.0101501	-0.0221308	0.838915	0.135696	FALSE	FALSE	FALSE	2m9k9V	48815316	0.315822	0.0220628	TRUE	reported	textfile	412181	460006	6	3.50002e-07	0.00199199	48782953	ukb-b-14179	|| id:ukb-b-14179	TRUE	reported	igd	2	1	TRUE	5.64389e-05	25.9636	5.64391e-05	460006	2.4411e-06	412181	TRUE	0.00553126
	rs2513324	C	A	C	A	0.00900002	-0.00655012	0.267185	0.807307	FALSE	FALSE	FALSE	2m9k9V	112620504	0.73328	0.0192218	TRUE	reported	textfile	412181	460006	11	5.69994e-08	0.00165779	112491227	ukb-b-14179	|| id:ukb-b-14179	TRUE	reported	igd	2	1	TRUE	6.40673e-05	29.4731	6.40676e-05	460006	2.81724e-07	412181	TRUE	0.000492912
	rs2678900	G	T	G	T	0.0100844	0.00156314	0.427924	0.598582	FALSE	FALSE	FALSE	2m9k9V	57950548	0.919121	0.0153942	TRUE	reported	textfile	412181	460006	2	9.8992e-12	0.00148119	58177683	ukb-b-14179	|| id:ukb-b-14179	TRUE	reported	igd	2	1	TRUE	0.000100756	46.3529	0.000100757	460006	2.50147e-08	412181	TRUE	4.09455e-06
	rs2696532	G	A	G	A	-0.0093588	0.0861704	0.220149	0.918208	FALSE	FALSE	FALSE	2m9k9V	46278236	0.00260982	0.0286251	TRUE	reported	textfile	412181	460006	17	2e-07	0.00180034	44355602	ukb-b-14179	|| id:ukb-b-14179	TRUE	reported	igd	2	1	TRUE	5.87411e-05	27.0227	5.87414e-05	460006	2.1985e-05	412181	TRUE	0.165329
	rs2726033	G	A	G	A	-0.00948966	0.0307989	0.422384	0.500169	FALSE	FALSE	FALSE	2m9k9V	28326718	0.0425843	0.0151886	TRUE	reported	textfile	412181	460006	16	1.5e-10	0.0014804	28338039	ukb-b-14179	|| id:ukb-b-14179	TRUE	reported	igd	2	1	TRUE	8.93184e-05	41.0905	8.93188e-05	460006	9.97573e-06	412181	TRUE	0.00334654
	rs276453	C	A	C	A	-0.014237	0.00601086	0.488356	0.459333	FALSE	FALSE	FALSE	2m9k9V	15573755	0.691705	0.0151582	TRUE	reported	textfile	412181	460006	9	2.90001e-22	0.00146723	15573753	ukb-b-14179	|| id:ukb-b-14179	TRUE	reported	igd	2	1	TRUE	0.000204639	94.154	0.00020464	460006	3.81498e-07	412181	TRUE	1.7445e-10
	rs28637676	A	G	A	G	0.0112395	-0.0484701	0.12388	0.937572	FALSE	FALSE	FALSE	2m9k9V	121575136	0.123707	0.0314864	TRUE	reported	textfile	412181	460006	12	4.09996e-07	0.00221988	122013041	ukb-b-14179	|| id:ukb-b-14179	TRUE	reported	igd	2	1	TRUE	5.57246e-05	25.635	5.57249e-05	460006	5.74928e-06	412181	TRUE	0.0181462
	rs2926119	A	C	A	C	0.00811121	-0.0245606	0.569417	0.467782	FALSE	FALSE	FALSE	2m9k9V	64259275	0.105111	0.0151556	TRUE	reported	textfile	412181	460006	16	4.39997e-08	0.00148179	64293179	ukb-b-14179	|| id:ukb-b-14179	TRUE	reported	igd	2	1	TRUE	6.51338e-05	29.9637	6.5134e-05	460006	6.37152e-06	412181	TRUE	0.00970738
	rs2966819	G	A	G	A	0.00804884	-0.00195834	0.321341	0.626783	FALSE	FALSE	FALSE	2m9k9V	108205590	0.900065	0.0155945	TRUE	reported	textfile	412181	460006	5	2.80001e-07	0.00156617	107541291	ukb-b-14179	|| id:ukb-b-14179	TRUE	reported	igd	2	1	TRUE	5.74117e-05	26.4111	5.74119e-05	460006	3.82602e-08	412181	TRUE	0.000578113
	rs3105056	C	T	C	T	-0.0116241	-0.0151447	0.732738	0.233238	FALSE	FALSE	FALSE	2m9k9V	55372017	0.396045	0.0178445	TRUE	reported	textfile	412181	460006	13	1.80011e-12	0.00164854	55946152	ukb-b-14179	|| id:ukb-b-14179	TRUE	reported	igd	2	1	TRUE	0.000108071	49.7185	0.000108071	460006	1.74754e-06	412181	TRUE	2.32821e-05
	rs35797675	G	T	G	T	-0.0108498	0.0175525	0.215928	0.809066	FALSE	FALSE	FALSE	2m9k9V	73463714	0.36304	0.0192971	TRUE	reported	textfile	412181	460006	7	1.40001e-09	0.0017934	72878044	ukb-b-14179	|| id:ukb-b-14179	TRUE	reported	igd	2	1	TRUE	7.95593e-05	36.6005	7.95597e-05	460006	2.00728e-06	412181	TRUE	0.000468211
	rs3909726	A	G	A	G	0.0139533	0.00441269	0.836382	0.156537	FALSE	FALSE	FALSE	2m9k9V	126717496	0.831846	0.0207818	TRUE	reported	textfile	412181	460006	11	1.80011e-12	0.00197893	126587391	ukb-b-14179	|| id:ukb-b-14179	TRUE	reported	igd	2	1	TRUE	0.000108064	49.7154	0.000108065	460006	1.09384e-07	412181	TRUE	2.69434e-06
	rs3964074	C	T	C	T	-0.00814112	0.0148255	0.547043	0.437578	FALSE	FALSE	FALSE	2m9k9V	74133092	0.330096	0.0152225	TRUE	reported	textfile	412181	460006	16	3.2e-08	0.00147218	74166991	ukb-b-14179	|| id:ukb-b-14179	TRUE	reported	igd	2	1	TRUE	6.64744e-05	30.5805	6.64746e-05	460006	2.30123e-06	412181	TRUE	0.00197328
	rs416769	G	A	G	A	0.00769534	-0.024233	0.421431	0.553342	FALSE	FALSE	FALSE	2m9k9V	102778710	0.110524	0.0151851	TRUE	reported	textfile	412181	460006	5	2e-07	0.00148021	102114414	ukb-b-14179	|| id:ukb-b-14179	TRUE	reported	igd	2	1	TRUE	5.87516e-05	27.0276	5.87519e-05	460006	6.17861e-06	412181	TRUE	0.0157387
	rs4272399	A	C	A	C	-0.00924231	-0.00929768	0.321491	0.63761	FALSE	FALSE	FALSE	2m9k9V	4978769	0.552502	0.0156523	TRUE	reported	textfile	412181	460006	8	4.49997e-09	0.00157567	4836291	ukb-b-14179	|| id:ukb-b-14179	TRUE	reported	igd	2	1	TRUE	7.47885e-05	34.4056	7.47888e-05	460006	8.56065e-07	412181	TRUE	0.000317158
	rs4422110	T	C	T	C	-0.00755984	-0.00254464	0.534543	0.562416	FALSE	FALSE	FALSE	2m9k9V	145357330	0.867311	0.0152305	TRUE	reported	textfile	412181	460006	2	2.59998e-07	0.00146688	146114898	ukb-b-14179	|| id:ukb-b-14179	TRUE	reported	igd	2	1	TRUE	5.77361e-05	26.5604	5.77364e-05	460006	6.77234e-08	412181	TRUE	0.00062274
	rs4444956	G	A	G	A	-0.00775736	-0.0125713	0.489942	0.457902	FALSE	FALSE	FALSE	2m9k9V	178898514	0.408638	0.0152141	TRUE	reported	textfile	412181	460006	5	1.2e-07	0.00146478	178325515	ukb-b-14179	|| id:ukb-b-14179	TRUE	reported	igd	2	1	TRUE	6.09668e-05	28.0467	6.0967e-05	460006	1.65646e-06	412181	TRUE	0.00236153
	rs4676964	T	C	T	C	0.00776157	-0.024571	0.510683	0.534407	FALSE	FALSE	FALSE	2m9k9V	70985597	0.10527	0.0151689	TRUE	reported	textfile	412181	460006	3	1.40001e-07	0.00147528	71034748	ukb-b-14179	|| id:ukb-b-14179	TRUE	reported	igd	2	1	TRUE	6.01673e-05	27.6789	6.01676e-05	460006	6.36574e-06	412181	TRUE	0.014675
	rs55813438	A	G	A	G	-0.0114181	-0.00165136	0.763165	0.216664	FALSE	FALSE	FALSE	2m9k9V	5644998	0.928493	0.0184014	TRUE	reported	textfile	412181	460006	16	4.70002e-11	0.0017352	5694999	ukb-b-14179	|| id:ukb-b-14179	TRUE	reported	igd	2	1	TRUE	9.41205e-05	43.2999	9.41209e-05	460006	1.95387e-08	412181	TRUE	8.25957e-06
	rs56394517	G	A	G	A	-0.0137749	-0.0149271	0.09584	0.909748	FALSE	FALSE	FALSE	2m9k9V	243419451	0.571462	0.0263777	TRUE	reported	textfile	412181	460006	1	3.2e-08	0.00249124	243582753	ukb-b-14179	|| id:ukb-b-14179	TRUE	reported	igd	2	1	TRUE	6.64589e-05	30.5734	6.64592e-05	460006	7.76946e-07	412181	TRUE	0.000698664
	rs62106258	C	T	C	T	0.0216304	0.0758563	0.048562	0.980137	FALSE	FALSE	FALSE	2m9k9V	417167	0.159473	0.0539193	TRUE	reported	textfile	412181	460006	2	2e-10	0.00340154	417167	ukb-b-14179	|| id:ukb-b-14179	TRUE	reported	igd	2	1	TRUE	8.78974e-05	40.4367	8.78978e-05	460006	4.80183e-06	412181	TRUE	0.000808972
	rs62266239	T	C	T	C	0.0110248	0.0325329	0.136239	0.867967	FALSE	FALSE	FALSE	2m9k9V	117031584	0.142758	0.0221977	TRUE	reported	textfile	412181	460006	3	2.59998e-07	0.00214018	116750431	ukb-b-14179	|| id:ukb-b-14179	TRUE	reported	igd	2	1	TRUE	5.76836e-05	26.5362	5.76838e-05	460006	5.21124e-06	412181	TRUE	0.013254
	rs62398404	T	C	T	C	0.0129151	0.0161529	0.127211	0.865327	FALSE	FALSE	FALSE	2m9k9V	37701840	0.465276	0.0221216	TRUE	reported	textfile	412181	460006	6	4e-09	0.00219431	37669616	ukb-b-14179	|| id:ukb-b-14179	TRUE	reported	igd	2	1	TRUE	7.53015e-05	34.6416	7.53018e-05	460006	1.29354e-06	412181	TRUE	0.000438465
	rs660880	A	G	A	G	-0.00903233	0.0144205	0.51281	0.507177	FALSE	FALSE	FALSE	2m9k9V	6806918	0.338512	0.0150668	TRUE	reported	textfile	412181	460006	1	6.80002e-10	0.001464	6866978	ukb-b-14179	|| id:ukb-b-14179	TRUE	reported	igd	2	1	TRUE	8.27405e-05	38.0641	8.27408e-05	460006	2.22245e-06	412181	TRUE	0.000390912
	rs673696	T	C	T	C	0.0158208	0.00718022	0.080995	0.917924	FALSE	FALSE	FALSE	2m9k9V	31075715	0.7955	0.0277041	TRUE	reported	textfile	412181	460006	11	3.69999e-09	0.00268204	31097262	ukb-b-14179	|| id:ukb-b-14179	TRUE	reported	igd	2	1	TRUE	7.56363e-05	34.7956	7.56366e-05	460006	1.62968e-07	412181	TRUE	0.00011026
	rs6829572	A	G	A	G	0.008401	-0.00450243	0.456717	0.635527	FALSE	FALSE	FALSE	2m9k9V	93063004	0.774075	0.0156853	TRUE	reported	textfile	412181	460006	4	1.2e-08	0.00147406	93984155	ukb-b-14179	|| id:ukb-b-14179	TRUE	reported	igd	2	1	TRUE	7.06053e-05	32.481	7.06056e-05	460006	1.99904e-07	412181	TRUE	0.000207751
	rs72794909	C	T	C	T	-0.0198313	0.0310459	0.038747	0.937961	FALSE	FALSE	FALSE	2m9k9V	76176700	0.317212	0.0310397	TRUE	reported	textfile	412181	460006	16	1.6e-07	0.00378793	76210598	ukb-b-14179	|| id:ukb-b-14179	TRUE	reported	igd	2	1	TRUE	5.95812e-05	27.4092	5.95814e-05	460006	2.42709e-06	412181	TRUE	0.00407064
	rs73231956	C	T	C	T	0.011102	-0.0199333	0.138433	0.855014	FALSE	FALSE	FALSE	2m9k9V	123307102	0.354328	0.0215209	TRUE	reported	textfile	412181	460006	12	1.89998e-07	0.00213024	123791649	ukb-b-14179	|| id:ukb-b-14179	TRUE	reported	igd	2	1	TRUE	5.90413e-05	27.1609	5.90416e-05	460006	2.08138e-06	412181	TRUE	0.00361414
	rs7447465	C	T	C	T	0.00958232	-0.0190745	0.619449	0.337543	FALSE	FALSE	FALSE	2m9k9V	165139356	0.232836	0.0159875	TRUE	reported	textfile	412181	460006	5	2e-10	0.0015062	164566362	ukb-b-14179	|| id:ukb-b-14179	TRUE	reported	igd	2	1	TRUE	8.79781e-05	40.4738	8.79784e-05	460006	3.45349e-06	412181	TRUE	0.000453274
	rs74697766	C	T	C	T	0.0133979	-0.017001	0.083475	0.915302	FALSE	FALSE	FALSE	2m9k9V	104811762	0.529917	0.027066	TRUE	reported	textfile	412181	460006	4	4.60002e-07	0.00265755	105732919	ukb-b-14179	|| id:ukb-b-14179	TRUE	reported	igd	2	1	TRUE	5.52488e-05	25.4161	5.52491e-05	460006	9.57226e-07	412181	TRUE	0.0026166
	rs7646645	C	T	C	T	-0.0114019	-0.00592627	0.142426	0.887864	FALSE	FALSE	FALSE	2m9k9V	81959592	0.805206	0.0240305	TRUE	reported	textfile	412181	460006	3	5.30005e-08	0.00209599	82008743	ukb-b-14179	|| id:ukb-b-14179	TRUE	reported	igd	2	1	TRUE	6.43257e-05	29.592	6.4326e-05	460006	1.47554e-07	412181	TRUE	0.000370187
	rs77431173	C	T	C	T	0.0217287	0.0656524	0.031013	0.992396	FALSE	FALSE	FALSE	2m9k9V	14703239	0.456806	0.0882286	TRUE	reported	textfile	412181	460006	7	2.80001e-07	0.0042317	14742864	ukb-b-14179	|| id:ukb-b-14179	TRUE	reported	igd	2	1	TRUE	5.73125e-05	26.3655	5.73127e-05	460006	1.34337e-06	412181	TRUE	0.00279504
	rs8073904	A	G	A	G	0.0114524	0.0257635	0.866978	0.144446	FALSE	FALSE	FALSE	2m9k9V	81121344	0.233714	0.0216346	TRUE	reported	textfile	412181	460006	17	1.79999e-07	0.00219635	79095144	ukb-b-14179	|| id:ukb-b-14179	TRUE	reported	igd	2	1	TRUE	5.91018e-05	27.1887	5.91021e-05	460006	3.44052e-06	412181	TRUE	0.00653465
	rs838133	G	A	G	A	0.0100183	-0.0207536	0.54936	0.379566	FALSE	FALSE	FALSE	2m9k9V	48756272	0.181723	0.0155403	TRUE	reported	textfile	412181	460006	19	3.59998e-11	0.00151325	49259529	ukb-b-14179	|| id:ukb-b-14179	TRUE	reported	igd	2	1	TRUE	9.52712e-05	43.8293	9.52717e-05	460006	4.32693e-06	412181	TRUE	0.000341989
ukb-b-143	rs11050137	C	T	C	T	0.0358872	-0.0156105	0.005436	0.973509	FALSE	FALSE	FALSE	2m9k9V	29221775	0.743135	0.0476359	TRUE	reported	textfile	412181	64939	12	5.89997e-08	0.0066196	29374708	ukb-b-143	|| id:ukb-b-143	TRUE	reported	igd	2	1	TRUE	0.000452391	29.3902	0.000452404	64939	2.60543e-07	412181	TRUE	8.76008e-07
	rs112496522	G	A	G	A	0.0382277	0.0759595	0.006731	0.995637	FALSE	FALSE	FALSE	2m9k9V	143112464	0.514261	0.116464	TRUE	reported	textfile	412181	64939	4	2.1e-09	0.00637846	144033617	ukb-b-143	|| id:ukb-b-143	TRUE	reported	igd	2	1	TRUE	0.000552814	35.9179	0.000552831	64939	1.03204e-06	412181	TRUE	9.85797e-08
	rs117917024	A	G	A	G	0.0325344	0.0253125	0.006154	0.991285	FALSE	FALSE	FALSE	2m9k9V	39276481	0.752983	0.0804316	TRUE	reported	textfile	412181	64939	12	2.90001e-07	0.00633859	39670283	ukb-b-143	|| id:ukb-b-143	TRUE	reported	igd	2	1	TRUE	0.000405526	26.3443	0.000405538	64939	2.40287e-07	412181	TRUE	3.25191e-06
	rs141410118	A	C	A	C	0.0371227	0.11937	0.006147	0.999098	FALSE	FALSE	FALSE	2m9k9V	52436598	0.653842	0.266196	TRUE	reported	textfile	412181	64939	12	4e-08	0.00675944	52830382	ukb-b-143	|| id:ukb-b-143	TRUE	reported	igd	2	1	TRUE	0.000464248	30.1609	0.000464263	64939	4.87867e-07	412181	TRUE	7.86397e-07
	rs145725821	A	G	A	G	0.0321799	-0.0529667	0.007547	0.983323	FALSE	FALSE	FALSE	2m9k9V	4015824	0.372624	0.0594084	TRUE	reported	textfile	412181	64939	8	2e-08	0.00573415	3873346	ukb-b-143	|| id:ukb-b-143	TRUE	reported	igd	2	1	TRUE	0.000484747	31.4933	0.000484762	64939	1.92852e-06	412181	TRUE	1.02522e-06
	rs146828945	A	G	A	G	0.0244302	-0.138885	0.011945	0.987568	FALSE	FALSE	FALSE	2m9k9V	191186283	0.0473151	0.070021	TRUE	reported	textfile	412181	64939	3	1.6e-07	0.00466474	190904072	ukb-b-143	|| id:ukb-b-143	TRUE	reported	igd	2	1	TRUE	0.000422192	27.4275	0.000422205	64939	9.54474e-06	412181	TRUE	3.53939e-05
	rs182535176	A	G	A	G	0.0266315	-0.0661691	0.010268	0.958932	FALSE	FALSE	FALSE	2m9k9V	237110889	0.0839557	0.0382883	TRUE	reported	textfile	412181	64939	2	1.40001e-07	0.00505551	238019532	ukb-b-143	|| id:ukb-b-143	TRUE	reported	igd	2	1	TRUE	0.00042714	27.749	0.000427153	64939	7.24585e-06	412181	TRUE	2.05999e-05
	rs62580288	T	C	T	C	0.0258867	0.127126	0.010738	0.981909	FALSE	FALSE	FALSE	2m9k9V	94682721	0.0260471	0.0571221	TRUE	reported	textfile	412181	64939	9	2.1e-07	0.00498715	97445003	ukb-b-143	|| id:ukb-b-143	TRUE	reported	igd	2	1	TRUE	0.000414727	26.9423	0.00041474	64939	1.20163e-05	412181	TRUE	6.25092e-05
ukb-b-14746	rs112300474	A	C	A	C	0.0111361	0.023937	0.019295	0.971415	FALSE	FALSE	FALSE	2m9k9V	49678557	0.60124	0.0458021	TRUE	reported	textfile	412181	64938	6	4.90004e-07	0.00221354	49646270	ukb-b-14746	|| id:ukb-b-14746	TRUE	reported	igd	2	1	TRUE	0.000389604	25.3092	0.000389616	64938	6.62647e-07	412181	TRUE	7.36388e-06
	rs116077835	T	C	T	C	0.0213644	0.464334	0.005826	0.998452	FALSE	FALSE	FALSE	2m9k9V	185527612	0.0182907	0.196779	TRUE	reported	textfile	412181	64938	4	1.79999e-07	0.00409259	186448766	ukb-b-14746	|| id:ukb-b-14746	TRUE	reported	igd	2	1	TRUE	0.000419473	27.2503	0.000419486	64938	1.35086e-05	412181	TRUE	6.85852e-05
	rs13062140	G	T	G	T	0.0105068	0.071122	0.023604	0.973338	FALSE	FALSE	FALSE	2m9k9V	29575454	0.135021	0.0475862	TRUE	reported	textfile	412181	64938	3	3.2e-07	0.00205556	29616945	ukb-b-14746	|| id:ukb-b-14746	TRUE	reported	igd	2	1	TRUE	0.000402168	26.1257	0.00040218	64938	5.41948e-06	412181	TRUE	2.6795e-05
	rs138084455	T	C	T	C	0.0168207	0.0491574	0.01024	0.999241	FALSE	FALSE	FALSE	2m9k9V	10525387	0.868589	0.297111	TRUE	reported	textfile	412181	64938	2	2.19999e-07	0.00324574	10665513	ukb-b-14746	|| id:ukb-b-14746	TRUE	reported	igd	2	1	TRUE	0.000413411	26.8564	0.000413424	64938	6.64132e-08	412181	TRUE	1.98022e-06
	rs140747487	A	G	A	G	0.0154763	0.0336899	0.012504	0.992742	FALSE	FALSE	FALSE	2m9k9V	34855858	0.715305	0.0923664	TRUE	reported	textfile	412181	64938	3	2.1e-08	0.00276007	34897350	ukb-b-14746	|| id:ukb-b-14746	TRUE	reported	igd	2	1	TRUE	0.000483933	31.4399	0.000483948	64938	3.22764e-07	412181	TRUE	3.84101e-07
	rs144063850	G	A	G	A	0.0189112	-0.0536718	0.008006	0.990661	FALSE	FALSE	FALSE	2m9k9V	205626800	0.496375	0.0789055	TRUE	reported	textfile	412181	64938	2	2.69998e-07	0.00367631	206491524	ukb-b-14746	|| id:ukb-b-14746	TRUE	reported	igd	2	1	TRUE	0.000407322	26.4607	0.000407335	64938	1.12251e-06	412181	TRUE	5.90059e-06
	rs186181876	A	G	A	G	0.0147375	-0.0543399	0.012892	0.983553	FALSE	FALSE	FALSE	2m9k9V	84023588	0.369016	0.0604907	TRUE	reported	textfile	412181	64938	2	2.59998e-07	0.00286168	84250712	ukb-b-14746	|| id:ukb-b-14746	TRUE	reported	igd	2	1	TRUE	0.000408253	26.5211	0.000408265	64938	1.95782e-06	412181	TRUE	8.39267e-06
	rs2808659	A	G	A	G	0.00589168	-0.0350841	0.090534	0.866356	FALSE	FALSE	FALSE	2m9k9V	159644015	0.113631	0.0221759	TRUE	reported	textfile	412181	64938	1	3.59998e-08	0.00106968	159613805	ukb-b-14746	|| id:ukb-b-14746	TRUE	reported	igd	2	1	TRUE	0.000466948	30.3359	0.000466963	64938	6.07253e-06	412181	TRUE	5.75265e-06
	rs6128982	A	G	A	G	0.0150561	-0.0470203	0.010506	0.95861	FALSE	FALSE	FALSE	2m9k9V	60951129	0.221593	0.0384686	TRUE	reported	textfile	412181	64938	20	4.70002e-07	0.0029885	59526185	ukb-b-14746	|| id:ukb-b-14746	TRUE	reported	igd	2	1	TRUE	0.000390706	25.3808	0.000390718	64938	3.62469e-06	412181	TRUE	2.32268e-05
	rs72878659	T	C	T	C	0.00549425	0.00248632	0.093766	0.947375	FALSE	FALSE	FALSE	2m9k9V	26790065	0.941325	0.0337797	TRUE	reported	textfile	412181	64938	18	1.5e-07	0.00104596	24370029	ukb-b-14746	|| id:ukb-b-14746	TRUE	reported	igd	2	1	TRUE	0.000424721	27.5914	0.000424734	64938	1.31437e-08	412181	TRUE	1.20526e-06
	rs73496482	C	A	C	A	0.0104524	-0.034949	0.026308	0.953481	FALSE	FALSE	FALSE	2m9k9V	90335383	0.333826	0.0361628	TRUE	reported	textfile	412181	64938	9	5.49997e-08	0.00192312	93097665	ukb-b-14746	|| id:ukb-b-14746	TRUE	reported	igd	2	1	TRUE	0.000454698	29.5397	0.000454712	64938	2.26599e-06	412181	TRUE	2.66882e-06
	rs74919141	A	G	A	G	0.00874646	-0.0614248	0.033762	0.963791	FALSE	FALSE	FALSE	2m9k9V	33190814	0.129907	0.0405586	TRUE	reported	textfile	412181	64938	1	2.90001e-07	0.0017053	33656415	ukb-b-14746	|| id:ukb-b-14746	TRUE	reported	igd	2	1	TRUE	0.000404938	26.3057	0.00040495	64938	5.56459e-06	412181	TRUE	2.57495e-05
	rs79231526	A	C	A	C	0.0146094	-0.0441151	0.011684	0.952966	FALSE	FALSE	FALSE	2m9k9V	90561755	0.213714	0.0354789	TRUE	reported	textfile	412181	64938	9	3.59998e-07	0.00287179	93324037	ukb-b-14746	|| id:ukb-b-14746	TRUE	reported	igd	2	1	TRUE	0.000398371	25.8789	0.000398383	64938	3.751e-06	412181	TRUE	1.96085e-05
ukb-b-1489	rs10010161	G	A	G	A	-0.0137828	0.0225636	0.78336	0.236045	FALSE	FALSE	FALSE	2m9k9V	93497905	0.204049	0.0177652	TRUE	reported	textfile	412181	451486	4	3.79997e-07	0.00271435	94419056	ukb-b-1489	|| id:ukb-b-1489	TRUE	reported	igd	2	1	TRUE	5.7105e-05	25.7835	5.71053e-05	451486	3.91371e-06	412181	TRUE	0.009611
	rs10499731	G	T	G	T	0.0127029	-0.0132347	0.313589	0.623595	FALSE	FALSE	FALSE	2m9k9V	54343370	0.395365	0.0155716	TRUE	reported	textfile	412181	451486	7	1.40001e-07	0.00241006	54411063	ukb-b-1489	|| id:ukb-b-1489	TRUE	reported	igd	2	1	TRUE	6.15289e-05	27.781	6.15292e-05	451486	1.75257e-06	412181	TRUE	0.00247273
	rs1073242	A	G	A	G	0.015728	0.0177694	0.553825	0.449119	FALSE	FALSE	FALSE	2m9k9V	58141085	0.244523	0.015269	TRUE	reported	textfile	412181	451486	13	6.70039e-12	0.00229156	58715219	ukb-b-1489	|| id:ukb-b-1489	TRUE	reported	igd	2	1	TRUE	0.000104327	47.1067	0.000104327	451486	3.28577e-06	412181	TRUE	9.62058e-05
	rs10938397	G	A	G	A	-0.0127071	0.00609866	0.434462	0.526804	FALSE	FALSE	FALSE	2m9k9V	45180510	0.687605	0.0151667	TRUE	reported	textfile	412181	451486	4	1.79999e-08	0.00225751	45182527	ukb-b-1489	|| id:ukb-b-1489	TRUE	reported	igd	2	1	TRUE	7.01712e-05	31.6834	7.01715e-05	451486	3.92284e-07	412181	TRUE	0.000320961
	rs11104660	A	G	A	G	0.0119837	0.00803365	0.664864	0.312415	FALSE	FALSE	FALSE	2m9k9V	87909374	0.621717	0.0162816	TRUE	reported	textfile	412181	451486	12	4.60002e-07	0.00237606	88303151	ukb-b-1489	|| id:ukb-b-1489	TRUE	reported	igd	2	1	TRUE	5.63376e-05	25.437	5.63378e-05	451486	5.90671e-07	412181	TRUE	0.00176346
	rs11130789	T	C	T	C	0.012611	0.0048255	0.714994	0.244906	FALSE	FALSE	FALSE	2m9k9V	60852846	0.782604	0.0174883	TRUE	reported	textfile	412181	451486	3	3.69999e-07	0.0024812	60838518	ukb-b-1489	|| id:ukb-b-1489	TRUE	reported	igd	2	1	TRUE	5.72145e-05	25.8329	5.72148e-05	451486	1.84716e-07	412181	TRUE	0.000927355
	rs113367286	T	C	T	C	0.0151797	0.00206379	0.278467	0.701719	FALSE	FALSE	FALSE	2m9k9V	140444614	0.900034	0.0164291	TRUE	reported	textfile	412181	451486	7	1.29999e-09	0.00249985	140144414	ukb-b-1489	|| id:ukb-b-1489	TRUE	reported	igd	2	1	TRUE	8.16618e-05	36.872	8.16621e-05	451486	3.8284e-08	412181	TRUE	4.0607e-05
	rs11620149	C	T	C	T	-0.0176745	0.0172772	0.143308	0.898623	FALSE	FALSE	FALSE	2m9k9V	89163828	0.492637	0.0251809	TRUE	reported	textfile	412181	451486	13	3.59998e-08	0.0032085	89816082	ukb-b-1489	|| id:ukb-b-1489	TRUE	reported	igd	2	1	TRUE	6.72073e-05	30.3451	6.72076e-05	451486	1.14214e-06	412181	TRUE	0.000934926
	rs11735256	C	T	C	T	-0.0119446	0.0109823	0.640689	0.463444	FALSE	FALSE	FALSE	2m9k9V	105216989	0.46869	0.0151561	TRUE	reported	textfile	412181	451486	4	2.90001e-07	0.00232728	106138146	ukb-b-1489	|| id:ukb-b-1489	TRUE	reported	igd	2	1	TRUE	5.83413e-05	26.3417	5.83416e-05	451486	1.27387e-06	412181	TRUE	0.0025137
	rs12296440	A	G	A	G	0.0187942	-0.0146592	0.169681	0.77734	FALSE	FALSE	FALSE	2m9k9V	49533365	0.418428	0.0181167	TRUE	reported	textfile	412181	451486	12	2.80001e-10	0.00297985	49927148	ukb-b-1489	|| id:ukb-b-1489	TRUE	reported	igd	2	1	TRUE	8.81001e-05	39.7793	8.81005e-05	451486	1.58846e-06	412181	TRUE	0.000161927
	rs1235070	T	C	T	C	-0.0113198	0.0406112	0.528328	0.431704	FALSE	FALSE	FALSE	2m9k9V	81757042	0.0074254	0.0151696	TRUE	reported	textfile	412181	451486	2	4.39997e-07	0.00224121	81984166	ukb-b-1489	|| id:ukb-b-1489	TRUE	reported	igd	2	1	TRUE	5.64994e-05	25.51	5.64996e-05	451486	1.7388e-05	412181	TRUE	0.12029
	rs12447542	A	G	A	G	0.0197476	-0.0460783	0.12558	0.86122	FALSE	FALSE	FALSE	2m9k9V	7694178	0.0351358	0.0218713	TRUE	reported	textfile	412181	451486	16	6.80002e-09	0.00340698	7744180	ukb-b-1489	|| id:ukb-b-1489	TRUE	reported	igd	2	1	TRUE	7.44068e-05	33.596	7.44072e-05	451486	1.07684e-05	412181	TRUE	0.0131052
	rs1267073	A	G	A	G	0.0122923	-0.00595933	0.298266	0.719672	FALSE	FALSE	FALSE	2m9k9V	161193488	0.722652	0.0167907	TRUE	reported	textfile	412181	451486	2	4.70002e-07	0.00244073	162049999	ukb-b-1489	|| id:ukb-b-1489	TRUE	reported	igd	2	1	TRUE	5.61769e-05	25.3644	5.61772e-05	451486	3.05613e-07	412181	TRUE	0.00127037
	rs12672200	A	G	A	G	-0.0137634	0.0252049	0.325794	0.644338	FALSE	FALSE	FALSE	2m9k9V	115821382	0.11074	0.0158036	TRUE	reported	textfile	412181	451486	7	8.99995e-09	0.00239456	115461436	ukb-b-1489	|| id:ukb-b-1489	TRUE	reported	igd	2	1	TRUE	7.31685e-05	33.0368	7.31688e-05	451486	6.1712e-06	412181	TRUE	0.0048391
	rs1291145	C	T	C	T	-0.0202495	-0.000893831	0.685848	0.410634	FALSE	FALSE	FALSE	2m9k9V	36900072	0.953609	0.0153644	TRUE	reported	textfile	412181	451486	20	4.40048e-17	0.00241026	35528475	ukb-b-1489	|| id:ukb-b-1489	TRUE	reported	igd	2	1	TRUE	0.000156311	70.5828	0.000156311	451486	8.21096e-09	412181	TRUE	8.32724e-09
	rs12936169	A	G	A	G	-0.0133737	-0.0220641	0.286683	0.777101	FALSE	FALSE	FALSE	2m9k9V	42672805	0.224333	0.0181585	TRUE	reported	textfile	412181	451486	17	6.90001e-08	0.00247903	40824823	ukb-b-1489	|| id:ukb-b-1489	TRUE	reported	igd	2	1	TRUE	6.44566e-05	29.103	6.44569e-05	451486	3.582e-06	412181	TRUE	0.00439578
	rs13019832	A	G	A	G	0.0121111	0.0232305	0.415832	0.632839	FALSE	FALSE	FALSE	2m9k9V	60483436	0.136591	0.0156055	TRUE	reported	textfile	412181	451486	2	9.80009e-08	0.00227184	60710571	ukb-b-1489	|| id:ukb-b-1489	TRUE	reported	igd	2	1	TRUE	6.29419e-05	28.4191	6.29422e-05	451486	5.37618e-06	412181	TRUE	0.00914848
	rs13266268	T	C	T	C	-0.0119967	0.00365425	0.388708	0.643116	FALSE	FALSE	FALSE	2m9k9V	141601871	0.816795	0.0157736	TRUE	reported	textfile	412181	451486	8	4.09996e-07	0.00236895	142611971	ukb-b-1489	|| id:ukb-b-1489	TRUE	reported	igd	2	1	TRUE	5.67993e-05	25.6454	5.67995e-05	451486	1.30211e-07	412181	TRUE	0.000865593
	rs136309	A	C	A	C	-0.014019	-0.00960839	0.205461	0.851952	FALSE	FALSE	FALSE	2m9k9V	30779538	0.653915	0.0214315	TRUE	reported	textfile	412181	451486	22	4.20001e-07	0.00277121	31175525	ukb-b-1489	|| id:ukb-b-1489	TRUE	reported	igd	2	1	TRUE	5.66795e-05	25.5914	5.66798e-05	451486	4.87652e-07	412181	TRUE	0.00152135
	rs141707337	T	C	T	C	-0.0225413	-0.0421898	0.128581	0.892708	FALSE	FALSE	FALSE	2m9k9V	301201	0.0941109	0.0252015	TRUE	reported	textfile	412181	451486	7	6.59994e-08	0.00417394	341167	ukb-b-1489	|| id:ukb-b-1489	TRUE	reported	igd	2	1	TRUE	6.45941e-05	29.1651	6.45944e-05	451486	6.79944e-06	412181	TRUE	0.0117232
	rs1434511	T	C	T	C	0.0129646	0.00110885	0.455286	0.475188	FALSE	FALSE	FALSE	2m9k9V	47303064	0.941718	0.0151667	TRUE	reported	textfile	412181	451486	18	9.49992e-09	0.00225868	44829435	ukb-b-1489	|| id:ukb-b-1489	TRUE	reported	igd	2	1	TRUE	7.29681e-05	32.9463	7.29684e-05	451486	1.29681e-08	412181	TRUE	9.13914e-05
	rs150830434	T	G	T	G	-0.0261614	-0.0589967	0.054609	0.95517	FALSE	FALSE	FALSE	2m9k9V	84998274	0.116141	0.0375493	TRUE	reported	textfile	412181	451486	8	2.80001e-07	0.00509251	85910509	ukb-b-1489	|| id:ukb-b-1489	TRUE	reported	igd	2	1	TRUE	5.84505e-05	26.391	5.84508e-05	451486	5.98912e-06	412181	TRUE	0.0158252
	rs1514755	G	A	G	A	0.0163749	-0.018517	0.239596	0.707616	FALSE	FALSE	FALSE	2m9k9V	165443125	0.266391	0.0166607	TRUE	reported	textfile	412181	451486	2	3.89996e-10	0.00261651	166299635	ukb-b-1489	|| id:ukb-b-1489	TRUE	reported	igd	2	1	TRUE	8.67422e-05	39.1661	8.67426e-05	451486	2.99687e-06	412181	TRUE	0.000431913
	rs17032500	G	T	G	T	-0.0196268	0.0210958	0.132435	0.919132	FALSE	FALSE	FALSE	2m9k9V	44666154	0.447691	0.0277843	TRUE	reported	textfile	412181	451486	2	4.49997e-09	0.00334616	44893293	ukb-b-1489	|| id:ukb-b-1489	TRUE	reported	igd	2	1	TRUE	7.61953e-05	34.4036	7.61956e-05	451486	1.39864e-06	412181	TRUE	0.00046002
	rs17115145	T	C	T	C	-0.0128806	-0.0127372	0.401282	0.598309	FALSE	FALSE	FALSE	2m9k9V	29653203	0.408394	0.0154068	TRUE	reported	textfile	412181	451486	14	1.79999e-08	0.00228956	30122409	ukb-b-1489	|| id:ukb-b-1489	TRUE	reported	igd	2	1	TRUE	7.0096e-05	31.6495	7.00963e-05	451486	1.6582e-06	412181	TRUE	0.00100659
	rs1783826	G	T	G	T	-0.0130991	0.0244886	0.541304	0.404531	FALSE	FALSE	FALSE	2m9k9V	57635491	0.111764	0.0153986	TRUE	reported	textfile	412181	451486	11	4.90004e-09	0.00223832	57402964	ukb-b-1489	|| id:ukb-b-1489	TRUE	reported	igd	2	1	TRUE	7.5851e-05	34.2481	7.58513e-05	451486	6.13588e-06	412181	TRUE	0.00381588
	rs1806771	G	T	G	T	-0.0221467	-0.0114644	0.087876	0.921297	FALSE	FALSE	FALSE	2m9k9V	61922628	0.685987	0.0283557	TRUE	reported	textfile	412181	451486	10	4.09996e-08	0.004035	63682387	ukb-b-1489	|| id:ukb-b-1489	TRUE	reported	igd	2	1	TRUE	6.67203e-05	30.1251	6.67206e-05	451486	3.96585e-07	412181	TRUE	0.000466389
	rs1886032	C	T	C	T	-0.0366703	0.0369879	0.027912	0.983245	FALSE	FALSE	FALSE	2m9k9V	99909580	0.523361	0.0579591	TRUE	reported	textfile	412181	451486	13	7.59994e-08	0.00682041	100561834	ukb-b-1489	|| id:ukb-b-1489	TRUE	reported	igd	2	1	TRUE	6.4023e-05	28.9072	6.40233e-05	451486	9.88075e-07	412181	TRUE	0.00114263
	rs1931805	C	T	C	T	0.0126363	-0.00327809	0.500062	0.555149	FALSE	FALSE	FALSE	2m9k9V	61920958	0.829453	0.0152183	TRUE	reported	textfile	412181	451486	6	1.6e-08	0.00223591	62630863	ukb-b-1489	|| id:ukb-b-1489	TRUE	reported	igd	2	1	TRUE	7.07386e-05	31.9396	7.07389e-05	451486	1.1257e-07	412181	TRUE	0.000177933
	rs2029401	G	A	G	A	0.0116368	0.0213875	0.586341	0.42529	FALSE	FALSE	FALSE	2m9k9V	93555323	0.162796	0.0153235	TRUE	reported	textfile	412181	451486	5	3.09999e-07	0.00227276	92891029	ukb-b-1489	|| id:ukb-b-1489	TRUE	reported	igd	2	1	TRUE	5.80618e-05	26.2155	5.80621e-05	451486	4.72624e-06	412181	TRUE	0.011473
	rs2339928	A	G	A	G	0.0148578	-9.15875e-05	0.704069	0.242476	FALSE	FALSE	FALSE	2m9k9V	23826583	0.99586	0.0176505	TRUE	reported	textfile	412181	451486	2	1.2e-09	0.00244494	24049453	ukb-b-1489	|| id:ukb-b-1489	TRUE	reported	igd	2	1	TRUE	8.17886e-05	36.9293	8.1789e-05	451486	6.5324e-11	412181	TRUE	2.73682e-05
	rs2352974	T	C	T	C	-0.0144972	-0.0285967	0.48979	0.64852	FALSE	FALSE	FALSE	2m9k9V	49853180	0.0734142	0.0159736	TRUE	reported	textfile	412181	451486	3	1e-10	0.0022428	49890613	ukb-b-1489	|| id:ukb-b-1489	TRUE	reported	igd	2	1	TRUE	9.25343e-05	41.7816	9.25347e-05	451486	7.77566e-06	412181	TRUE	0.00151921
	rs2372904	G	A	G	A	-0.011389	-0.0166665	0.465925	0.638643	FALSE	FALSE	FALSE	2m9k9V	81449586	0.288527	0.015703	TRUE	reported	textfile	412181	451486	3	4e-07	0.00224644	81498737	ukb-b-1489	|| id:ukb-b-1489	TRUE	reported	igd	2	1	TRUE	5.69262e-05	25.7028	5.69265e-05	451486	2.73298e-06	412181	TRUE	0.00623899
	rs2802525	G	A	G	A	0.0160697	0.0175765	0.815067	0.242874	FALSE	FALSE	FALSE	2m9k9V	98084254	0.320016	0.017675	TRUE	reported	textfile	412181	451486	1	2.39999e-08	0.0028781	98549810	ukb-b-1489	|| id:ukb-b-1489	TRUE	reported	igd	2	1	TRUE	6.90446e-05	31.1747	6.90449e-05	451486	2.39916e-06	412181	TRUE	0.00170007
	rs2838986	G	A	G	A	-0.0148748	-0.0215415	0.816204	0.244669	FALSE	FALSE	FALSE	2m9k9V	45725460	0.223952	0.0177138	TRUE	reported	textfile	412181	451486	21	2.59998e-07	0.00288659	47145374	ukb-b-1489	|| id:ukb-b-1489	TRUE	reported	igd	2	1	TRUE	5.88115e-05	26.554	5.88118e-05	451486	3.58791e-06	412181	TRUE	0.00734897
	rs28415940	C	T	C	T	-0.0188334	-0.00335524	0.893535	0.183253	FALSE	FALSE	FALSE	2m9k9V	89227973	0.863624	0.0195342	TRUE	reported	textfile	412181	451486	16	2e-07	0.00362075	89294381	ukb-b-1489	|| id:ukb-b-1489	TRUE	reported	igd	2	1	TRUE	5.99225e-05	27.0557	5.99228e-05	451486	7.15764e-08	412181	TRUE	0.000522137
	rs2854175	A	C	A	C	0.0169937	-0.0455866	0.257474	0.776748	FALSE	FALSE	FALSE	2m9k9V	63921109	0.0130026	0.0183543	TRUE	reported	textfile	412181	451486	17	3.69999e-11	0.00256857	61998469	ukb-b-1489	|| id:ukb-b-1489	TRUE	reported	igd	2	1	TRUE	9.69408e-05	43.7715	9.69412e-05	451486	1.4966e-05	412181	TRUE	0.00552518
	rs28569885	G	A	G	A	-0.0156361	0.0081246	0.795903	0.191636	FALSE	FALSE	FALSE	2m9k9V	123412630	0.673854	0.0193045	TRUE	reported	textfile	412181	451486	12	1.79999e-08	0.00277737	123897177	ukb-b-1489	|| id:ukb-b-1489	TRUE	reported	igd	2	1	TRUE	7.01964e-05	31.6948	7.01967e-05	451486	4.29735e-07	412181	TRUE	0.000337203
	rs2960578	G	T	G	T	0.0170282	-0.0113616	0.496281	0.491852	FALSE	FALSE	FALSE	2m9k9V	23563775	0.450575	0.0150593	TRUE	reported	textfile	412181	451486	18	2.60016e-14	0.00223594	21143739	ukb-b-1489	|| id:ukb-b-1489	TRUE	reported	igd	2	1	TRUE	0.000128445	57.9983	0.000128446	451486	1.38097e-06	412181	TRUE	2.41082e-06
	rs2968940	A	G	A	G	0.012276	0.012151	0.681989	0.275763	FALSE	FALSE	FALSE	2m9k9V	129925514	0.472055	0.0168966	TRUE	reported	textfile	412181	451486	4	3.09999e-07	0.00239979	130846669	ukb-b-1489	|| id:ukb-b-1489	TRUE	reported	igd	2	1	TRUE	5.79559e-05	26.1677	5.79562e-05	451486	1.2547e-06	412181	TRUE	0.00257901
	rs34198643	T	C	T	C	-0.0167006	0.0350254	0.224165	0.840233	FALSE	FALSE	FALSE	2m9k9V	2164173	0.0894438	0.0206233	TRUE	reported	textfile	412181	451486	7	4.49997e-10	0.00267855	2203808	ukb-b-1489	|| id:ukb-b-1489	TRUE	reported	igd	2	1	TRUE	8.6096e-05	38.8743	8.60964e-05	451486	6.99779e-06	412181	TRUE	0.00207498
	rs34423638	G	A	G	A	0.0140364	-0.0100256	0.223112	0.844577	FALSE	FALSE	FALSE	2m9k9V	41396674	0.6351	0.0211259	TRUE	reported	textfile	412181	451486	20	1.89998e-07	0.00269662	40025314	ukb-b-1489	|| id:ukb-b-1489	TRUE	reported	igd	2	1	TRUE	6.0007e-05	27.0938	6.00072e-05	451486	5.46392e-07	412181	TRUE	0.001143
	rs34811474	A	G	A	G	0.0146854	-0.0125638	0.230824	0.770622	FALSE	FALSE	FALSE	2m9k9V	25407216	0.486063	0.0180363	TRUE	reported	textfile	412181	451486	4	2.99999e-08	0.00265132	25408838	ukb-b-1489	|| id:ukb-b-1489	TRUE	reported	igd	2	1	TRUE	6.79475e-05	30.6793	6.79478e-05	451486	1.17723e-06	412181	TRUE	0.000891361
	rs35270670	G	A	G	A	0.0163794	-0.0268819	0.217962	0.778117	FALSE	FALSE	FALSE	2m9k9V	82813128	0.14008	0.0182189	TRUE	reported	textfile	412181	451486	15	1.5e-09	0.00270974	83481880	ukb-b-1489	|| id:ukb-b-1489	TRUE	reported	igd	2	1	TRUE	8.0921e-05	36.5375	8.09214e-05	451486	5.28187e-06	412181	TRUE	0.00187756
	rs35754740	T	C	T	C	0.0118557	0.0145292	0.574846	0.346172	FALSE	FALSE	FALSE	2m9k9V	63093966	0.36119	0.0159119	TRUE	reported	textfile	412181	451486	16	1.7e-07	0.00226794	63127870	ukb-b-1489	|| id:ukb-b-1489	TRUE	reported	igd	2	1	TRUE	6.0523e-05	27.3268	6.05233e-05	451486	2.0228e-06	412181	TRUE	0.0031665
	rs3741298	T	C	T	C	0.0150724	0.0175171	0.808375	0.231532	FALSE	FALSE	FALSE	2m9k9V	116786845	0.32829	0.0179191	TRUE	reported	textfile	412181	451486	11	1.09999e-07	0.00283878	116657561	ukb-b-1489	|| id:ukb-b-1489	TRUE	reported	igd	2	1	TRUE	6.24353e-05	28.1903	6.24355e-05	451486	2.31849e-06	412181	TRUE	0.00306548
	rs3911016	G	T	G	T	0.0213573	-0.0335212	0.120938	0.840459	FALSE	FALSE	FALSE	2m9k9V	85414085	0.104126	0.0206262	TRUE	reported	textfile	412181	451486	9	5.30005e-10	0.0034399	88029000	ukb-b-1489	|| id:ukb-b-1489	TRUE	reported	igd	2	1	TRUE	8.53728e-05	38.5478	8.53732e-05	451486	6.40785e-06	412181	TRUE	0.00184534
	rs4016435	T	G	T	G	-0.0311387	-0.0538768	0.037012	0.918967	FALSE	FALSE	FALSE	2m9k9V	41208638	0.0505895	0.0275592	TRUE	reported	textfile	412181	451486	3	1.40001e-07	0.00591458	41250129	ukb-b-1489	|| id:ukb-b-1489	TRUE	reported	igd	2	1	TRUE	6.13878e-05	27.7173	6.13881e-05	451486	9.27215e-06	412181	TRUE	0.0261798
	rs4140685	T	G	T	G	0.0127826	0.0126551	0.310798	0.59942	FALSE	FALSE	FALSE	2m9k9V	161995569	0.413468	0.0154744	TRUE	reported	textfile	412181	451486	2	1.29999e-07	0.00242283	162852079	ukb-b-1489	|| id:ukb-b-1489	TRUE	reported	igd	2	1	TRUE	6.16483e-05	27.835	6.16486e-05	451486	1.62262e-06	412181	TRUE	0.00226254
	rs4296548	G	T	G	T	0.0130245	-0.0130602	0.609594	0.475473	FALSE	FALSE	FALSE	2m9k9V	36874323	0.387784	0.0151223	TRUE	reported	textfile	412181	451486	3	1.2e-08	0.00228781	36915814	ukb-b-1489	|| id:ukb-b-1489	TRUE	reported	igd	2	1	TRUE	7.17805e-05	32.4101	7.17809e-05	451486	1.80958e-06	412181	TRUE	0.00093826
	rs4503172	T	C	T	C	0.0129596	0.00822768	0.608301	0.390392	FALSE	FALSE	FALSE	2m9k9V	121878562	0.595356	0.0154921	TRUE	reported	textfile	412181	451486	9	1.6e-08	0.002293	124640841	ukb-b-1489	|| id:ukb-b-1489	TRUE	reported	igd	2	1	TRUE	7.07457e-05	31.9428	7.0746e-05	451486	6.84302e-07	412181	TRUE	0.000430898
	rs4655801	G	T	G	T	-0.0121159	-0.0127886	0.319577	0.616157	FALSE	FALSE	FALSE	2m9k9V	65774545	0.410905	0.0155522	TRUE	reported	textfile	412181	451486	1	4.20001e-07	0.00239493	66240228	ukb-b-1489	|| id:ukb-b-1489	TRUE	reported	igd	2	1	TRUE	5.66835e-05	25.5932	5.66838e-05	451486	1.6405e-06	412181	TRUE	0.00372787
	rs4692708	C	A	C	A	0.0147298	0.0160625	0.252659	0.814873	FALSE	FALSE	FALSE	2m9k9V	169307391	0.408342	0.0194269	TRUE	reported	textfile	412181	451486	4	1.29999e-08	0.00258904	170228542	ukb-b-1489	|| id:ukb-b-1489	TRUE	reported	igd	2	1	TRUE	7.16871e-05	32.3679	7.16874e-05	451486	1.65857e-06	412181	TRUE	0.000860775
	rs4860341	C	T	C	T	0.0243652	-0.00113473	0.928742	0.087144	FALSE	FALSE	FALSE	2m9k9V	60385388	0.966309	0.0268647	TRUE	reported	textfile	412181	451486	4	2.19999e-08	0.00435152	61251106	ukb-b-1489	|| id:ukb-b-1489	TRUE	reported	igd	2	1	TRUE	6.94358e-05	31.3513	6.94361e-05	451486	4.32848e-09	412181	TRUE	0.000124278
	rs4963739	C	T	C	T	-0.0120647	-0.00674436	0.503156	0.541324	FALSE	FALSE	FALSE	2m9k9V	24038893	0.656785	0.0151778	TRUE	reported	textfile	412181	451486	12	6.69993e-08	0.00223414	24191827	ukb-b-1489	|| id:ukb-b-1489	TRUE	reported	igd	2	1	TRUE	6.45862e-05	29.1615	6.45865e-05	451486	4.79047e-07	412181	TRUE	0.000651387
	rs504675	T	C	T	C	0.0274418	-0.0161433	0.352634	0.579682	FALSE	FALSE	FALSE	2m9k9V	44927550	0.29226	0.0153282	TRUE	reported	textfile	412181	451486	2	1e-31	0.00234182	45154689	ukb-b-1489	|| id:ukb-b-1489	TRUE	reported	igd	2	1	TRUE	0.000304048	137.314	0.000304049	451486	2.69101e-06	412181	TRUE	2.24455e-13
	rs524468	G	A	G	A	-0.0142421	-0.00837869	0.260633	0.676579	FALSE	FALSE	FALSE	2m9k9V	262620	0.602623	0.0160933	TRUE	reported	textfile	412181	451486	12	2.39999e-08	0.00255161	371786	ukb-b-1489	|| id:ukb-b-1489	TRUE	reported	igd	2	1	TRUE	6.89994e-05	31.1543	6.89997e-05	451486	6.57621e-07	412181	TRUE	0.000502411
	rs531358	T	C	T	C	0.0131666	0.00833979	0.649768	0.330003	FALSE	FALSE	FALSE	2m9k9V	93210454	0.604085	0.0160834	TRUE	reported	textfile	412181	451486	1	1.79999e-08	0.00233731	93676011	ukb-b-1489	|| id:ukb-b-1489	TRUE	reported	igd	2	1	TRUE	7.02813e-05	31.7331	7.02816e-05	451486	6.52332e-07	412181	TRUE	0.000437046
	rs6126641	A	G	A	G	0.013226	-0.0336588	0.336196	0.62538	FALSE	FALSE	FALSE	2m9k9V	52680013	0.0309935	0.0156033	TRUE	reported	textfile	412181	451486	20	3.29997e-08	0.00239492	51296552	ukb-b-1489	|| id:ukb-b-1489	TRUE	reported	igd	2	1	TRUE	6.75463e-05	30.4981	6.75466e-05	451486	1.12895e-05	412181	TRUE	0.0241074
	rs614132	G	A	G	A	0.0150954	-0.0201308	0.196345	0.797332	FALSE	FALSE	FALSE	2m9k9V	43405686	0.285386	0.0188439	TRUE	reported	textfile	412181	451486	18	7.90005e-08	0.00281146	40985651	ukb-b-1489	|| id:ukb-b-1489	TRUE	reported	igd	2	1	TRUE	6.38489e-05	28.8286	6.38492e-05	451486	2.76881e-06	412181	TRUE	0.00331628
	rs61734410	T	C	T	C	0.016654	0.0275802	0.255213	0.67152	FALSE	FALSE	FALSE	2m9k9V	1202369	0.0876133	0.0161464	TRUE	reported	textfile	412181	451486	16	2.19999e-10	0.00262279	1252369	ukb-b-1489	|| id:ukb-b-1489	TRUE	reported	igd	2	1	TRUE	8.9295e-05	40.3189	8.92954e-05	451486	7.07872e-06	412181	TRUE	0.00162435
	rs61757207	G	A	G	A	-0.0484087	0.0103197	0.014775	0.994401	FALSE	FALSE	FALSE	2m9k9V	70324592	0.916932	0.0989427	TRUE	reported	textfile	412181	451486	16	1.6e-07	0.00924504	70358495	ukb-b-1489	|| id:ukb-b-1489	TRUE	reported	igd	2	1	TRUE	6.07238e-05	27.4175	6.0724e-05	451486	2.63925e-08	412181	TRUE	0.000397322
	rs62034322	A	G	A	G	-0.0139355	0.0141591	0.379848	0.541648	FALSE	FALSE	FALSE	2m9k9V	28524513	0.349988	0.0151497	TRUE	reported	textfile	412181	451486	16	1.40001e-09	0.00229986	28535834	ukb-b-1489	|| id:ukb-b-1489	TRUE	reported	igd	2	1	TRUE	8.13135e-05	36.7147	8.13139e-05	451486	2.11922e-06	412181	TRUE	0.000447892
	rs62236533	A	G	A	G	0.0247617	-0.00222956	0.108791	0.947579	FALSE	FALSE	FALSE	2m9k9V	41596165	0.947625	0.0339412	TRUE	reported	textfile	412181	451486	22	1.10002e-11	0.00364674	41992169	ukb-b-1489	|| id:ukb-b-1489	TRUE	reported	igd	2	1	TRUE	0.000102109	46.1051	0.000102109	451486	1.04688e-08	412181	TRUE	3.43029e-06
	rs6473340	A	G	A	G	0.0139977	-0.0163029	0.206604	0.688234	FALSE	FALSE	FALSE	2m9k9V	82345768	0.317055	0.0162943	TRUE	reported	textfile	412181	451486	8	4e-07	0.00276043	83258003	ukb-b-1489	|| id:ukb-b-1489	TRUE	reported	igd	2	1	TRUE	5.69496e-05	25.7133	5.69499e-05	451486	2.42869e-06	412181	TRUE	0.00544176
	rs6539284	C	T	C	T	0.0120547	-0.0290289	0.428819	0.581802	FALSE	FALSE	FALSE	2m9k9V	79198900	0.0581715	0.0153235	TRUE	reported	textfile	412181	451486	12	9.49992e-08	0.00225894	79592680	ukb-b-1489	|| id:ukb-b-1489	TRUE	reported	igd	2	1	TRUE	6.30713e-05	28.4775	6.30716e-05	451486	8.70674e-06	412181	TRUE	0.0205123
	rs66468220	T	C	T	C	0.0162028	0.0224167	0.158571	0.773541	FALSE	FALSE	FALSE	2m9k9V	96870860	0.214059	0.0180419	TRUE	reported	textfile	412181	451486	5	1.29999e-07	0.00306548	96206563	ukb-b-1489	|| id:ukb-b-1489	TRUE	reported	igd	2	1	TRUE	6.18745e-05	27.9371	6.18748e-05	451486	3.74534e-06	412181	TRUE	0.0059043
	rs66510028	C	T	C	T	-0.0159964	-0.00684984	0.14494	0.843198	FALSE	FALSE	FALSE	2m9k9V	34834575	0.74274	0.0208692	TRUE	reported	textfile	412181	451486	2	4.79999e-07	0.00317671	35059642	ukb-b-1489	|| id:ukb-b-1489	TRUE	reported	igd	2	1	TRUE	5.61592e-05	25.3564	5.61594e-05	451486	2.61375e-07	412181	TRUE	0.0011897
	rs6685323	T	C	T	C	-0.0131886	-0.00360472	0.309293	0.642004	FALSE	FALSE	FALSE	2m9k9V	154323116	0.818416	0.0157012	TRUE	reported	textfile	412181	451486	1	4.79999e-08	0.00241592	154295592	ukb-b-1489	|| id:ukb-b-1489	TRUE	reported	igd	2	1	TRUE	6.60023e-05	29.801	6.60026e-05	451486	1.27877e-07	412181	TRUE	0.000311881
	rs67238148	T	G	T	G	0.0165432	-0.00022881	0.217471	0.794264	FALSE	FALSE	FALSE	2m9k9V	7924933	0.990235	0.0186954	TRUE	reported	textfile	412181	451486	11	1.09999e-09	0.00271432	7946480	ukb-b-1489	|| id:ukb-b-1489	TRUE	reported	igd	2	1	TRUE	8.22691e-05	37.1463	8.22695e-05	451486	3.63408e-10	412181	TRUE	2.65099e-05
	rs6774906	C	A	C	A	0.0316294	0.0129087	0.040653	0.958569	FALSE	FALSE	FALSE	2m9k9V	195082781	0.733897	0.0379729	TRUE	reported	textfile	412181	451486	3	2.5e-08	0.00567262	194803510	ukb-b-1489	|| id:ukb-b-1489	TRUE	reported	igd	2	1	TRUE	6.88558e-05	31.0894	6.88561e-05	451486	2.8037e-07	412181	TRUE	0.000310843
	rs683996	T	C	T	C	0.0137941	0.0210819	0.223693	0.812546	FALSE	FALSE	FALSE	2m9k9V	64107471	0.27411	0.0192767	TRUE	reported	textfile	412181	451486	11	2.59998e-07	0.00267988	63874943	ukb-b-1489	|| id:ukb-b-1489	TRUE	reported	igd	2	1	TRUE	5.86795e-05	26.4944	5.86797e-05	451486	2.9018e-06	412181	TRUE	0.00569001
	rs6873324	C	A	C	A	-0.0124766	0.00945508	0.425802	0.608069	FALSE	FALSE	FALSE	2m9k9V	154217728	0.541981	0.0155047	TRUE	reported	textfile	412181	451486	5	3.89996e-08	0.00227073	153597288	ukb-b-1489	|| id:ukb-b-1489	TRUE	reported	igd	2	1	TRUE	6.68634e-05	30.1898	6.68637e-05	451486	9.0223e-07	412181	TRUE	0.000794146
	rs6897252	T	C	T	C	-0.0122964	0.00269647	0.605036	0.327914	FALSE	FALSE	FALSE	2m9k9V	63656510	0.867852	0.016206	TRUE	reported	textfile	412181	451486	5	7.39997e-08	0.00228524	62952337	ukb-b-1489	|| id:ukb-b-1489	TRUE	reported	igd	2	1	TRUE	6.41239e-05	28.9528	6.41242e-05	451486	6.71666e-08	412181	TRUE	0.000322077
	rs7012814	A	G	A	G	-0.0185161	0.0278948	0.473966	0.490643	FALSE	FALSE	FALSE	2m9k9V	9315848	0.065542	0.0151475	TRUE	reported	textfile	412181	451486	8	2.09991e-16	0.00225388	9173358	ukb-b-1489	|| id:ukb-b-1489	TRUE	reported	igd	2	1	TRUE	0.000149461	67.4894	0.000149462	451486	8.22764e-06	412181	TRUE	1.40106e-05
	rs71386942	A	C	A	C	0.0144554	0.0235106	0.268947	0.769212	FALSE	FALSE	FALSE	2m9k9V	71958918	0.190006	0.0179393	TRUE	reported	textfile	412181	451486	16	9.90011e-09	0.00252205	71992817	ukb-b-1489	|| id:ukb-b-1489	TRUE	reported	igd	2	1	TRUE	7.27574e-05	32.8512	7.27577e-05	451486	4.16705e-06	412181	TRUE	0.00259575
	rs71454634	T	C	T	C	0.0270236	0.0559679	0.046662	0.970745	FALSE	FALSE	FALSE	2m9k9V	120257012	0.218199	0.0454532	TRUE	reported	textfile	412181	451486	12	4e-07	0.00533031	120694815	ukb-b-1489	|| id:ukb-b-1489	TRUE	reported	igd	2	1	TRUE	5.69262e-05	25.7027	5.69265e-05	451486	3.67842e-06	412181	TRUE	0.00899994
	rs7185391	G	T	G	T	-0.0132978	-0.000829438	0.72481	0.296643	FALSE	FALSE	FALSE	2m9k9V	68289212	0.959955	0.0165195	TRUE	reported	textfile	412181	451486	16	1.09999e-07	0.00250704	68323115	ukb-b-1489	|| id:ukb-b-1489	TRUE	reported	igd	2	1	TRUE	6.23111e-05	28.1342	6.23114e-05	451486	6.11629e-09	412181	TRUE	0.000285691
	rs7225484	C	T	C	T	0.0229887	0.0222645	0.106801	0.888521	FALSE	FALSE	FALSE	2m9k9V	48170726	0.356826	0.024163	TRUE	reported	textfile	412181	451486	17	2.39999e-10	0.00363164	46248088	ukb-b-1489	|| id:ukb-b-1489	TRUE	reported	igd	2	1	TRUE	8.87443e-05	40.0702	8.87447e-05	451486	2.05986e-06	412181	TRUE	0.000209935
	rs72752436	G	T	G	T	-0.023521	0.0629276	0.06689	0.920004	FALSE	FALSE	FALSE	2m9k9V	66517512	0.023319	0.0277438	TRUE	reported	textfile	412181	451486	15	2.69998e-07	0.00457338	66809850	ukb-b-1489	|| id:ukb-b-1489	TRUE	reported	igd	2	1	TRUE	5.85824e-05	26.4506	5.85827e-05	451486	1.24813e-05	412181	TRUE	0.0557491
	rs72810360	T	C	T	C	0.0167923	-0.00387013	0.174502	0.804815	FALSE	FALSE	FALSE	2m9k9V	58178580	0.83881	0.0190257	TRUE	reported	textfile	412181	451486	2	1.29999e-08	0.00295199	58405715	ukb-b-1489	|| id:ukb-b-1489	TRUE	reported	igd	2	1	TRUE	7.16663e-05	32.3585	7.16667e-05	451486	1.00388e-07	412181	TRUE	0.000155176
	rs72845670	C	T	C	T	0.0116829	0.0121365	0.392286	0.608468	FALSE	FALSE	FALSE	2m9k9V	102346443	0.432041	0.0154467	TRUE	reported	textfile	412181	451486	10	3.29997e-07	0.00228756	104106200	ukb-b-1489	|| id:ukb-b-1489	TRUE	reported	igd	2	1	TRUE	5.77679e-05	26.0828	5.77682e-05	451486	1.49771e-06	412181	TRUE	0.00307587
	rs72906474	T	G	T	G	0.0124168	0.0210326	0.583458	0.323078	FALSE	FALSE	FALSE	2m9k9V	47775517	0.200698	0.0164373	TRUE	reported	textfile	412181	451486	3	5.99998e-08	0.00229194	47817007	ukb-b-1489	|| id:ukb-b-1489	TRUE	reported	igd	2	1	TRUE	6.5004e-05	29.3502	6.50043e-05	451486	3.97226e-06	412181	TRUE	0.0048408
	rs72970243	A	G	A	G	0.0222011	-0.0496333	0.12044	0.83471	FALSE	FALSE	FALSE	2m9k9V	135726662	0.0158676	0.0205781	TRUE	reported	textfile	412181	451486	2	6.70039e-11	0.00340166	136484232	ukb-b-1489	|| id:ukb-b-1489	TRUE	reported	igd	2	1	TRUE	9.4337e-05	42.5957	9.43374e-05	451486	1.41138e-05	412181	TRUE	0.00569612
	rs7298331	C	A	C	A	-0.013175	0.019527	0.604531	0.490465	FALSE	FALSE	FALSE	2m9k9V	22169855	0.198769	0.0151953	TRUE	reported	textfile	412181	451486	12	1.09999e-08	0.00230588	22322789	ukb-b-1489	|| id:ukb-b-1489	TRUE	reported	igd	2	1	TRUE	7.23023e-05	32.6457	7.23026e-05	451486	4.0065e-06	412181	TRUE	0.00254464
	rs73096946	C	T	C	T	-0.0205914	-0.0354013	0.157396	0.910583	FALSE	FALSE	FALSE	2m9k9V	17787092	0.178176	0.0262935	TRUE	reported	textfile	412181	451486	4	1.9002e-11	0.00306664	17788715	ukb-b-1489	|| id:ukb-b-1489	TRUE	reported	igd	2	1	TRUE	9.98524e-05	45.0863	9.98528e-05	451486	4.39799e-06	412181	TRUE	0.000247214
	rs73335955	C	T	C	T	0.0277726	0.0336545	0.05334	0.960285	FALSE	FALSE	FALSE	2m9k9V	105007121	0.381312	0.0384411	TRUE	reported	textfile	412181	451486	10	2.39999e-08	0.00497824	106766879	ukb-b-1489	|| id:ukb-b-1489	TRUE	reported	igd	2	1	TRUE	6.89298e-05	31.1229	6.89301e-05	451486	1.85955e-06	412181	TRUE	0.00127762
	rs7386207	T	C	T	C	-0.0124974	0.0217546	0.563517	0.330378	FALSE	FALSE	FALSE	2m9k9V	143164610	0.177348	0.0161269	TRUE	reported	textfile	412181	451486	8	3.59998e-08	0.00226925	144246027	ukb-b-1489	|| id:ukb-b-1489	TRUE	reported	igd	2	1	TRUE	6.7174e-05	30.33	6.71743e-05	451486	4.41482e-06	412181	TRUE	0.00466613
	rs7439876	A	G	A	G	0.0117124	-0.044761	0.570648	0.413877	FALSE	FALSE	FALSE	2m9k9V	79880724	0.00367714	0.0154103	TRUE	reported	textfile	412181	451486	4	2.30001e-07	0.00226529	80801878	ukb-b-1489	|| id:ukb-b-1489	TRUE	reported	igd	2	1	TRUE	5.92072e-05	26.7327	5.92074e-05	451486	2.04683e-05	412181	TRUE	0.141094
	rs7515509	A	G	A	G	-0.0123267	0.00281797	0.392291	0.588725	FALSE	FALSE	FALSE	2m9k9V	77483438	0.854471	0.0153638	TRUE	reported	textfile	412181	451486	1	6.90001e-08	0.0022849	77949123	ukb-b-1489	|| id:ukb-b-1489	TRUE	reported	igd	2	1	TRUE	6.44595e-05	29.1043	6.44598e-05	451486	8.16187e-08	412181	TRUE	0.000325308
	rs75397441	T	C	T	C	0.0207122	0.0202559	0.089404	0.871215	FALSE	FALSE	FALSE	2m9k9V	26022164	0.370473	0.0226174	TRUE	reported	textfile	412181	451486	6	1.2e-07	0.00391277	26022392	ukb-b-1489	|| id:ukb-b-1489	TRUE	reported	igd	2	1	TRUE	6.20601e-05	28.0209	6.20604e-05	451486	1.94595e-06	412181	TRUE	0.00261826
	rs7607369	G	A	G	A	0.011774	-0.00904538	0.567378	0.423175	FALSE	FALSE	FALSE	2m9k9V	218414374	0.554453	0.0153026	TRUE	reported	textfile	412181	451486	2	1.7e-07	0.00225176	219279097	ukb-b-1489	|| id:ukb-b-1489	TRUE	reported	igd	2	1	TRUE	6.05527e-05	27.3402	6.05529e-05	451486	8.4769e-07	412181	TRUE	0.00144859
	rs76676573	T	C	T	C	0.0263653	-0.0356704	0.06713	0.943187	FALSE	FALSE	FALSE	2m9k9V	44120541	0.272932	0.0325361	TRUE	reported	textfile	412181	451486	2	5.1e-09	0.0045112	44347680	ukb-b-1489	|| id:ukb-b-1489	TRUE	reported	igd	2	1	TRUE	7.56492e-05	34.157	7.56495e-05	451486	2.91607e-06	412181	TRUE	0.00117547
	rs77742462	G	A	G	A	-0.0474668	-0.0457873	0.020525	0.979204	FALSE	FALSE	FALSE	2m9k9V	107918163	0.386222	0.0528423	TRUE	reported	textfile	412181	451486	3	9.80009e-09	0.00827804	107637010	ukb-b-1489	|| id:ukb-b-1489	TRUE	reported	igd	2	1	TRUE	7.28197e-05	32.8793	7.282e-05	451486	1.82155e-06	412181	TRUE	0.000853855
	rs78370515	T	C	T	C	-0.0281161	-0.00109277	0.050045	0.945385	FALSE	FALSE	FALSE	2m9k9V	153177852	0.973952	0.033467	TRUE	reported	textfile	412181	451486	6	1.2e-07	0.00531531	153498987	ukb-b-1489	|| id:ukb-b-1489	TRUE	reported	igd	2	1	TRUE	6.197e-05	27.9802	6.19703e-05	451486	2.58665e-09	412181	TRUE	0.000282772
	rs78648104	C	T	C	T	0.0205732	0.0264543	0.085747	0.834038	FALSE	FALSE	FALSE	2m9k9V	50715296	0.192161	0.0202837	TRUE	reported	textfile	412181	451486	6	2.5e-07	0.0039907	50683009	ukb-b-1489	|| id:ukb-b-1489	TRUE	reported	igd	2	1	TRUE	5.88621e-05	26.5769	5.88624e-05	451486	4.12677e-06	412181	TRUE	0.00883393
	rs78876700	A	G	A	G	0.0180965	0.0246226	0.137431	0.913847	FALSE	FALSE	FALSE	2m9k9V	4610427	0.364301	0.0271413	TRUE	reported	textfile	412181	451486	1	3.40001e-08	0.00327852	4670487	ukb-b-1489	|| id:ukb-b-1489	TRUE	reported	igd	2	1	TRUE	6.74776e-05	30.4671	6.74779e-05	451486	1.99673e-06	412181	TRUE	0.00159285
	rs7936836	A	C	A	C	0.0159029	0.00137738	0.417538	0.586455	FALSE	FALSE	FALSE	2m9k9V	43612095	0.928241	0.0152943	TRUE	reported	textfile	412181	451486	11	2.60016e-12	0.00227272	43633645	ukb-b-1489	|| id:ukb-b-1489	TRUE	reported	igd	2	1	TRUE	0.000108435	48.962	0.000108435	451486	1.96772e-08	412181	TRUE	1.85389e-06
	rs9504123	C	A	C	A	0.0141706	-0.0129946	0.274743	0.712399	FALSE	FALSE	FALSE	2m9k9V	4478240	0.438643	0.0167783	TRUE	reported	textfile	412181	451486	6	1.5e-08	0.00250387	4478474	ukb-b-1489	|| id:ukb-b-1489	TRUE	reported	igd	2	1	TRUE	7.09378e-05	32.0296	7.09381e-05	451486	1.45527e-06	412181	TRUE	0.000808947
	rs9677390	T	C	T	C	0.0155156	-0.0213628	0.157522	0.865117	FALSE	FALSE	FALSE	2m9k9V	166890330	0.335269	0.0221709	TRUE	reported	textfile	412181	451486	2	4.49997e-07	0.00307577	167746840	ukb-b-1489	|| id:ukb-b-1489	TRUE	reported	igd	2	1	TRUE	5.63587e-05	25.4465	5.63589e-05	451486	2.25249e-06	412181	TRUE	0.00530082
	rs975303	G	A	G	A	0.0212756	4.98713e-05	0.181313	0.849469	FALSE	FALSE	FALSE	2m9k9V	19028557	0.998128	0.0212565	TRUE	reported	textfile	412181	451486	6	2.49977e-13	0.00290699	19028788	ukb-b-1489	|| id:ukb-b-1489	TRUE	reported	igd	2	1	TRUE	0.000118626	53.5642	0.000118627	451486	1.33546e-11	412181	TRUE	4.32151e-07
	rs9878911	C	T	C	T	0.0114627	0.00522391	0.583826	0.360923	FALSE	FALSE	FALSE	2m9k9V	164365869	0.740742	0.0157883	TRUE	reported	textfile	412181	451486	3	4.49997e-07	0.0022715	164083657	ukb-b-1489	|| id:ukb-b-1489	TRUE	reported	igd	2	1	TRUE	5.64001e-05	25.4652	5.64003e-05	451486	2.65604e-07	412181	TRUE	0.00116678
	rs9933427	G	A	G	A	0.0124833	0.00494989	0.531141	0.514473	FALSE	FALSE	FALSE	2m9k9V	8226341	0.743777	0.015144	TRUE	reported	textfile	412181	451486	16	2.59998e-08	0.00224375	8276343	ukb-b-1489	|| id:ukb-b-1489	TRUE	reported	igd	2	1	TRUE	6.85545e-05	30.9534	6.85548e-05	451486	2.59193e-07	412181	TRUE	0.000309615
ukb-b-14898	rs10892517	C	T	C	T	-0.00947839	0.0135146	0.520643	0.451065	FALSE	FALSE	FALSE	2m9k9V	120031546	0.373144	0.0151747	TRUE	reported	textfile	412181	427588	11	1.79999e-07	0.00181697	119902255	ukb-b-14898	|| id:ukb-b-14898	TRUE	reported	igd	2	1	TRUE	6.36386e-05	27.2127	6.36389e-05	427588	1.92433e-06	412181	TRUE	0.00253485
	rs10906157	G	A	G	A	0.0120859	0.0281206	0.195527	0.843236	FALSE	FALSE	FALSE	2m9k9V	12489620	0.178555	0.0209041	TRUE	reported	textfile	412181	427588	10	1.79999e-07	0.00231796	12531619	ukb-b-14898	|| id:ukb-b-14898	TRUE	reported	igd	2	1	TRUE	6.3576e-05	27.1859	6.35763e-05	427588	4.39034e-06	412181	TRUE	0.00708222
	rs10954732	A	G	A	G	0.0106197	0.00955884	0.671297	0.425144	FALSE	FALSE	FALSE	2m9k9V	75981831	0.53017	0.0152272	TRUE	reported	textfile	412181	427588	7	3.59998e-08	0.00192806	75611149	ukb-b-14898	|| id:ukb-b-14898	TRUE	reported	igd	2	1	TRUE	7.09459e-05	30.3376	7.09462e-05	427588	9.56057e-07	412181	TRUE	0.000647623
	rs11012726	C	T	C	T	-0.0122411	0.000634102	0.307334	0.68358	FALSE	FALSE	FALSE	2m9k9V	21508343	0.969017	0.0163255	TRUE	reported	textfile	412181	427588	10	6.19998e-10	0.00197942	21797272	ukb-b-14898	|| id:ukb-b-14898	TRUE	reported	igd	2	1	TRUE	8.94336e-05	38.244	8.9434e-05	427588	3.66015e-09	412181	TRUE	1.67141e-05
	rs11125629	G	A	G	A	0.0108674	-0.0204951	0.546761	0.485454	FALSE	FALSE	FALSE	2m9k9V	24509699	0.174894	0.0151072	TRUE	reported	textfile	412181	427588	2	2.5e-09	0.00182295	24732568	ukb-b-14898	|| id:ukb-b-14898	TRUE	reported	igd	2	1	TRUE	8.31075e-05	35.5386	8.31079e-05	427588	4.46524e-06	412181	TRUE	0.00133471
	rs11140831	G	A	G	A	-0.0123822	-0.0059199	0.514151	0.501871	FALSE	FALSE	FALSE	2m9k9V	85032539	0.696163	0.0151596	TRUE	reported	textfile	412181	427588	9	1.50003e-11	0.00183612	87647454	ukb-b-14898	|| id:ukb-b-14898	TRUE	reported	igd	2	1	TRUE	0.000106346	45.477	0.000106347	427588	3.69971e-07	412181	TRUE	8.75595e-06
	rs113291304	A	G	A	G	-0.0215491	-0.0130285	0.052549	0.972189	FALSE	FALSE	FALSE	2m9k9V	32300678	0.77654	0.0459024	TRUE	reported	textfile	412181	427588	18	1.5e-07	0.00410132	29880641	ukb-b-14898	|| id:ukb-b-14898	TRUE	reported	igd	2	1	TRUE	6.45591e-05	27.6063	6.45594e-05	427588	1.95448e-07	412181	TRUE	0.00050431
	rs11624408	G	A	G	A	-0.0106751	-0.0219976	0.443474	0.578594	FALSE	FALSE	FALSE	2m9k9V	99246608	0.149226	0.015252	TRUE	reported	textfile	412181	427588	14	5.49997e-09	0.00183099	99712945	ukb-b-14898	|| id:ukb-b-14898	TRUE	reported	igd	2	1	TRUE	7.94899e-05	33.9915	7.94903e-05	427588	5.04672e-06	412181	TRUE	0.00224767
	rs11714200	A	G	A	G	-0.0096423	-0.0253739	0.619968	0.414328	FALSE	FALSE	FALSE	2m9k9V	18657819	0.0968434	0.0152822	TRUE	reported	textfile	412181	427588	3	2.30001e-07	0.00186401	18699311	ukb-b-14898	|| id:ukb-b-14898	TRUE	reported	igd	2	1	TRUE	6.25766e-05	26.7586	6.25769e-05	427588	6.68827e-06	412181	TRUE	0.0147174
	rs11770515	T	C	T	C	0.0117475	-0.0169236	0.204743	0.805353	FALSE	FALSE	FALSE	2m9k9V	44391360	0.375663	0.0191029	TRUE	reported	textfile	412181	427588	7	1.79999e-07	0.00225161	44430959	ukb-b-14898	|| id:ukb-b-14898	TRUE	reported	igd	2	1	TRUE	6.36578e-05	27.2209	6.36581e-05	427588	1.90415e-06	412181	TRUE	0.00250247
	rs117798487	G	A	G	A	0.0468838	0.0129245	0.013177	0.976209	FALSE	FALSE	FALSE	2m9k9V	44930182	0.798892	0.0507279	TRUE	reported	textfile	412181	427588	17	1.09999e-08	0.00819708	43007550	ukb-b-14898	|| id:ukb-b-14898	TRUE	reported	igd	2	1	TRUE	7.65012e-05	32.7134	7.65016e-05	427588	1.57488e-07	412181	TRUE	0.000130656
	rs117810762	A	G	A	G	-0.0355633	-0.0589863	0.017776	0.991605	FALSE	FALSE	FALSE	2m9k9V	133502291	0.507783	0.0890635	TRUE	reported	textfile	412181	427588	10	3.2e-07	0.00695695	135315795	ukb-b-14898	|| id:ukb-b-14898	TRUE	reported	igd	2	1	TRUE	6.11103e-05	26.1315	6.11106e-05	427588	1.06418e-06	412181	TRUE	0.00187897
	rs118027723	T	C	T	C	-0.0302224	-0.0152397	0.025678	0.957894	FALSE	FALSE	FALSE	2m9k9V	14789017	0.682331	0.0372351	TRUE	reported	textfile	412181	427588	19	1.40001e-07	0.00574637	14899829	ukb-b-14898	|| id:ukb-b-14898	TRUE	reported	igd	2	1	TRUE	6.4687e-05	27.6611	6.46873e-05	427588	4.06408e-07	412181	TRUE	0.000692368
	rs1260333	G	A	G	A	-0.0102157	0.0148874	0.56298	0.393892	FALSE	FALSE	FALSE	2m9k9V	27525757	0.336032	0.0154749	TRUE	reported	textfile	412181	427588	2	2.1e-08	0.0018233	27748624	ukb-b-14898	|| id:ukb-b-14898	TRUE	reported	igd	2	1	TRUE	7.34112e-05	31.3919	7.34116e-05	427588	2.24541e-06	412181	TRUE	0.0012004
	rs12620738	T	C	T	C	-0.00930719	-0.00428144	0.483047	0.584221	FALSE	FALSE	FALSE	2m9k9V	113206162	0.779947	0.0153244	TRUE	reported	textfile	412181	427588	2	3.09999e-07	0.00181871	113963739	ukb-b-14898	|| id:ukb-b-14898	TRUE	reported	igd	2	1	TRUE	6.12432e-05	26.1884	6.12435e-05	427588	1.89377e-07	412181	TRUE	0.00070959
	rs12692772	A	C	A	C	0.0148281	-0.0284649	0.124093	0.952446	FALSE	FALSE	FALSE	2m9k9V	165516675	0.422936	0.0355217	TRUE	reported	textfile	412181	427588	2	6.59994e-08	0.00274552	166373185	ukb-b-14898	|| id:ukb-b-14898	TRUE	reported	igd	2	1	TRUE	6.82129e-05	29.1689	6.82132e-05	427588	1.55792e-06	412181	TRUE	0.00131852
	rs12894578	A	C	A	C	-0.0133581	-0.0183179	0.142195	0.900331	FALSE	FALSE	FALSE	2m9k9V	21510143	0.466853	0.0251754	TRUE	reported	textfile	412181	427588	14	2.80001e-07	0.00260095	21978285	ukb-b-14898	|| id:ukb-b-14898	TRUE	reported	igd	2	1	TRUE	6.16841e-05	26.3769	6.16844e-05	427588	1.28444e-06	412181	TRUE	0.00207772
	rs12981418	T	G	T	G	-0.00968817	0.00579258	0.378376	0.708448	FALSE	FALSE	FALSE	2m9k9V	6465963	0.725832	0.0165183	TRUE	reported	textfile	412181	427588	19	2.59998e-07	0.00188109	6465974	ukb-b-14898	|| id:ukb-b-14898	TRUE	reported	igd	2	1	TRUE	6.20314e-05	26.5254	6.20317e-05	427588	2.98351e-07	412181	TRUE	0.000785156
	rs1313237	C	A	C	A	0.00968736	0.0126494	0.392005	0.707147	FALSE	FALSE	FALSE	2m9k9V	60381506	0.450161	0.0167509	TRUE	reported	textfile	412181	427588	14	1.79999e-07	0.00185712	60848224	ukb-b-14898	|| id:ukb-b-14898	TRUE	reported	igd	2	1	TRUE	6.36323e-05	27.21	6.36326e-05	427588	1.38349e-06	412181	TRUE	0.00183556
	rs14135	C	T	C	T	-0.0116877	0.0129397	0.217664	0.730912	FALSE	FALSE	FALSE	2m9k9V	14884510	0.444338	0.0169172	TRUE	reported	textfile	412181	427588	20	1e-07	0.00219578	14865156	ukb-b-14898	|| id:ukb-b-14898	TRUE	reported	igd	2	1	TRUE	6.62561e-05	28.3321	6.62565e-05	427588	1.4194e-06	412181	TRUE	0.00145625
	rs146208872	C	T	C	T	-0.0252765	-0.0227727	0.037728	0.948204	FALSE	FALSE	FALSE	2m9k9V	160881631	0.500207	0.0337792	TRUE	reported	textfile	412181	427588	5	2.30001e-07	0.00488722	160308638	ukb-b-14898	|| id:ukb-b-14898	TRUE	reported	igd	2	1	TRUE	6.25543e-05	26.749	6.25546e-05	427588	1.10267e-06	412181	TRUE	0.00167613
	rs146394874	A	C	A	C	0.0261419	-0.0749625	0.049323	0.99155	FALSE	FALSE	FALSE	2m9k9V	32891435	0.352417	0.0806126	TRUE	reported	textfile	412181	427588	14	5.80003e-10	0.00421977	33360641	ukb-b-14898	|| id:ukb-b-14898	TRUE	reported	igd	2	1	TRUE	8.97495e-05	38.3791	8.975e-05	427588	2.09795e-06	412181	TRUE	0.000236357
	rs1515099	A	G	A	G	0.00984293	0.0122438	0.641505	0.381432	FALSE	FALSE	FALSE	2m9k9V	226264183	0.428445	0.0154621	TRUE	reported	textfile	412181	427588	2	1.89998e-07	0.00188799	227128899	ukb-b-14898	|| id:ukb-b-14898	TRUE	reported	igd	2	1	TRUE	6.35618e-05	27.1799	6.35621e-05	427588	1.52128e-06	412181	TRUE	0.00201913
	rs1554704	C	T	C	T	-0.0101722	0.00247573	0.656919	0.318061	FALSE	FALSE	FALSE	2m9k9V	7188948	0.878383	0.0161793	TRUE	reported	textfile	412181	427588	2	1.5e-07	0.00193594	7329079	ukb-b-14898	|| id:ukb-b-14898	TRUE	reported	igd	2	1	TRUE	6.45643e-05	27.6086	6.45646e-05	427588	5.68069e-08	412181	TRUE	0.000354336
	rs16989667	G	T	G	T	0.0182449	-0.015069	0.068516	0.905459	FALSE	FALSE	FALSE	2m9k9V	34462277	0.558827	0.0257773	TRUE	reported	textfile	412181	427588	4	3.89996e-07	0.00359589	34463899	ukb-b-14898	|| id:ukb-b-14898	TRUE	reported	igd	2	1	TRUE	6.02031e-05	25.7435	6.02033e-05	427588	8.29102e-07	412181	TRUE	0.001704
	rs17348586	G	A	G	A	-0.0157104	0.0195494	0.092768	0.924516	FALSE	FALSE	FALSE	2m9k9V	128884001	0.501967	0.0291175	TRUE	reported	textfile	412181	427588	4	4.90004e-07	0.00312407	129805156	ukb-b-14898	|| id:ukb-b-14898	TRUE	reported	igd	2	1	TRUE	5.91401e-05	25.289	5.91403e-05	427588	1.09363e-06	412181	TRUE	0.00233438
	rs1962201	G	A	G	A	0.00984976	0.0222516	0.682644	0.371236	FALSE	FALSE	FALSE	2m9k9V	47947686	0.154387	0.0156239	TRUE	reported	textfile	412181	427588	17	4.39997e-07	0.00194998	46025052	ukb-b-14898	|| id:ukb-b-14898	TRUE	reported	igd	2	1	TRUE	5.96677e-05	25.5146	5.9668e-05	427588	4.92103e-06	412181	TRUE	0.0116513
	rs1963510	G	A	G	A	0.0133068	-0.0328651	0.458107	0.528852	FALSE	FALSE	FALSE	2m9k9V	98180696	0.0294151	0.0150904	TRUE	reported	textfile	412181	427588	14	2.60016e-13	0.0018195	98647033	ukb-b-14898	|| id:ukb-b-14898	TRUE	reported	igd	2	1	TRUE	0.000125073	53.4861	0.000125074	427588	1.15074e-05	412181	TRUE	0.000357585
	rs2198234	T	G	T	G	0.0116702	-0.0170883	0.528757	0.50053	FALSE	FALSE	FALSE	2m9k9V	103542744	0.257509	0.0150917	TRUE	reported	textfile	412181	427588	2	1.29999e-10	0.00181594	104159202	ukb-b-14898	|| id:ukb-b-14898	TRUE	reported	igd	2	1	TRUE	9.65798e-05	41.3001	9.65802e-05	427588	3.11053e-06	412181	TRUE	0.000220473
	rs2198295	T	C	T	C	-0.00957138	0.0105843	0.450739	0.482692	FALSE	FALSE	FALSE	2m9k9V	73820049	0.484202	0.0151299	TRUE	reported	textfile	412181	427588	15	1.6e-07	0.0018274	74112390	ukb-b-14898	|| id:ukb-b-14898	TRUE	reported	igd	2	1	TRUE	6.41547e-05	27.4334	6.4155e-05	427588	1.18731e-06	412181	TRUE	0.00152303
	rs2229357	A	G	A	G	-0.0122056	0.00189433	0.240393	0.766054	FALSE	FALSE	FALSE	2m9k9V	57449928	0.915505	0.0178547	TRUE	reported	textfile	412181	427588	12	7.90005e-09	0.00211503	57843711	ukb-b-14898	|| id:ukb-b-14898	TRUE	reported	igd	2	1	TRUE	7.788e-05	33.303	7.78804e-05	427588	2.73099e-08	412181	TRUE	7.27028e-05
	rs2274156	T	C	T	C	-0.011485	0.0392614	0.258771	0.722946	FALSE	FALSE	FALSE	2m9k9V	33889787	0.0200051	0.0168775	TRUE	reported	textfile	412181	427588	6	2.90001e-08	0.00207059	33857564	ukb-b-14898	|| id:ukb-b-14898	TRUE	reported	igd	2	1	TRUE	7.19477e-05	30.7661	7.19481e-05	427588	1.31288e-05	412181	TRUE	0.0260139
	rs2289292	T	C	T	C	-0.012769	-0.0223502	0.334337	0.572689	FALSE	FALSE	FALSE	2m9k9V	30086309	0.142241	0.0152302	TRUE	reported	textfile	412181	427588	16	3.40017e-11	0.001927	30097630	ukb-b-14898	|| id:ukb-b-14898	TRUE	reported	igd	2	1	TRUE	0.000102679	43.9085	0.000102679	427588	5.22473e-06	412181	TRUE	0.000324227
	rs2377955	G	A	G	A	0.00983506	0.00275763	0.646428	0.269561	FALSE	FALSE	FALSE	2m9k9V	33937564	0.871986	0.0171136	TRUE	reported	textfile	412181	427588	20	2.30001e-07	0.00190048	32525370	ukb-b-14898	|| id:ukb-b-14898	TRUE	reported	igd	2	1	TRUE	6.26289e-05	26.7809	6.26292e-05	427588	6.29946e-08	412181	TRUE	0.000447166
	rs2435200	A	G	A	G	0.0112139	0.00396103	0.412694	0.669171	FALSE	FALSE	FALSE	2m9k9V	45994485	0.805677	0.0161013	TRUE	reported	textfile	412181	427588	17	1.09999e-09	0.0018384	44071851	ukb-b-14898	|| id:ukb-b-14898	TRUE	reported	igd	2	1	TRUE	8.70102e-05	37.2076	8.70106e-05	427588	1.46828e-07	412181	TRUE	4.16984e-05
	rs2472297	T	C	T	C	-0.0334187	-0.0165665	0.26061	0.751676	FALSE	FALSE	FALSE	2m9k9V	74735539	0.344495	0.0175247	TRUE	reported	textfile	412181	427588	15	2.39994e-59	0.00205714	75027880	ukb-b-14898	|| id:ukb-b-14898	TRUE	reported	igd	2	1	TRUE	0.000616819	263.906	0.000616822	427588	2.16807e-06	412181	TRUE	9.58978e-27
	rs2508822	G	A	G	A	0.00951344	0.0115937	0.514091	0.492616	FALSE	FALSE	FALSE	2m9k9V	115826011	0.442578	0.015099	TRUE	reported	textfile	412181	427588	11	1.5e-07	0.00181207	115696729	ukb-b-14898	|| id:ukb-b-14898	TRUE	reported	igd	2	1	TRUE	6.44572e-05	27.5628	6.44575e-05	427588	1.43041e-06	412181	TRUE	0.00174701
	rs2535692	G	A	G	A	0.0109653	-0.0224502	0.734146	0.279573	FALSE	FALSE	FALSE	2m9k9V	17674516	0.182217	0.0168297	TRUE	reported	textfile	412181	427588	22	8.70001e-08	0.00204907	18157282	ukb-b-14898	|| id:ukb-b-14898	TRUE	reported	igd	2	1	TRUE	6.69689e-05	28.6369	6.69692e-05	427588	4.31718e-06	412181	TRUE	0.00515486
	rs256231	C	T	C	T	-0.0104293	-0.000175882	0.341685	0.56711	FALSE	FALSE	FALSE	2m9k9V	133640007	0.990788	0.0152335	TRUE	reported	textfile	412181	427588	5	5e-08	0.00191346	132975698	ukb-b-14898	|| id:ukb-b-14898	TRUE	reported	igd	2	1	TRUE	6.9473e-05	29.7077	6.94733e-05	427588	3.23413e-10	412181	TRUE	0.000138813
	rs2859264	T	C	T	C	-0.0113494	0.0122053	0.232604	0.701144	FALSE	FALSE	FALSE	2m9k9V	120635425	0.46303	0.0166315	TRUE	reported	textfile	412181	427588	12	1.29999e-07	0.00214834	121073228	ukb-b-14898	|| id:ukb-b-14898	TRUE	reported	igd	2	1	TRUE	6.52658e-05	27.9086	6.52661e-05	427588	1.30662e-06	412181	TRUE	0.00148591
	rs322683	T	C	T	C	0.0097918	0.0101819	0.342255	0.533923	FALSE	FALSE	FALSE	2m9k9V	25287347	0.50194	0.0151643	TRUE	reported	textfile	412181	427588	3	4.09996e-07	0.00193336	25328838	ukb-b-14898	|| id:ukb-b-14898	TRUE	reported	igd	2	1	TRUE	5.99857e-05	25.6506	5.9986e-05	427588	1.09377e-06	412181	TRUE	0.00214709
	rs34533294	C	T	C	T	0.0364706	0.0982666	0.018562	0.995541	FALSE	FALSE	FALSE	2m9k9V	50344343	0.384228	0.112933	TRUE	reported	textfile	412181	427588	19	1.09999e-07	0.0068762	50847600	ukb-b-14898	|| id:ukb-b-14898	TRUE	reported	igd	2	1	TRUE	6.57862e-05	28.1311	6.57865e-05	427588	1.83689e-06	412181	TRUE	0.0019687
	rs34940743	G	A	G	A	-0.0103922	-0.0182465	0.346783	0.641186	FALSE	FALSE	FALSE	2m9k9V	79635890	0.248459	0.0158102	TRUE	reported	textfile	412181	427588	14	4.39997e-08	0.00189846	80102233	ukb-b-14898	|| id:ukb-b-14898	TRUE	reported	igd	2	1	TRUE	7.00739e-05	29.9647	7.00742e-05	427588	3.23145e-06	412181	TRUE	0.00259984
	rs34967813	G	A	G	A	-0.0120553	-0.0165739	0.311025	0.745266	FALSE	FALSE	FALSE	2m9k9V	237678090	0.339785	0.0173624	TRUE	reported	textfile	412181	427588	1	7.10003e-10	0.00195555	237841390	ukb-b-14898	|| id:ukb-b-14898	TRUE	reported	igd	2	1	TRUE	8.88698e-05	38.0028	8.88702e-05	427588	2.21077e-06	412181	TRUE	0.000275111
	rs3746410	G	A	G	A	0.0168391	0.0171795	0.20396	0.811982	FALSE	FALSE	FALSE	2m9k9V	35602948	0.372398	0.0192597	TRUE	reported	textfile	412181	427588	20	7.29962e-14	0.00225025	34190870	ukb-b-14898	|| id:ukb-b-14898	TRUE	reported	igd	2	1	TRUE	0.000130946	55.9982	0.000130947	427588	1.93035e-06	412181	TRUE	4.10385e-06
	rs3763874	A	G	A	G	0.0163297	-0.0291587	0.41763	0.689502	FALSE	FALSE	FALSE	2m9k9V	9525040	0.0728803	0.0162573	TRUE	reported	textfile	412181	427588	11	6.90081e-19	0.00183963	9546587	ukb-b-14898	|| id:ukb-b-14898	TRUE	reported	igd	2	1	TRUE	0.000184243	78.794	0.000184243	427588	7.80459e-06	412181	TRUE	7.85854e-07
	rs3808058	T	C	T	C	0.0183317	-0.0163144	0.117807	0.89085	FALSE	FALSE	FALSE	2m9k9V	128028018	0.503952	0.0244124	TRUE	reported	textfile	412181	427588	7	7.50067e-11	0.00281615	127668071	ukb-b-14898	|| id:ukb-b-14898	TRUE	reported	igd	2	1	TRUE	9.9089e-05	42.3733	9.90894e-05	427588	1.08351e-06	412181	TRUE	4.43545e-05
	rs393521	G	T	G	T	-0.0114037	0.00177936	0.222935	0.786241	FALSE	FALSE	FALSE	2m9k9V	287678	0.923499	0.0185298	TRUE	reported	textfile	412181	427588	16	1.6e-07	0.00217578	337678	ukb-b-14898	|| id:ukb-b-14898	TRUE	reported	igd	2	1	TRUE	6.42404e-05	27.4701	6.42407e-05	427588	2.23718e-08	412181	TRUE	0.000314119
	rs4131586	C	A	C	A	-0.00914545	0.00422274	0.47238	0.643427	FALSE	FALSE	FALSE	2m9k9V	84348808	0.788521	0.0157429	TRUE	reported	textfile	412181	427588	14	4.49997e-07	0.00181277	84815152	ukb-b-14898	|| id:ukb-b-14898	TRUE	reported	igd	2	1	TRUE	5.95214e-05	25.452	5.95217e-05	427588	1.74555e-07	412181	TRUE	0.000828636
	rs4239466	C	A	C	A	0.0106426	7.3305e-05	0.391897	0.560052	FALSE	FALSE	FALSE	2m9k9V	54945547	0.996147	0.0151806	TRUE	reported	textfile	412181	427588	18	2e-08	0.00189646	52612778	ukb-b-14898	|| id:ukb-b-14898	TRUE	reported	igd	2	1	TRUE	7.36462e-05	31.4924	7.36466e-05	427588	5.65723e-11	412181	TRUE	8.56231e-05
	rs4329094	C	A	C	A	-0.0122413	0.0114917	0.829781	0.152735	FALSE	FALSE	FALSE	2m9k9V	40415075	0.584658	0.0210243	TRUE	reported	textfile	412181	427588	6	4e-07	0.0024152	40382814	ukb-b-14898	|| id:ukb-b-14898	TRUE	reported	igd	2	1	TRUE	6.00755e-05	25.689	6.00758e-05	427588	7.24835e-07	412181	TRUE	0.00157319
	rs4410790	C	T	C	T	-0.0308714	-0.0146446	0.629877	0.336438	FALSE	FALSE	FALSE	2m9k9V	17244953	0.360961	0.0160307	TRUE	reported	textfile	412181	427588	7	8.60003e-61	0.00187689	17284577	ukb-b-14898	|| id:ukb-b-14898	TRUE	reported	igd	2	1	TRUE	0.000632317	270.541	0.00063232	427588	2.02471e-06	412181	TRUE	1.5962e-27
	rs4541895	A	G	A	G	0.0106238	-0.00778644	0.729416	0.250752	FALSE	FALSE	FALSE	2m9k9V	40675146	0.656044	0.0174826	TRUE	reported	textfile	412181	427588	8	2e-07	0.00204307	40532665	ukb-b-14898	|| id:ukb-b-14898	TRUE	reported	igd	2	1	TRUE	6.32325e-05	27.039	6.32328e-05	427588	4.8126e-07	412181	TRUE	0.000883673
	rs4603502	C	T	C	T	-0.0130724	0.00500335	0.292378	0.769163	FALSE	FALSE	FALSE	2m9k9V	47582457	0.779552	0.0178753	TRUE	reported	textfile	412181	427588	15	5.40008e-11	0.00199292	47874654	ukb-b-14898	|| id:ukb-b-14898	TRUE	reported	igd	2	1	TRUE	0.000100615	43.0258	0.000100615	427588	1.90077e-07	412181	TRUE	1.10439e-05
	rs4668413	A	C	A	C	-0.0140901	-0.0134872	0.865164	0.172893	FALSE	FALSE	FALSE	2m9k9V	171820152	0.498662	0.0199338	TRUE	reported	textfile	412181	427588	2	1e-07	0.00264682	172676662	ukb-b-14898	|| id:ukb-b-14898	TRUE	reported	igd	2	1	TRUE	6.62712e-05	28.3385	6.62715e-05	427588	1.11065e-06	412181	TRUE	0.00116758
	rs56100328	G	A	G	A	-0.0175542	-0.0166995	0.090196	0.901549	FALSE	FALSE	FALSE	2m9k9V	47310520	0.510208	0.0253593	TRUE	reported	textfile	412181	427588	20	4.79999e-08	0.00321669	45939264	ukb-b-14898	|| id:ukb-b-14898	TRUE	reported	igd	2	1	TRUE	6.96447e-05	29.7812	6.9645e-05	427588	1.05207e-06	412181	TRUE	0.000798435
	rs570436	T	C	T	C	-0.00954405	0.00223616	0.558667	0.355381	FALSE	FALSE	FALSE	2m9k9V	44915534	0.886984	0.0157341	TRUE	reported	textfile	412181	427588	2	1.7e-07	0.00182609	45142673	ukb-b-14898	|| id:ukb-b-14898	TRUE	reported	igd	2	1	TRUE	6.38804e-05	27.3161	6.38807e-05	427588	4.90045e-08	412181	TRUE	0.000370608
	rs57113772	G	T	G	T	0.0198627	0.0569929	0.061202	0.967345	FALSE	FALSE	FALSE	2m9k9V	45387294	0.176999	0.0422154	TRUE	reported	textfile	412181	427588	7	1.6e-07	0.00379094	45426893	ukb-b-14898	|| id:ukb-b-14898	TRUE	reported	igd	2	1	TRUE	6.41992e-05	27.4524	6.41995e-05	427588	4.42193e-06	412181	TRUE	0.00678193
	rs58959216	C	A	C	A	-0.012634	0.0158298	0.172618	0.873163	FALSE	FALSE	FALSE	2m9k9V	50769030	0.490975	0.0229831	TRUE	reported	textfile	412181	427588	15	1.79999e-07	0.00242043	51061227	ukb-b-14898	|| id:ukb-b-14898	TRUE	reported	igd	2	1	TRUE	6.37153e-05	27.2455	6.37156e-05	427588	1.15093e-06	412181	TRUE	0.00154881
	rs62519779	A	G	A	G	-0.0127651	0.00236456	0.171317	0.835381	FALSE	FALSE	FALSE	2m9k9V	64508792	0.907491	0.0203483	TRUE	reported	textfile	412181	427588	8	1.2e-07	0.002413	65421349	ukb-b-14898	|| id:ukb-b-14898	TRUE	reported	igd	2	1	TRUE	6.54455e-05	27.9854	6.54458e-05	427588	3.27611e-08	412181	TRUE	0.00029092
	rs6541139	C	T	C	T	-0.0101581	-0.00909642	0.356837	0.672279	FALSE	FALSE	FALSE	2m9k9V	220357218	0.573861	0.016175	TRUE	reported	textfile	412181	427588	1	1.09999e-07	0.00191042	220530560	ukb-b-14898	|| id:ukb-b-14898	TRUE	reported	igd	2	1	TRUE	6.6117e-05	28.2726	6.61173e-05	427588	7.67302e-07	412181	TRUE	0.000887846
	rs654975	G	T	G	T	-0.00973729	-0.0132484	0.342381	0.722006	FALSE	FALSE	FALSE	2m9k9V	62600267	0.43291	0.0168937	TRUE	reported	textfile	412181	427588	18	4.20001e-07	0.00192454	60267500	ukb-b-14898	|| id:ukb-b-14898	TRUE	reported	igd	2	1	TRUE	5.98647e-05	25.5988	5.9865e-05	427588	1.49208e-06	412181	TRUE	0.00283547
	rs67174962	A	G	A	G	-0.0122645	0.0076773	0.232324	0.814293	FALSE	FALSE	FALSE	2m9k9V	165333061	0.693496	0.0194799	TRUE	reported	textfile	412181	427588	5	1.29999e-08	0.00215662	164760067	ukb-b-14898	|| id:ukb-b-14898	TRUE	reported	igd	2	1	TRUE	7.563e-05	32.3408	7.56304e-05	427588	3.7684e-07	412181	TRUE	0.000213139
	rs6823219	G	A	G	A	-0.0118007	0.00147643	0.30417	0.605207	FALSE	FALSE	FALSE	2m9k9V	46773258	0.923816	0.0154392	TRUE	reported	textfile	412181	427588	4	2.1e-09	0.00196981	46775275	ukb-b-14898	|| id:ukb-b-14898	TRUE	reported	igd	2	1	TRUE	8.39276e-05	35.8893	8.3928e-05	427588	2.21866e-08	412181	TRUE	3.64691e-05
	rs6844845	G	A	G	A	-0.021514	0.0870148	0.057487	0.975091	FALSE	FALSE	FALSE	2m9k9V	24205254	0.0694129	0.047923	TRUE	reported	textfile	412181	427588	4	3.29997e-08	0.0038941	24206877	ukb-b-14898	|| id:ukb-b-14898	TRUE	reported	igd	2	1	TRUE	7.13792e-05	30.5229	7.13795e-05	427588	7.99851e-06	412181	TRUE	0.0100264
	rs6957745	C	T	C	T	-0.015292	0.0275344	0.202686	0.822608	FALSE	FALSE	FALSE	2m9k9V	73642420	0.165347	0.0198473	TRUE	reported	textfile	412181	427588	7	1.39991e-11	0.00226217	73056750	ukb-b-14898	|| id:ukb-b-14898	TRUE	reported	igd	2	1	TRUE	0.000106858	45.6958	0.000106858	427588	4.66939e-06	412181	TRUE	0.000179761
	rs6963451	G	T	G	T	0.0189945	0.00623961	0.123506	0.864308	FALSE	FALSE	FALSE	2m9k9V	17478020	0.777859	0.0221176	TRUE	reported	textfile	412181	427588	7	4.79954e-12	0.00274823	17517644	ukb-b-14898	|| id:ukb-b-14898	TRUE	reported	igd	2	1	TRUE	0.000111706	47.7692	0.000111706	427588	1.93087e-07	412181	TRUE	3.47135e-06
	rs7046799	C	T	C	T	-0.00990336	-0.0222566	0.334763	0.663726	FALSE	FALSE	FALSE	2m9k9V	113791666	0.162254	0.0159257	TRUE	reported	textfile	412181	427588	9	2.39999e-07	0.00191832	116553946	ukb-b-14898	|| id:ukb-b-14898	TRUE	reported	igd	2	1	TRUE	6.23262e-05	26.6515	6.23265e-05	427588	4.73841e-06	412181	TRUE	0.00880474
	rs7084062	G	A	G	A	0.00978491	-0.0354052	0.49244	0.426842	FALSE	FALSE	FALSE	2m9k9V	131923132	0.0213295	0.0153795	TRUE	reported	textfile	412181	427588	10	9.20005e-08	0.00183207	133736636	ukb-b-14898	|| id:ukb-b-14898	TRUE	reported	igd	2	1	TRUE	6.67076e-05	28.5251	6.67079e-05	427588	1.28576e-05	412181	TRUE	0.0358128
	rs7124005	T	C	T	C	0.0103665	-0.0105916	0.415348	0.557961	FALSE	FALSE	FALSE	2m9k9V	131788359	0.487036	0.015239	TRUE	reported	textfile	412181	427588	11	2.5e-08	0.00186038	131658253	ukb-b-14898	|| id:ukb-b-14898	TRUE	reported	igd	2	1	TRUE	7.26113e-05	31.0498	7.26116e-05	427588	1.17199e-06	412181	TRUE	0.000654741
	rs7624543	T	C	T	C	0.010136	-0.000707929	0.628189	0.461398	FALSE	FALSE	FALSE	2m9k9V	34673749	0.962706	0.0151403	TRUE	reported	textfile	412181	427588	3	6.19998e-08	0.00187278	34715241	ukb-b-14898	|| id:ukb-b-14898	TRUE	reported	igd	2	1	TRUE	6.85022e-05	29.2926	6.85025e-05	427588	5.30426e-09	412181	TRUE	0.000171021
	rs7626335	C	A	C	A	0.0107689	0.0136041	0.668446	0.311649	FALSE	FALSE	FALSE	2m9k9V	71526026	0.402645	0.0162553	TRUE	reported	textfile	412181	427588	3	2.5e-08	0.00193268	71575177	ukb-b-14898	|| id:ukb-b-14898	TRUE	reported	igd	2	1	TRUE	7.26049e-05	31.0471	7.26052e-05	427588	1.69927e-06	412181	TRUE	0.00094484
	rs782221	T	C	T	C	-0.0127104	0.00692387	0.200429	0.854789	FALSE	FALSE	FALSE	2m9k9V	72458374	0.748488	0.0215944	TRUE	reported	textfile	412181	427588	1	1.89998e-08	0.00226176	72924057	ukb-b-14898	|| id:ukb-b-14898	TRUE	reported	igd	2	1	TRUE	7.38529e-05	31.5808	7.38533e-05	427588	2.49419e-07	412181	TRUE	0.00020869
	rs798687	C	T	C	T	-0.0111956	-0.0217932	0.765679	0.215048	FALSE	FALSE	FALSE	2m9k9V	122361190	0.23697	0.0184283	TRUE	reported	textfile	412181	427588	7	1.79999e-07	0.0021468	122001244	ukb-b-14898	|| id:ukb-b-14898	TRUE	reported	igd	2	1	TRUE	6.36002e-05	27.1963	6.36005e-05	427588	3.393e-06	412181	TRUE	0.00495889
	rs931992	T	G	T	G	0.0106597	-0.025182	0.666962	0.318104	FALSE	FALSE	FALSE	2m9k9V	39665182	0.120356	0.0162122	TRUE	reported	textfile	412181	427588	17	2.99999e-08	0.00192307	37821435	ukb-b-14898	|| id:ukb-b-14898	TRUE	reported	igd	2	1	TRUE	7.18527e-05	30.7254	7.1853e-05	427588	5.8534e-06	412181	TRUE	0.00552006
	rs9385778	C	T	C	T	0.00975012	0.00461396	0.585205	0.390008	FALSE	FALSE	FALSE	2m9k9V	136936293	0.765969	0.0155012	TRUE	reported	textfile	412181	427588	6	1.2e-07	0.00184261	137257431	ukb-b-14898	|| id:ukb-b-14898	TRUE	reported	igd	2	1	TRUE	6.54786e-05	27.9995	6.54789e-05	427588	2.14947e-07	412181	TRUE	0.000474567
	rs9414686	T	C	T	C	0.0147596	-0.0190832	0.178007	0.879218	FALSE	FALSE	FALSE	2m9k9V	138124970	0.422635	0.0237987	TRUE	reported	textfile	412181	427588	9	8.60003e-10	0.00240632	141019422	ukb-b-14898	|| id:ukb-b-14898	TRUE	reported	igd	2	1	TRUE	8.79789e-05	37.6219	8.79793e-05	427588	1.55995e-06	412181	TRUE	0.000195352
	rs9480146	G	T	G	T	0.00930625	-0.0118875	0.442753	0.514177	FALSE	FALSE	FALSE	2m9k9V	155479624	0.431601	0.0151153	TRUE	reported	textfile	412181	427588	6	3.59998e-07	0.00182854	155800758	ukb-b-14898	|| id:ukb-b-14898	TRUE	reported	igd	2	1	TRUE	6.05743e-05	25.9023	6.05746e-05	427588	1.50059e-06	412181	TRUE	0.00266115
	rs9830293	G	A	G	A	0.0190823	-0.00144687	0.073462	0.860541	FALSE	FALSE	FALSE	2m9k9V	52113469	0.94691	0.021729	TRUE	reported	textfile	412181	427588	3	4e-08	0.00347478	52147485	ukb-b-14898	|| id:ukb-b-14898	TRUE	reported	igd	2	1	TRUE	7.05262e-05	30.1582	7.05266e-05	427588	1.07571e-08	412181	TRUE	0.000144791
	rs9957088	T	C	T	C	-0.0118296	-0.00292255	0.253192	0.759845	FALSE	FALSE	FALSE	2m9k9V	30929271	0.868236	0.0176164	TRUE	reported	textfile	412181	427588	18	1.40001e-08	0.00208716	28509237	ukb-b-14898	|| id:ukb-b-14898	TRUE	reported	igd	2	1	TRUE	7.51226e-05	32.1238	7.51229e-05	427588	6.67734e-08	412181	TRUE	0.000116981
ukb-b-1503	rs12830907	A	C	A	C	0.00902298	0.0120235	0.098996	0.914579	FALSE	FALSE	FALSE	2m9k9V	87735846	0.657452	0.0271146	TRUE	reported	textfile	412181	64949	12	3.89996e-07	0.00177896	88129623	ukb-b-1503	|| id:ukb-b-1503	TRUE	reported	igd	2	1	TRUE	0.000395934	25.7249	0.000395947	64949	4.77056e-07	412181	TRUE	5.35749e-06
	rs145253034	G	A	G	A	0.0315044	-0.0328669	0.008227	0.994763	FALSE	FALSE	FALSE	2m9k9V	61032369	0.761521	0.108299	TRUE	reported	textfile	412181	64949	13	1.89998e-07	0.00605096	61606503	ukb-b-1503	|| id:ukb-b-1503	TRUE	reported	igd	2	1	TRUE	0.000417196	27.1069	0.000417209	64949	2.23451e-07	412181	TRUE	2.28019e-06
	rs71489617	T	C	T	C	0.0104987	0.0378415	0.070835	0.957272	FALSE	FALSE	FALSE	2m9k9V	28369726	0.316253	0.0377589	TRUE	reported	textfile	412181	64949	10	2.80001e-07	0.00204334	28658655	ukb-b-1503	|| id:ukb-b-1503	TRUE	reported	igd	2	1	TRUE	0.000406294	26.3983	0.000406307	64949	2.43675e-06	412181	TRUE	1.05579e-05
	rs77615488	A	G	A	G	0.0314804	0.0140244	0.009149	0.978632	FALSE	FALSE	FALSE	2m9k9V	28038503	0.786812	0.051855	TRUE	reported	textfile	412181	64949	19	3.2e-08	0.00569477	28529410	ukb-b-1503	|| id:ukb-b-1503	TRUE	reported	igd	2	1	TRUE	0.000470274	30.5573	0.000470289	64949	1.7746e-07	412181	TRUE	4.71069e-07
ukb-b-15555	rs112608685	G	A	G	A	0.0139597	-0.0540177	0.043812	0.960481	FALSE	FALSE	FALSE	2m9k9V	13982220	0.171145	0.0394712	TRUE	reported	textfile	412181	64949	8	2.30001e-08	0.00249963	13839729	ukb-b-15555	|| id:ukb-b-15555	TRUE	reported	igd	2	1	TRUE	0.000479976	31.188	0.000479991	64949	4.54385e-06	412181	TRUE	2.79486e-06
	rs116588489	T	C	T	C	0.0242147	-0.0620483	0.01428	0.964023	FALSE	FALSE	FALSE	2m9k9V	78770318	0.127326	0.0406946	TRUE	reported	textfile	412181	64949	18	7.19996e-09	0.00418489	76530318	ukb-b-15555	|| id:ukb-b-15555	TRUE	reported	igd	2	1	TRUE	0.000515221	33.4793	0.000515237	64949	5.64024e-06	412181	TRUE	1.47222e-06
	rs117116541	C	T	C	T	0.0239199	-0.100989	0.013977	0.99566	FALSE	FALSE	FALSE	2m9k9V	20564870	0.392599	0.118128	TRUE	reported	textfile	412181	64949	13	2.39999e-08	0.00428859	21139009	ukb-b-15555	|| id:ukb-b-15555	TRUE	reported	igd	2	1	TRUE	0.00047875	31.1083	0.000478765	64949	1.77319e-06	412181	TRUE	1.12613e-06
	rs117607030	A	G	A	G	0.0163704	-0.0680323	0.024824	0.977768	FALSE	FALSE	FALSE	2m9k9V	93453628	0.185946	0.0514356	TRUE	reported	textfile	412181	64949	6	4.49997e-07	0.00324462	94163346	ukb-b-15555	|| id:ukb-b-15555	TRUE	reported	igd	2	1	TRUE	0.000391785	25.4553	0.000391797	64949	4.24439e-06	412181	TRUE	2.65597e-05
	rs118164302	A	G	A	G	0.036766	-0.0619971	0.005682	0.999171	FALSE	FALSE	FALSE	2m9k9V	78500176	0.828946	0.286953	TRUE	reported	textfile	412181	64949	18	2.39999e-07	0.00712081	76260176	ukb-b-15555	|| id:ukb-b-15555	TRUE	reported	igd	2	1	TRUE	0.000410283	26.6576	0.000410295	64949	1.13249e-07	412181	TRUE	2.37186e-06
	rs140323162	T	C	T	C	0.0340413	0.00107789	0.008978	0.984883	FALSE	FALSE	FALSE	2m9k9V	2918047	0.986467	0.0635459	TRUE	reported	textfile	412181	64949	16	1.29999e-09	0.00561229	2968048	ukb-b-15555	|| id:ukb-b-15555	TRUE	reported	igd	2	1	TRUE	0.000566127	36.7891	0.000566144	64949	6.98052e-10	412181	TRUE	1.7943e-08
	rs146515519	T	C	T	C	0.024873	-0.12298	0.012293	0.99775	FALSE	FALSE	FALSE	2m9k9V	155113336	0.481038	0.17453	TRUE	reported	textfile	412181	64949	5	1e-07	0.00467195	154492896	ukb-b-15555	|| id:ukb-b-15555	TRUE	reported	igd	2	1	TRUE	0.000436212	28.3431	0.000436226	64949	1.2046e-06	412181	TRUE	2.75969e-06
	rs3815692	A	C	A	C	0.0109591	-0.00604935	0.059393	0.889755	FALSE	FALSE	FALSE	2m9k9V	48592518	0.800502	0.023939	TRUE	reported	textfile	412181	64949	19	1.79999e-07	0.00210149	49095775	ukb-b-15555	|| id:ukb-b-15555	TRUE	reported	igd	2	1	TRUE	0.000418544	27.1945	0.000418557	64949	1.54924e-07	412181	TRUE	2.00016e-06
	rs72694839	G	A	G	A	0.0303527	0.0254763	0.007683	0.968913	FALSE	FALSE	FALSE	2m9k9V	95561026	0.554092	0.0430605	TRUE	reported	textfile	412181	64949	14	4.60002e-07	0.00602085	96027363	ukb-b-15555	|| id:ukb-b-15555	TRUE	reported	igd	2	1	TRUE	0.000391144	25.4136	0.000391156	64949	8.49236e-07	412181	TRUE	7.93284e-06
ukb-b-15926	rs10012362	A	G	A	G	0.00967369	-0.0181514	0.315332	0.658781	FALSE	FALSE	FALSE	2m9k9V	112389324	0.253649	0.0159009	TRUE	reported	textfile	412181	441640	4	4.49997e-07	0.00191663	113310480	ukb-b-15926	|| id:ukb-b-15926	TRUE	reported	igd	2	1	TRUE	5.76785e-05	25.4745	5.76788e-05	441640	3.16147e-06	412181	TRUE	0.00723567
	rs10057775	C	T	C	T	0.0200293	-0.0269116	0.893563	0.151969	FALSE	FALSE	FALSE	2m9k9V	88173846	0.199843	0.0209919	TRUE	reported	textfile	412181	441640	5	4.49987e-12	0.00289378	87469663	ukb-b-15926	|| id:ukb-b-15926	TRUE	reported	igd	2	1	TRUE	0.000108464	47.907	0.000108464	441640	3.98738e-06	412181	TRUE	0.000101508
	rs10737693	C	T	C	T	0.0108758	0.0277128	0.781287	0.162484	FALSE	FALSE	FALSE	2m9k9V	197629900	0.17592	0.0204761	TRUE	reported	textfile	412181	441640	1	4.49997e-07	0.00215579	197599030	ukb-b-15926	|| id:ukb-b-15926	TRUE	reported	igd	2	1	TRUE	5.76257e-05	25.4512	5.76259e-05	441640	4.44405e-06	412181	TRUE	0.0113478
	rs10809287	T	C	T	C	0.00989008	0.0183078	0.64428	0.378319	FALSE	FALSE	FALSE	2m9k9V	11018582	0.238893	0.0155446	TRUE	reported	textfile	412181	441640	9	1.09999e-07	0.00186529	11018582	ukb-b-15926	|| id:ukb-b-15926	TRUE	reported	igd	2	1	TRUE	6.36518e-05	28.1129	6.36521e-05	441640	3.36532e-06	412181	TRUE	0.00455591
	rs10857964	C	T	C	T	0.0140866	-0.029092	0.205117	0.685916	FALSE	FALSE	FALSE	2m9k9V	112555011	0.0732943	0.0162435	TRUE	reported	textfile	412181	441640	1	1.7e-10	0.0022053	113097633	ukb-b-15926	|| id:ukb-b-15926	TRUE	reported	igd	2	1	TRUE	9.2378e-05	40.8014	9.23784e-05	441640	7.78213e-06	412181	TRUE	0.00163291
	rs11038810	G	A	G	A	0.0111343	0.00247865	0.644091	0.334609	FALSE	FALSE	FALSE	2m9k9V	46189222	0.877343	0.0160599	TRUE	reported	textfile	412181	441640	11	2.30001e-09	0.00186325	46210773	ukb-b-15926	|| id:ukb-b-15926	TRUE	reported	igd	2	1	TRUE	8.085e-05	35.7093	8.08504e-05	441640	5.77908e-08	412181	TRUE	5.32485e-05
	rs11084734	T	C	T	C	-0.00989722	0.00964677	0.304717	0.754126	FALSE	FALSE	FALSE	2m9k9V	33434682	0.581243	0.0174897	TRUE	reported	textfile	412181	441640	19	3.69999e-07	0.00194755	33925588	ukb-b-15926	|| id:ukb-b-15926	TRUE	reported	igd	2	1	TRUE	5.8473e-05	25.8254	5.84733e-05	441640	7.38096e-07	412181	TRUE	0.00172341
	rs11097340	T	C	T	C	-0.0115334	0.00350473	0.399592	0.622519	FALSE	FALSE	FALSE	2m9k9V	92544146	0.82139	0.0155243	TRUE	reported	textfile	412181	441640	4	2.1e-10	0.00181501	93465297	ukb-b-15926	|| id:ukb-b-15926	TRUE	reported	igd	2	1	TRUE	9.14215e-05	40.3789	9.1422e-05	441640	1.23651e-07	412181	TRUE	2.1126e-05
	rs11113399	C	T	C	T	0.0100875	-0.0248341	0.292968	0.769882	FALSE	FALSE	FALSE	2m9k9V	107572499	0.166158	0.0179352	TRUE	reported	textfile	412181	441640	12	2.5e-07	0.00195616	107966276	ukb-b-15926	|| id:ukb-b-15926	TRUE	reported	igd	2	1	TRUE	6.02093e-05	26.5923	6.02096e-05	441640	4.65154e-06	412181	TRUE	0.00968001
	rs11119497	A	G	A	G	0.00973731	0.0109861	0.454723	0.52991	FALSE	FALSE	FALSE	2m9k9V	210433025	0.467753	0.0151294	TRUE	reported	textfile	412181	441640	1	5.39995e-08	0.00179068	210606369	ukb-b-15926	|| id:ukb-b-15926	TRUE	reported	igd	2	1	TRUE	6.69491e-05	29.5692	6.69494e-05	441640	1.27926e-06	412181	TRUE	0.00113041
	rs112780312	A	G	A	G	-0.0121483	0.00801615	0.274969	0.695617	FALSE	FALSE	FALSE	2m9k9V	153824539	0.624922	0.0163968	TRUE	reported	textfile	412181	441640	1	1.79999e-09	0.0020189	153797015	ukb-b-15926	|| id:ukb-b-15926	TRUE	reported	igd	2	1	TRUE	8.1978e-05	36.2076	8.19784e-05	441640	5.79866e-07	412181	TRUE	0.000128587
	rs1158065	A	C	A	C	-0.0119211	-0.00940735	0.171573	0.804487	FALSE	FALSE	FALSE	2m9k9V	167247928	0.619843	0.0189636	TRUE	reported	textfile	412181	441640	5	4.60002e-07	0.00236484	166674933	ukb-b-15926	|| id:ukb-b-15926	TRUE	reported	igd	2	1	TRUE	5.75355e-05	25.4113	5.75357e-05	441640	5.97045e-07	412181	TRUE	0.00165712
	rs11670024	G	A	G	A	0.0160114	0.0312023	0.115508	0.845585	FALSE	FALSE	FALSE	2m9k9V	18707525	0.131814	0.0207051	TRUE	reported	textfile	412181	441640	19	1.09999e-08	0.00279947	18818335	ukb-b-15926	|| id:ukb-b-15926	TRUE	reported	igd	2	1	TRUE	7.40639e-05	32.7118	7.40642e-05	441640	5.50973e-06	412181	TRUE	0.00385248
	rs117477397	T	G	T	G	0.0224967	-0.0748692	0.045232	0.959038	FALSE	FALSE	FALSE	2m9k9V	20222451	0.0506781	0.0383121	TRUE	reported	textfile	412181	441640	22	2.5e-07	0.00436466	20209974	ukb-b-15926	|| id:ukb-b-15926	TRUE	reported	igd	2	1	TRUE	6.01509e-05	26.5665	6.01512e-05	441640	9.26498e-06	412181	TRUE	0.0295771
	rs11940694	G	A	G	A	-0.0126647	0.00635291	0.604068	0.353225	FALSE	FALSE	FALSE	2m9k9V	39413373	0.687119	0.0157731	TRUE	reported	textfile	412181	441640	4	5.00035e-12	0.00183426	39414993	ukb-b-15926	|| id:ukb-b-15926	TRUE	reported	igd	2	1	TRUE	0.000107933	47.6723	0.000107933	441640	3.93573e-07	412181	TRUE	6.55926e-06
	rs12354267	C	T	C	T	0.0116473	-0.0273068	0.309145	0.655488	FALSE	FALSE	FALSE	2m9k9V	43782601	0.0863118	0.0159206	TRUE	reported	textfile	412181	441640	1	1.7e-09	0.00193279	44248272	ukb-b-15926	|| id:ukb-b-15926	TRUE	reported	igd	2	1	TRUE	8.22199e-05	36.3144	8.22203e-05	441640	7.1373e-06	412181	TRUE	0.00314338
	rs12892571	G	A	G	A	-0.0092555	0.00769839	0.389656	0.57706	FALSE	FALSE	FALSE	2m9k9V	100538899	0.615422	0.0153248	TRUE	reported	textfile	412181	441640	14	4.30002e-07	0.00183143	101005236	ukb-b-15926	|| id:ukb-b-15926	TRUE	reported	igd	2	1	TRUE	5.78263e-05	25.5398	5.78266e-05	441640	6.12243e-07	412181	TRUE	0.00163276
	rs13234131	G	A	G	A	0.0170117	0.0100948	0.128369	0.872078	FALSE	FALSE	FALSE	2m9k9V	73611645	0.655656	0.0226381	TRUE	reported	textfile	412181	441640	7	1.6e-10	0.0026602	73025975	ukb-b-15926	|| id:ukb-b-15926	TRUE	reported	igd	2	1	TRUE	9.25888e-05	40.8945	9.25892e-05	441640	4.82425e-07	412181	TRUE	3.74945e-05
	rs1500962	A	C	A	C	0.017664	0.0216149	0.080983	0.900082	FALSE	FALSE	FALSE	2m9k9V	66064372	0.394091	0.025363	TRUE	reported	textfile	412181	441640	1	6.80002e-08	0.00327322	66530055	ukb-b-15926	|| id:ukb-b-15926	TRUE	reported	igd	2	1	TRUE	6.59372e-05	29.1223	6.59375e-05	441640	1.76205e-06	412181	TRUE	0.00170951
	rs184643	A	G	A	G	-0.0121653	-0.0288055	0.56672	0.355396	FALSE	FALSE	FALSE	2m9k9V	44962302	0.0692899	0.0158575	TRUE	reported	textfile	412181	441640	2	1.59993e-11	0.00180474	45189441	ukb-b-15926	|| id:ukb-b-15926	TRUE	reported	igd	2	1	TRUE	0.000102873	45.4375	0.000102874	441640	8.00557e-06	412181	TRUE	0.000732939
	rs1848750	G	T	G	T	-0.00911762	-0.0217185	0.483022	0.5858	FALSE	FALSE	FALSE	2m9k9V	142666324	0.156175	0.0153157	TRUE	reported	textfile	412181	441640	6	3.59998e-07	0.001792	142987461	ukb-b-15926	|| id:ukb-b-15926	TRUE	reported	igd	2	1	TRUE	5.86129e-05	25.8872	5.86132e-05	441640	4.87863e-06	412181	TRUE	0.011896
	rs1853931	A	G	A	G	-0.0113368	-0.00900038	0.531294	0.473191	FALSE	FALSE	FALSE	2m9k9V	124849263	0.551877	0.015128	TRUE	reported	textfile	412181	441640	6	3.79997e-10	0.00181017	125170409	ukb-b-15926	|| id:ukb-b-15926	TRUE	reported	igd	2	1	TRUE	8.88046e-05	39.223	8.8805e-05	441640	8.58761e-07	412181	TRUE	8.72828e-05
	rs1963472	A	C	A	C	-0.0122698	-0.00149589	0.180935	0.871397	FALSE	FALSE	FALSE	2m9k9V	50581854	0.9473	0.0226315	TRUE	reported	textfile	412181	441640	5	1.40001e-07	0.00233057	49877688	ukb-b-15926	|| id:ukb-b-15926	TRUE	reported	igd	2	1	TRUE	6.2756e-05	27.7172	6.27562e-05	441640	1.05995e-08	412181	TRUE	0.00030578
	rs1966434	A	G	A	G	0.0097362	0.0257437	0.388497	0.512506	FALSE	FALSE	FALSE	2m9k9V	53996837	0.0880765	0.0150934	TRUE	reported	textfile	412181	441640	16	1.2e-07	0.0018399	54030749	ukb-b-15926	|| id:ukb-b-15926	TRUE	reported	igd	2	1	TRUE	6.34008e-05	28.002	6.34011e-05	441640	7.05795e-06	412181	TRUE	0.0142876
	rs200286	G	A	G	A	-0.0156013	0.00116252	0.091427	0.86399	FALSE	FALSE	FALSE	2m9k9V	74155815	0.957717	0.0219263	TRUE	reported	textfile	412181	441640	16	4.90004e-07	0.00310102	74189714	ukb-b-15926	|| id:ukb-b-15926	TRUE	reported	igd	2	1	TRUE	5.73085e-05	25.3111	5.73088e-05	441640	6.82e-09	412181	TRUE	0.000545433
	rs2302316	A	G	A	G	-0.0110802	-0.0177762	0.231759	0.745282	FALSE	FALSE	FALSE	2m9k9V	4897009	0.307561	0.0174216	TRUE	reported	textfile	412181	441640	17	2e-07	0.00213233	4800304	ukb-b-15926	|| id:ukb-b-15926	TRUE	reported	igd	2	1	TRUE	6.11352e-05	27.0013	6.11355e-05	441640	2.52589e-06	412181	TRUE	0.00402104
	rs2433300	T	C	T	C	0.00993403	0.0165971	0.711055	0.350997	FALSE	FALSE	FALSE	2m9k9V	101424916	0.292332	0.0157615	TRUE	reported	textfile	412181	441640	4	4.20001e-07	0.00196396	102346073	ukb-b-15926	|| id:ukb-b-15926	TRUE	reported	igd	2	1	TRUE	5.79285e-05	25.5849	5.79287e-05	441640	2.69019e-06	412181	TRUE	0.00583254
	rs2450126	G	A	G	A	-0.0149019	0.0208388	0.156746	0.796055	FALSE	FALSE	FALSE	2m9k9V	78205233	0.266044	0.0187363	TRUE	reported	textfile	412181	441640	11	1.29999e-09	0.00245669	77916279	ukb-b-15926	|| id:ukb-b-15926	TRUE	reported	igd	2	1	TRUE	8.33063e-05	36.7943	8.33067e-05	441640	3.00117e-06	412181	TRUE	0.000638789
	rs2472297	T	C	T	C	-0.0158518	-0.0165665	0.261458	0.751676	FALSE	FALSE	FALSE	2m9k9V	74735539	0.344495	0.0175247	TRUE	reported	textfile	412181	441640	15	4.49987e-15	0.00202189	75027880	ukb-b-15926	|| id:ukb-b-15926	TRUE	reported	igd	2	1	TRUE	0.00013916	61.4667	0.00013916	441640	2.16807e-06	412181	TRUE	1.86717e-06
	rs2504706	C	T	C	T	0.0181793	-0.0124503	0.234682	0.816668	FALSE	FALSE	FALSE	2m9k9V	51393781	0.523016	0.0194931	TRUE	reported	textfile	412181	441640	6	5.30029e-18	0.00210238	51258579	ukb-b-15926	|| id:ukb-b-15926	TRUE	reported	igd	2	1	TRUE	0.000169274	74.7704	0.000169275	441640	9.89718e-07	412181	TRUE	2.88263e-08
	rs2582404	T	C	T	C	0.0110473	0.00524207	0.745216	0.227207	FALSE	FALSE	FALSE	2m9k9V	56474809	0.771566	0.0180558	TRUE	reported	textfile	412181	441640	8	7.39997e-08	0.00205271	57387368	ukb-b-15926	|| id:ukb-b-15926	TRUE	reported	igd	2	1	TRUE	6.55783e-05	28.9638	6.55786e-05	441640	2.04497e-07	412181	TRUE	0.000414867
	rs2799849	T	C	T	C	-0.0123289	-0.030965	0.678123	0.283924	FALSE	FALSE	FALSE	2m9k9V	84137726	0.0638763	0.0167104	TRUE	reported	textfile	412181	441640	9	9.79941e-11	0.00190573	86752641	ukb-b-15926	|| id:ukb-b-15926	TRUE	reported	igd	2	1	TRUE	9.47581e-05	41.8527	9.47585e-05	441640	8.33065e-06	412181	TRUE	0.00156606
	rs2903760	T	C	T	C	0.0095059	0.000700718	0.379501	0.623881	FALSE	FALSE	FALSE	2m9k9V	44827104	0.964017	0.0155323	TRUE	reported	textfile	412181	441640	20	2.19999e-07	0.0018358	43455745	ukb-b-15926	|| id:ukb-b-15926	TRUE	reported	igd	2	1	TRUE	6.07073e-05	26.8123	6.07076e-05	441640	4.93775e-09	412181	TRUE	0.00036352
	rs2927238	G	T	G	T	0.0102465	0.03355	0.613181	0.431076	FALSE	FALSE	FALSE	2m9k9V	75846279	0.0277543	0.0152449	TRUE	reported	textfile	412181	441640	8	2.1e-08	0.0018288	76758514	ukb-b-15926	|| id:ukb-b-15926	TRUE	reported	igd	2	1	TRUE	7.10754e-05	31.3918	7.10757e-05	441640	1.17502e-05	412181	TRUE	0.0208854
	rs3115230	A	C	A	C	-0.0114779	-0.0382847	0.752001	0.298567	FALSE	FALSE	FALSE	2m9k9V	122088611	0.0207635	0.0165573	TRUE	reported	textfile	412181	441640	4	2.99999e-08	0.00207131	123009766	ukb-b-15926	|| id:ukb-b-15926	TRUE	reported	igd	2	1	TRUE	6.95242e-05	30.7067	6.95245e-05	441640	1.29712e-05	412181	TRUE	0.028733
	rs34227840	C	T	C	T	0.00965066	-0.0121463	0.361331	0.668526	FALSE	FALSE	FALSE	2m9k9V	211723160	0.449035	0.0160448	TRUE	reported	textfile	412181	441640	2	2.1e-07	0.0018609	212587885	ukb-b-15926	|| id:ukb-b-15926	TRUE	reported	igd	2	1	TRUE	6.08938e-05	26.8947	6.08941e-05	441640	1.39038e-06	412181	TRUE	0.00222257
	rs34234069	T	C	T	C	0.011507	-0.0147158	0.211983	0.80122	FALSE	FALSE	FALSE	2m9k9V	94698184	0.439626	0.0190416	TRUE	reported	textfile	412181	441640	15	1.40001e-07	0.00218295	95241413	ukb-b-15926	|| id:ukb-b-15926	TRUE	reported	igd	2	1	TRUE	6.29131e-05	27.7866	6.29134e-05	441640	1.44902e-06	412181	TRUE	0.00189219
	rs4382592	G	T	G	T	0.0101326	0.028246	0.699063	0.274572	FALSE	FALSE	FALSE	2m9k9V	131995368	0.0964184	0.0169904	TRUE	reported	textfile	412181	441640	9	1.89998e-07	0.00194455	134870755	ukb-b-15926	|| id:ukb-b-15926	TRUE	reported	igd	2	1	TRUE	6.14764e-05	27.152	6.14767e-05	441640	6.7053e-06	412181	TRUE	0.0153185
	rs4410790	C	T	C	T	-0.0109143	-0.0146446	0.630668	0.336438	FALSE	FALSE	FALSE	2m9k9V	17244953	0.360961	0.0160307	TRUE	reported	textfile	412181	441640	7	3.40001e-09	0.00184697	17284577	ukb-b-15926	|| id:ukb-b-15926	TRUE	reported	igd	2	1	TRUE	7.90623e-05	34.9197	7.90626e-05	441640	2.02471e-06	412181	TRUE	0.000563261
	rs4730682	C	T	C	T	0.00932655	-0.00760094	0.493001	0.576091	FALSE	FALSE	FALSE	2m9k9V	115464509	0.620062	0.0153318	TRUE	reported	textfile	412181	441640	7	1.89998e-07	0.00179111	115104563	ukb-b-15926	|| id:ukb-b-15926	TRUE	reported	igd	2	1	TRUE	6.13907e-05	27.1141	6.1391e-05	441640	5.96296e-07	412181	TRUE	0.00110892
	rs4739095	A	G	A	G	-0.0128656	0.0228585	0.765732	0.259524	FALSE	FALSE	FALSE	2m9k9V	63479172	0.184165	0.0172122	TRUE	reported	textfile	412181	441640	8	9.90011e-10	0.00210523	64391730	ukb-b-15926	|| id:ukb-b-15926	TRUE	reported	igd	2	1	TRUE	8.45582e-05	37.3473	8.45586e-05	441640	4.27893e-06	412181	TRUE	0.000998619
	rs4797242	A	C	A	C	0.0114312	-0.00313136	0.297207	0.663915	FALSE	FALSE	FALSE	2m9k9V	6407484	0.84481	0.0159972	TRUE	reported	textfile	412181	441640	18	4.49997e-09	0.00194889	6407483	ukb-b-15926	|| id:ukb-b-15926	TRUE	reported	igd	2	1	TRUE	7.78945e-05	34.4038	7.78948e-05	441640	9.29592e-08	412181	TRUE	8.33652e-05
	rs489693	A	C	A	C	0.00988102	-0.0118903	0.324121	0.781585	FALSE	FALSE	FALSE	2m9k9V	60215554	0.51495	0.0182604	TRUE	reported	textfile	412181	441640	18	2.1e-07	0.00190373	57882787	ukb-b-15926	|| id:ukb-b-15926	TRUE	reported	igd	2	1	TRUE	6.09955e-05	26.9396	6.09958e-05	441640	1.02868e-06	412181	TRUE	0.00170158
	rs491711	C	A	C	A	0.0116885	0.000810924	0.311975	0.770231	FALSE	FALSE	FALSE	2m9k9V	28720673	0.964162	0.0180479	TRUE	reported	textfile	412181	441640	11	1.5e-09	0.00193366	28742220	ukb-b-15926	|| id:ukb-b-15926	TRUE	reported	igd	2	1	TRUE	8.27281e-05	36.5389	8.27285e-05	441640	4.89803e-09	412181	TRUE	3.07925e-05
	rs4988235	A	G	A	G	0.0114	0.0326984	0.736893	0.400546	FALSE	FALSE	FALSE	2m9k9V	135851076	0.0364267	0.0156292	TRUE	reported	textfile	412181	441640	2	1.5e-08	0.00201241	136608646	ukb-b-15926	|| id:ukb-b-15926	TRUE	reported	igd	2	1	TRUE	7.26569e-05	32.0904	7.26572e-05	441640	1.06191e-05	412181	TRUE	0.0150477
	rs55860688	C	T	C	T	-0.0103444	0.00626834	0.273956	0.796895	FALSE	FALSE	FALSE	2m9k9V	24228665	0.73752	0.0187036	TRUE	reported	textfile	412181	441640	2	2.19999e-07	0.00199799	24451534	ukb-b-15926	|| id:ukb-b-15926	TRUE	reported	igd	2	1	TRUE	6.06917e-05	26.8054	6.0692e-05	441640	2.72501e-07	412181	TRUE	0.000790238
	rs6087577	G	A	G	A	-0.00916706	0.0133853	0.508353	0.579728	FALSE	FALSE	FALSE	2m9k9V	34367617	0.38256	0.0153292	TRUE	reported	textfile	412181	441640	20	2.69998e-07	0.00178222	32955423	ukb-b-15926	|| id:ukb-b-15926	TRUE	reported	igd	2	1	TRUE	5.99022e-05	26.4567	5.99025e-05	441640	1.84982e-06	412181	TRUE	0.00322169
	rs62139606	C	T	C	T	0.0350638	0.305292	0.017218	0.997436	FALSE	FALSE	FALSE	2m9k9V	65554464	0.040412	0.148959	TRUE	reported	textfile	412181	441640	2	3.50002e-07	0.00687931	65781598	ukb-b-15926	|| id:ukb-b-15926	TRUE	reported	igd	2	1	TRUE	5.88213e-05	25.9792	5.88215e-05	441640	1.01908e-05	412181	TRUE	0.0387007
	rs62377431	C	T	C	T	0.00966731	-0.0316144	0.358464	0.75328	FALSE	FALSE	FALSE	2m9k9V	122999479	0.0711394	0.0175189	TRUE	reported	textfile	412181	441640	5	2.39999e-07	0.00187295	122335174	ukb-b-15926	|| id:ukb-b-15926	TRUE	reported	igd	2	1	TRUE	6.03204e-05	26.6414	6.03207e-05	441640	7.90072e-06	412181	TRUE	0.0221174
	rs62442924	T	C	T	C	0.0127309	0.0176422	0.194276	0.713397	FALSE	FALSE	FALSE	2m9k9V	1950341	0.291394	0.0167213	TRUE	reported	textfile	412181	441640	7	1.7e-08	0.00225709	1989976	ukb-b-15926	|| id:ukb-b-15926	TRUE	reported	igd	2	1	TRUE	7.20312e-05	31.814	7.20315e-05	441640	2.70071e-06	412181	TRUE	0.00157716
	rs62462533	A	G	A	G	0.0104352	0.0383071	0.245666	0.685284	FALSE	FALSE	FALSE	2m9k9V	134085868	0.0191315	0.0163498	TRUE	reported	textfile	412181	441640	7	4.70002e-07	0.00207107	133770621	ukb-b-15926	|| id:ukb-b-15926	TRUE	reported	igd	2	1	TRUE	5.74802e-05	25.3869	5.74805e-05	441640	1.33181e-05	412181	TRUE	0.0694175
	rs6510177	C	T	C	T	-0.0130354	0.0118414	0.805589	0.158612	FALSE	FALSE	FALSE	2m9k9V	30720740	0.564353	0.0205442	TRUE	reported	textfile	412181	441640	19	1.2e-08	0.00228744	31211647	ukb-b-15926	|| id:ukb-b-15926	TRUE	reported	igd	2	1	TRUE	7.35274e-05	32.4749	7.35277e-05	441640	8.06012e-07	412181	TRUE	0.000392819
	rs68136852	A	C	A	C	-0.0141222	-0.0299619	0.152389	0.890712	FALSE	FALSE	FALSE	2m9k9V	29055043	0.222156	0.0245425	TRUE	reported	textfile	412181	441640	17	1.2e-08	0.00247848	27382061	ukb-b-15926	|| id:ukb-b-15926	TRUE	reported	igd	2	1	TRUE	7.35078e-05	32.4662	7.35082e-05	441640	3.61588e-06	412181	TRUE	0.00206403
	rs76187305	G	T	G	T	-0.0166643	-0.00531496	0.088524	0.918618	FALSE	FALSE	FALSE	2m9k9V	99342440	0.847248	0.0275914	TRUE	reported	textfile	412181	441640	11	1.40001e-07	0.00316728	99213171	ukb-b-15926	|| id:ukb-b-15926	TRUE	reported	igd	2	1	TRUE	6.26766e-05	27.6821	6.26769e-05	441640	9.00257e-08	412181	TRUE	0.000436391
	rs7656184	G	A	G	A	-0.00908971	0.0132152	0.507466	0.436966	FALSE	FALSE	FALSE	2m9k9V	28207227	0.385726	0.0152355	TRUE	reported	textfile	412181	441640	4	3.50002e-07	0.00178368	28208849	ukb-b-15926	|| id:ukb-b-15926	TRUE	reported	igd	2	1	TRUE	5.87993e-05	25.9695	5.87996e-05	441640	1.82536e-06	412181	TRUE	0.00353567
	rs78816499	C	T	C	T	0.0218879	-0.0631861	0.069023	0.945305	FALSE	FALSE	FALSE	2m9k9V	42091904	0.0560699	0.0330733	TRUE	reported	textfile	412181	441640	19	4.79999e-10	0.00351642	42596056	ukb-b-15926	|| id:ukb-b-15926	TRUE	reported	igd	2	1	TRUE	8.77203e-05	38.744	8.77207e-05	441640	8.8552e-06	412181	TRUE	0.00317067
	rs78959390	T	C	T	C	-0.0126398	-0.041986	0.169291	0.824028	FALSE	FALSE	FALSE	2m9k9V	32327418	0.0342003	0.0198262	TRUE	reported	textfile	412181	441640	10	1e-07	0.00237612	32616346	ukb-b-15926	|| id:ukb-b-15926	TRUE	reported	igd	2	1	TRUE	6.40689e-05	28.2971	6.40692e-05	441640	1.08803e-05	412181	TRUE	0.0297872
	rs78970535	A	C	A	C	0.0242871	-0.0103003	0.042195	0.923121	FALSE	FALSE	FALSE	2m9k9V	142534238	0.718308	0.0285549	TRUE	reported	textfile	412181	441640	6	1.5e-07	0.00462115	142855375	ukb-b-15926	|| id:ukb-b-15926	TRUE	reported	igd	2	1	TRUE	6.25397e-05	27.6216	6.254e-05	441640	3.15684e-07	412181	TRUE	0.000693458
	rs79642906	A	G	A	G	-0.0181581	-0.0323279	0.083314	0.944248	FALSE	FALSE	FALSE	2m9k9V	60354509	0.3271	0.0329886	TRUE	reported	textfile	412181	441640	5	1.89998e-08	0.00322812	59650336	ukb-b-15926	|| id:ukb-b-15926	TRUE	reported	igd	2	1	TRUE	7.16378e-05	31.6402	7.16381e-05	441640	2.32992e-06	412181	TRUE	0.00135819
	rs8097544	G	A	G	A	-0.0246368	0.00481306	0.145206	0.826043	FALSE	FALSE	FALSE	2m9k9V	1839563	0.809219	0.0199353	TRUE	reported	textfile	412181	441640	18	3.19963e-22	0.00254108	1839564	ukb-b-15926	|| id:ukb-b-15926	TRUE	reported	igd	2	1	TRUE	0.0002128	94.0005	0.000212801	441640	1.4142e-07	412181	TRUE	5.29158e-11
	rs834233	A	G	A	G	0.00988328	-0.00441936	0.361396	0.587681	FALSE	FALSE	FALSE	2m9k9V	150381800	0.774517	0.0154269	TRUE	reported	textfile	412181	441640	1	9.29994e-08	0.00185097	150354276	ukb-b-15926	|| id:ukb-b-15926	TRUE	reported	igd	2	1	TRUE	6.45516e-05	28.5103	6.45519e-05	441640	1.99102e-07	412181	TRUE	0.000458625
	rs838133	G	A	G	A	-0.0206515	-0.0207536	0.549201	0.379566	FALSE	FALSE	FALSE	2m9k9V	48756272	0.181723	0.0155403	TRUE	reported	textfile	412181	441640	19	3.90032e-29	0.00184331	49259529	ukb-b-15926	|| id:ukb-b-15926	TRUE	reported	igd	2	1	TRUE	0.000284128	125.518	0.00028413	441640	4.32693e-06	412181	TRUE	8.89431e-12
	rs9308964	T	C	T	C	0.00967425	-0.00824681	0.564909	0.386567	FALSE	FALSE	FALSE	2m9k9V	35211196	0.595012	0.0155136	TRUE	reported	textfile	412181	441640	2	7.90005e-08	0.00180194	35436262	ukb-b-15926	|| id:ukb-b-15926	TRUE	reported	igd	2	1	TRUE	6.52615e-05	28.8239	6.52618e-05	441640	6.85584e-07	412181	TRUE	0.00081431
	rs9319377	C	A	C	A	0.0112457	-0.0187422	0.21792	0.79661	FALSE	FALSE	FALSE	2m9k9V	27513963	0.319015	0.0188083	TRUE	reported	textfile	412181	441640	13	1.89998e-07	0.00216042	28088100	ukb-b-15926	|| id:ukb-b-15926	TRUE	reported	igd	2	1	TRUE	6.13482e-05	27.0953	6.13484e-05	441640	2.4091e-06	412181	TRUE	0.00373216
	rs9374896	T	C	T	C	0.0175265	-0.000822091	0.466274	0.627182	FALSE	FALSE	FALSE	2m9k9V	97862608	0.958022	0.0156184	TRUE	reported	textfile	412181	441640	6	1.29987e-22	0.00179165	98310484	ukb-b-15926	|| id:ukb-b-15926	TRUE	reported	igd	2	1	TRUE	0.000216631	95.6934	0.000216632	441640	6.72173e-09	412181	TRUE	1.39273e-11
	rs9381889	A	G	A	G	-0.0110879	-0.013727	0.325674	0.752766	FALSE	FALSE	FALSE	2m9k9V	50694965	0.436026	0.017623	TRUE	reported	textfile	412181	441640	6	5.99998e-09	0.00190614	50662678	ukb-b-15926	|| id:ukb-b-15926	TRUE	reported	igd	2	1	TRUE	7.66103e-05	33.8366	7.66107e-05	441640	1.47199e-06	412181	TRUE	0.000498882
	rs9439799	C	T	C	T	-0.00996522	0.00688549	0.337131	0.623423	FALSE	FALSE	FALSE	2m9k9V	77310168	0.659312	0.0156182	TRUE	reported	textfile	412181	441640	1	1.29999e-07	0.00188546	77775853	ukb-b-15926	|| id:ukb-b-15926	TRUE	reported	igd	2	1	TRUE	6.32475e-05	27.9343	6.32478e-05	441640	4.71543e-07	412181	TRUE	0.000793307
	rs9846396	T	C	T	C	0.0119674	-0.0154847	0.441556	0.548547	FALSE	FALSE	FALSE	2m9k9V	141422126	0.306599	0.0151457	TRUE	reported	textfile	412181	441640	3	2.99985e-11	0.00180031	141140968	ukb-b-15926	|| id:ukb-b-15926	TRUE	reported	igd	2	1	TRUE	0.000100044	44.1879	0.000100045	441640	2.53595e-06	412181	TRUE	0.00010307
	rs9987289	G	A	G	A	0.0178679	-0.00724627	0.908767	0.142883	FALSE	FALSE	FALSE	2m9k9V	9325848	0.73544	0.0214451	TRUE	reported	textfile	412181	441640	8	7.79992e-09	0.0030947	9183358	ukb-b-15926	|| id:ukb-b-15926	TRUE	reported	igd	2	1	TRUE	7.5476e-05	33.3356	7.54763e-05	441640	2.77005e-07	412181	TRUE	0.000164226
ukb-b-15960	rs13284665	G	A	G	A	0.0144441	-0.0147579	0.131761	0.89405	FALSE	FALSE	FALSE	2m9k9V	128751091	0.550185	0.0247001	TRUE	reported	textfile	412181	64949	9	1.2e-09	0.00237596	131513370	ukb-b-15960	|| id:ukb-b-15960	TRUE	reported	igd	2	1	TRUE	0.0005687	36.9564	0.000568717	64949	8.66095e-07	412181	TRUE	5.65536e-08
	rs73085383	T	C	T	C	0.0372358	-0.0450202	0.014743	0.991809	FALSE	FALSE	FALSE	2m9k9V	2522819	0.599091	0.0856374	TRUE	reported	textfile	412181	64949	20	1.29999e-07	0.00705217	2503465	ukb-b-15960	|| id:ukb-b-15960	TRUE	reported	igd	2	1	TRUE	0.000429059	27.8781	0.000429072	64949	6.70505e-07	412181	TRUE	2.43851e-06
	rs75342409	C	T	C	T	0.0354039	-0.00750794	0.015501	0.973406	FALSE	FALSE	FALSE	2m9k9V	69670671	0.874328	0.0474694	TRUE	reported	textfile	412181	64949	14	1.09999e-07	0.00666377	70137388	ukb-b-15960	|| id:ukb-b-15960	TRUE	reported	igd	2	1	TRUE	0.000434411	28.226	0.000434425	64949	6.06915e-08	412181	TRUE	1.06448e-06
	rs80261113	T	G	T	G	0.0537207	0.0269761	0.007293	0.962428	FALSE	FALSE	FALSE	2m9k9V	52622473	0.494446	0.0394818	TRUE	reported	textfile	412181	64949	17	5.99998e-08	0.00991227	50699833	ukb-b-15960	|| id:ukb-b-15960	TRUE	reported	igd	2	1	TRUE	0.000452031	29.3713	0.000452045	64949	1.1326e-06	412181	TRUE	1.71183e-06
ukb-b-16139	rs10799451	C	T	C	T	-0.0307611	0.0163619	0.952912	0.030821	FALSE	FALSE	FALSE	2m9k9V	227801155	0.710932	0.0441493	TRUE	reported	textfile	412181	64945	1	2.59998e-08	0.00552409	227988856	ukb-b-16139	|| id:ukb-b-16139	TRUE	reported	igd	2	1	TRUE	0.000477232	31.0077	0.000477246	64945	3.33222e-07	412181	TRUE	4.69127e-07
	rs115832742	C	T	C	T	0.0653826	0.0333859	0.009017	0.971915	FALSE	FALSE	FALSE	2m9k9V	7168441	0.477491	0.0469995	TRUE	reported	textfile	412181	64945	4	9.90011e-08	0.0122708	7170168	ukb-b-16139	|| id:ukb-b-16139	TRUE	reported	igd	2	1	TRUE	0.000436961	28.39	0.000436975	64945	1.2242e-06	412181	TRUE	2.73265e-06
	rs146635941	T	C	T	C	0.0484724	-0.0322516	0.018914	0.986784	FALSE	FALSE	FALSE	2m9k9V	68473247	0.625189	0.0660203	TRUE	reported	textfile	412181	64945	13	2.1e-07	0.00933849	69047379	ukb-b-16139	|| id:ukb-b-16139	TRUE	reported	igd	2	1	TRUE	0.000414677	26.9415	0.00041469	64945	5.78977e-07	412181	TRUE	3.41999e-06
	rs76124460	A	G	A	G	0.0611894	0.0250099	0.009785	0.97825	FALSE	FALSE	FALSE	2m9k9V	77186108	0.635439	0.0527542	TRUE	reported	textfile	412181	64945	10	3.89996e-07	0.0120647	78945866	ukb-b-16139	|| id:ukb-b-16139	TRUE	reported	igd	2	1	TRUE	0.000395915	25.7221	0.000395927	64945	5.45285e-07	412181	TRUE	5.65933e-06
ukb-b-16150	rs10830644	T	C	T	C	-0.00562001	0.0107148	0.664902	0.301381	FALSE	FALSE	FALSE	2m9k9V	91096335	0.514167	0.0164245	TRUE	reported	textfile	412181	64943	11	2.39999e-07	0.00108853	90829503	ukb-b-16150	|| id:ukb-b-16150	TRUE	reported	igd	2	1	TRUE	0.000410282	26.6551	0.000410295	64943	1.03252e-06	412181	TRUE	5.17202e-06
	rs142131036	C	T	C	T	0.0331443	-0.00233836	0.008045	0.995465	FALSE	FALSE	FALSE	2m9k9V	38752801	0.98328	0.11158	TRUE	reported	textfile	412181	64943	6	3.29997e-08	0.00599655	38720577	ukb-b-16150	|| id:ukb-b-16150	TRUE	reported	igd	2	1	TRUE	0.000470195	30.5493	0.00047021	64943	1.06553e-09	412181	TRUE	2.91054e-07
	rs148010405	A	C	A	C	0.0171935	0.0394017	0.024136	0.976528	FALSE	FALSE	FALSE	2m9k9V	155670908	0.433998	0.0503621	TRUE	reported	textfile	412181	64943	5	4.49997e-07	0.00340779	155050468	ukb-b-16150	|| id:ukb-b-16150	TRUE	reported	igd	2	1	TRUE	0.000391814	25.4548	0.000391826	64943	1.48503e-06	412181	TRUE	1.08022e-05
	rs16997270	T	C	T	C	0.0369446	-0.233474	0.00597	0.998032	FALSE	FALSE	FALSE	2m9k9V	39074436	0.195873	0.180512	TRUE	reported	textfile	412181	64943	21	5e-08	0.006778	40446362	ukb-b-16150	|| id:ukb-b-16150	TRUE	reported	igd	2	1	TRUE	0.000457265	29.7088	0.000457279	64943	4.05861e-06	412181	TRUE	4.46308e-06
	rs7034934	G	A	G	A	0.00636808	0.0335528	0.224654	0.752447	FALSE	FALSE	FALSE	2m9k9V	9216473	0.0550465	0.017489	TRUE	reported	textfile	412181	64943	9	2.5e-07	0.0012343	9216473	ukb-b-16150	|| id:ukb-b-16150	TRUE	reported	igd	2	1	TRUE	0.000409699	26.6172	0.000409712	64943	8.92972e-06	412181	TRUE	4.36686e-05
ukb-b-16576	rs1000214	G	T	G	T	-0.0118157	0.000252553	0.840083	0.150728	FALSE	FALSE	FALSE	2m9k9V	18196089	0.990506	0.0212254	TRUE	reported	textfile	412181	421764	8	2.19999e-07	0.00228005	18053598	ukb-b-16576	|| id:ukb-b-16576	TRUE	reported	igd	2	1	TRUE	6.36697e-05	26.8552	6.367e-05	421764	3.43485e-10	412181	TRUE	0.000278243
	rs10026792	A	G	A	G	0.0108465	-0.00880459	0.290404	0.646394	FALSE	FALSE	FALSE	2m9k9V	2860463	0.578003	0.0158269	TRUE	reported	textfile	412181	421764	4	3.89996e-09	0.0018423	2862190	ukb-b-16576	|| id:ukb-b-16576	TRUE	reported	igd	2	1	TRUE	8.21776e-05	34.6622	8.2178e-05	421764	7.50828e-07	412181	TRUE	0.000181543
	rs10087278	A	G	A	G	0.00898688	0.0281217	0.591305	0.313561	FALSE	FALSE	FALSE	2m9k9V	85402626	0.0865267	0.0164069	TRUE	reported	textfile	412181	421764	8	1.29999e-07	0.00170073	86314855	ukb-b-16576	|| id:ukb-b-16576	TRUE	reported	igd	2	1	TRUE	6.61986e-05	27.9219	6.61989e-05	421764	7.12756e-06	412181	TRUE	0.0125625
	rs10129747	G	A	G	A	0.00935902	-0.00751849	0.530254	0.554054	FALSE	FALSE	FALSE	2m9k9V	76966855	0.622336	0.0152646	TRUE	reported	textfile	412181	421764	14	2.59998e-08	0.00168126	77433198	ukb-b-16576	|| id:ukb-b-16576	TRUE	reported	igd	2	1	TRUE	7.34665e-05	30.9877	7.34669e-05	421764	5.88578e-07	412181	TRUE	0.000366333
	rs10156491	A	G	A	G	0.00917096	0.0225746	0.373814	0.673434	FALSE	FALSE	FALSE	2m9k9V	80271670	0.161817	0.0161364	TRUE	reported	textfile	412181	421764	9	1.2e-07	0.0017308	82886585	ukb-b-16576	|| id:ukb-b-16576	TRUE	reported	igd	2	1	TRUE	6.65637e-05	28.0759	6.6564e-05	421764	4.74831e-06	412181	TRUE	0.00632957
	rs10178071	T	C	T	C	0.0090235	0.0190869	0.521376	0.443288	FALSE	FALSE	FALSE	2m9k9V	49190847	0.209059	0.0151947	TRUE	reported	textfile	412181	421764	2	7.19996e-08	0.00167506	49417986	ukb-b-16576	|| id:ukb-b-16576	TRUE	reported	igd	2	1	TRUE	6.88002e-05	29.0193	6.88006e-05	421764	3.82824e-06	412181	TRUE	0.00380558
	rs10896126	G	A	G	A	-0.015009	-6.7203e-05	0.303582	0.764925	FALSE	FALSE	FALSE	2m9k9V	66525437	0.997004	0.0178979	TRUE	reported	textfile	412181	421764	11	1.59993e-16	0.00181919	66292908	ukb-b-16576	|| id:ukb-b-16576	TRUE	reported	igd	2	1	TRUE	0.000161364	68.0684	0.000161365	421764	3.42048e-11	412181	TRUE	6.73321e-09
	rs11073575	C	T	C	T	-0.00890041	0.00820845	0.580053	0.531966	FALSE	FALSE	FALSE	2m9k9V	97770898	0.587704	0.0151401	TRUE	reported	textfile	412181	421764	15	1.79999e-07	0.00170407	98314128	ukb-b-16576	|| id:ukb-b-16576	TRUE	reported	igd	2	1	TRUE	6.46767e-05	27.2799	6.4677e-05	421764	7.13146e-07	412181	TRUE	0.00101495
	rs11082011	T	C	T	C	0.00916628	0.00623571	0.667672	0.265976	FALSE	FALSE	FALSE	2m9k9V	37565159	0.715283	0.0170949	TRUE	reported	textfile	412181	421764	18	2.5e-07	0.00177833	35145122	ukb-b-16576	|| id:ukb-b-16576	TRUE	reported	igd	2	1	TRUE	6.2989e-05	26.568	6.29893e-05	421764	3.22814e-07	412181	TRUE	0.000767435
	rs11085749	A	G	A	G	-0.00928966	0.0395198	0.387338	0.613853	FALSE	FALSE	FALSE	2m9k9V	10850597	0.0101915	0.0153818	TRUE	reported	textfile	412181	421764	19	6.1e-08	0.00171519	10961273	ukb-b-16576	|| id:ukb-b-16576	TRUE	reported	igd	2	1	TRUE	6.95465e-05	29.3341	6.95469e-05	421764	1.60148e-05	412181	TRUE	0.047646
	rs11152349	A	G	A	G	0.00991215	0.0265865	0.302856	0.703303	FALSE	FALSE	FALSE	2m9k9V	62566413	0.107067	0.0164978	TRUE	reported	textfile	412181	421764	18	4.90004e-08	0.0018176	60233646	ukb-b-16576	|| id:ukb-b-16576	TRUE	reported	igd	2	1	TRUE	7.05081e-05	29.7397	7.05084e-05	421764	6.3006e-06	412181	TRUE	0.00719148
	rs112887546	A	C	A	C	-0.0107715	-0.00830536	0.192863	0.807068	FALSE	FALSE	FALSE	2m9k9V	83403966	0.663888	0.0191125	TRUE	reported	textfile	412181	421764	6	4.49997e-07	0.00213457	84113685	ukb-b-16576	|| id:ukb-b-16576	TRUE	reported	igd	2	1	TRUE	6.0372e-05	25.4642	6.03723e-05	421764	4.58138e-07	412181	TRUE	0.00120127
	rs116385168	C	T	C	T	0.0190588	-0.0764856	0.059616	0.970723	FALSE	FALSE	FALSE	2m9k9V	115318732	0.0858242	0.0445239	TRUE	reported	textfile	412181	421764	3	6.90001e-08	0.00353337	115037579	ukb-b-16576	|| id:ukb-b-16576	TRUE	reported	igd	2	1	TRUE	6.89784e-05	29.0945	6.89788e-05	421764	7.15952e-06	412181	TRUE	0.010158
	rs11692435	A	G	A	G	-0.0169632	0.0317981	0.08258	0.766754	FALSE	FALSE	FALSE	2m9k9V	97658891	0.0774533	0.0180092	TRUE	reported	textfile	412181	421764	2	7.90005e-08	0.00315965	98275354	ukb-b-16576	|| id:ukb-b-16576	TRUE	reported	igd	2	1	TRUE	6.83342e-05	28.8228	6.83346e-05	421764	7.56353e-06	412181	TRUE	0.0117802
	rs11991937	A	G	A	G	-0.00880825	0.000409381	0.409484	0.624159	FALSE	FALSE	FALSE	2m9k9V	142763040	0.979096	0.0156242	TRUE	reported	textfile	412181	421764	8	2.1e-07	0.00169779	143844458	ukb-b-16576	|| id:ukb-b-16576	TRUE	reported	igd	2	1	TRUE	6.38137e-05	26.9159	6.3814e-05	421764	1.66561e-09	412181	TRUE	0.000284849
	rs12644768	G	A	G	A	-0.00963622	-0.00413934	0.285691	0.746462	FALSE	FALSE	FALSE	2m9k9V	58956539	0.811253	0.0173332	TRUE	reported	textfile	412181	421764	4	1.89998e-07	0.00184908	59822257	ukb-b-16576	|| id:ukb-b-16576	TRUE	reported	igd	2	1	TRUE	6.43879e-05	27.1581	6.43882e-05	421764	1.38363e-07	412181	TRUE	0.000476057
	rs12890531	G	A	G	A	0.0111572	0.00846873	0.21327	0.809267	FALSE	FALSE	FALSE	2m9k9V	20179531	0.660365	0.019273	TRUE	reported	textfile	412181	421764	14	4.49997e-08	0.00204019	20647690	ukb-b-16576	|| id:ukb-b-16576	TRUE	reported	igd	2	1	TRUE	7.09037e-05	29.9066	7.0904e-05	421764	4.68438e-07	412181	TRUE	0.000412214
	rs1289870	T	C	T	C	0.00852684	-0.00270502	0.575664	0.430727	FALSE	FALSE	FALSE	2m9k9V	117321425	0.859445	0.0152756	TRUE	reported	textfile	412181	421764	1	4.60002e-07	0.0016915	117864047	ukb-b-16576	|| id:ukb-b-16576	TRUE	reported	igd	2	1	TRUE	6.02472e-05	25.4115	6.02474e-05	421764	7.60779e-08	412181	TRUE	0.000630811
	rs13018443	C	T	C	T	-0.00886483	0.0102322	0.365527	0.64463	FALSE	FALSE	FALSE	2m9k9V	170087978	0.519333	0.0158794	TRUE	reported	textfile	412181	421764	2	3.40001e-07	0.00173875	170944488	ukb-b-16576	|| id:ukb-b-16576	TRUE	reported	igd	2	1	TRUE	6.16269e-05	25.9935	6.16272e-05	421764	1.00736e-06	412181	TRUE	0.00177174
	rs1344674	G	A	G	A	0.008959	-0.0166177	0.445723	0.543295	FALSE	FALSE	FALSE	2m9k9V	141406344	0.272231	0.0151354	TRUE	reported	textfile	412181	421764	3	9.40005e-08	0.00167856	141125186	ukb-b-16576	|| id:ukb-b-16576	TRUE	reported	igd	2	1	TRUE	6.75377e-05	28.4868	6.75381e-05	421764	2.9246e-06	412181	TRUE	0.00296395
	rs1413952	T	C	T	C	0.009826	0.00529448	0.484757	0.544036	FALSE	FALSE	FALSE	2m9k9V	71676414	0.726261	0.0151227	TRUE	reported	textfile	412181	421764	1	4.30002e-09	0.00167379	72142097	ukb-b-16576	|| id:ukb-b-16576	TRUE	reported	igd	2	1	TRUE	8.17046e-05	34.4627	8.1705e-05	421764	2.97373e-07	412181	TRUE	0.000105267
	rs1419750	G	A	G	A	-0.00934835	0.00848326	0.677315	0.368636	FALSE	FALSE	FALSE	2m9k9V	111689046	0.587457	0.0156366	TRUE	reported	textfile	412181	421764	7	2e-07	0.00179651	111329102	ukb-b-16576	|| id:ukb-b-16576	TRUE	reported	igd	2	1	TRUE	6.41968e-05	27.0775	6.41971e-05	421764	7.14093e-07	412181	TRUE	0.00106621
	rs1455495	G	A	G	A	-0.0095301	0.014064	0.27529	0.763467	FALSE	FALSE	FALSE	2m9k9V	35861393	0.430735	0.0178492	TRUE	reported	textfile	412181	421764	3	3.79997e-07	0.00187583	35902885	ukb-b-16576	|| id:ukb-b-16576	TRUE	reported	igd	2	1	TRUE	6.11944e-05	25.8111	6.11947e-05	421764	1.50624e-06	412181	TRUE	0.00260089
	rs1582322	G	A	G	A	0.00994346	-0.0425715	0.604805	0.313825	FALSE	FALSE	FALSE	2m9k9V	52072076	0.00934609	0.0163791	TRUE	reported	textfile	412181	421764	16	6.80002e-09	0.00171571	52105988	ukb-b-16576	|| id:ukb-b-16576	TRUE	reported	igd	2	1	TRUE	7.96312e-05	33.5881	7.96316e-05	421764	1.63895e-05	412181	TRUE	0.0260141
	rs1622515	G	A	G	A	0.00991719	-0.00143319	0.484704	0.537181	FALSE	FALSE	FALSE	2m9k9V	95790269	0.924484	0.0151202	TRUE	reported	textfile	412181	421764	11	2.90001e-09	0.00167077	95523433	ukb-b-16576	|| id:ukb-b-16576	TRUE	reported	igd	2	1	TRUE	8.35292e-05	35.2324	8.35296e-05	421764	2.17975e-08	412181	TRUE	4.0341e-05
	rs1648404	T	C	T	C	0.00941595	-0.01078	0.476112	0.548858	FALSE	FALSE	FALSE	2m9k9V	37173901	0.476323	0.0151355	TRUE	reported	textfile	412181	421764	4	1.79999e-08	0.00167357	37175523	ukb-b-16576	|| id:ukb-b-16576	TRUE	reported	igd	2	1	TRUE	7.50479e-05	31.6547	7.50482e-05	421764	1.23072e-06	412181	TRUE	0.00056291
	rs17175518	A	C	A	C	0.0114962	-0.0300533	0.232775	0.814967	FALSE	FALSE	FALSE	2m9k9V	60183350	0.122213	0.0194451	TRUE	reported	textfile	412181	421764	18	5.89997e-09	0.00197514	57850583	ukb-b-16576	|| id:ukb-b-16576	TRUE	reported	igd	2	1	TRUE	8.03172e-05	33.8775	8.03176e-05	421764	5.7953e-06	412181	TRUE	0.00276451
	rs17184707	T	C	T	C	-0.0114381	0.0351906	0.212811	0.773107	FALSE	FALSE	FALSE	2m9k9V	165327067	0.0509976	0.0180326	TRUE	reported	textfile	412181	421764	2	2.1e-08	0.00204011	166183577	ukb-b-16576	|| id:ukb-b-16576	TRUE	reported	igd	2	1	TRUE	7.45244e-05	31.4339	7.45248e-05	421764	9.23946e-06	412181	TRUE	0.0106569
	rs1735720	G	T	G	T	-0.0107295	0.00704465	0.191686	0.757766	FALSE	FALSE	FALSE	2m9k9V	21705226	0.689712	0.0176449	TRUE	reported	textfile	412181	421764	21	4.39997e-07	0.00212467	23077546	ukb-b-16576	|| id:ukb-b-16576	TRUE	reported	igd	2	1	TRUE	6.04617e-05	25.502	6.0462e-05	421764	3.86718e-07	412181	TRUE	0.00108955
	rs2071466	T	C	T	C	-0.00944306	0.0300447	0.296238	0.761131	FALSE	FALSE	FALSE	2m9k9V	32837530	0.0901675	0.0177306	TRUE	reported	textfile	412181	421764	6	2.59998e-07	0.00183312	32805307	ukb-b-16576	|| id:ukb-b-16576	TRUE	reported	igd	2	1	TRUE	6.29139e-05	26.5364	6.29142e-05	421764	6.96627e-06	412181	TRUE	0.0156719
	rs2165150	A	C	A	C	0.0100272	0.00570486	0.744263	0.254019	FALSE	FALSE	FALSE	2m9k9V	188014478	0.742417	0.0173583	TRUE	reported	textfile	412181	421764	2	1.79999e-07	0.00192097	188879205	ukb-b-16576	|| id:ukb-b-16576	TRUE	reported	igd	2	1	TRUE	6.45982e-05	27.2468	6.45985e-05	421764	2.62053e-07	412181	TRUE	0.000590449
	rs261809	G	A	G	A	-0.00962858	0.0186734	0.540636	0.527679	FALSE	FALSE	FALSE	2m9k9V	240891165	0.218119	0.0151626	TRUE	reported	textfile	412181	421764	1	9.80009e-09	0.00167902	241054465	ukb-b-16576	|| id:ukb-b-16576	TRUE	reported	igd	2	1	TRUE	7.79667e-05	32.886	7.79671e-05	421764	3.6797e-06	412181	TRUE	0.0016008
	rs3101339	C	A	C	A	0.0142595	0.00322495	0.603285	0.354322	FALSE	FALSE	FALSE	2m9k9V	72282986	0.838311	0.0158044	TRUE	reported	textfile	412181	421764	1	6.20012e-17	0.00170546	72748669	ukb-b-16576	|| id:ukb-b-16576	TRUE	reported	igd	2	1	TRUE	0.000165723	69.9074	0.000165724	421764	1.01019e-07	412181	TRUE	9.87683e-09
	rs34162196	T	C	T	C	-0.0223628	-0.0213625	0.101001	0.907198	FALSE	FALSE	FALSE	2m9k9V	21569994	0.413923	0.0261472	TRUE	reported	textfile	412181	421764	14	7.10068e-16	0.00277168	22038125	ukb-b-16576	|| id:ukb-b-16576	TRUE	reported	igd	2	1	TRUE	0.000154323	65.0975	0.000154323	421764	1.61945e-06	412181	TRUE	3.55964e-07
	rs35164474	G	T	G	T	0.00997932	-0.00120656	0.286194	0.797168	FALSE	FALSE	FALSE	2m9k9V	96189144	0.948868	0.018815	TRUE	reported	textfile	412181	421764	1	7.49998e-08	0.00185565	96654700	ukb-b-16576	|| id:ukb-b-16576	TRUE	reported	igd	2	1	TRUE	6.85663e-05	28.9206	6.85666e-05	421764	9.97708e-09	412181	TRUE	0.000187628
	rs36198109	A	G	A	G	-0.00923639	0.00111633	0.38425	0.632339	FALSE	FALSE	FALSE	2m9k9V	61263329	0.943232	0.0156769	TRUE	reported	textfile	412181	421764	5	8.9e-08	0.00172743	60559156	ukb-b-16576	|| id:ukb-b-16576	TRUE	reported	igd	2	1	TRUE	6.77805e-05	28.5892	6.77808e-05	421764	1.23021e-08	412181	TRUE	0.000208611
	rs3741368	A	G	A	G	0.00903473	-0.0323738	0.4599	0.492064	FALSE	FALSE	FALSE	2m9k9V	66316311	0.0320288	0.0150994	TRUE	reported	textfile	412181	421764	11	9.20005e-08	0.00169134	66083782	ukb-b-16576	|| id:ukb-b-16576	TRUE	reported	igd	2	1	TRUE	6.76503e-05	28.5342	6.76506e-05	421764	1.11526e-05	412181	TRUE	0.0257055
	rs3757323	C	T	C	T	0.0088966	-0.0153176	0.63114	0.365938	FALSE	FALSE	FALSE	2m9k9V	151880872	0.330896	0.0157539	TRUE	reported	textfile	412181	421764	6	2.90001e-07	0.00173536	152202007	ukb-b-16576	|| id:ukb-b-16576	TRUE	reported	igd	2	1	TRUE	6.23121e-05	26.2825	6.23124e-05	421764	2.2936e-06	412181	TRUE	0.00358314
	rs4073960	A	G	A	G	-0.0107567	-0.00270969	0.228388	0.837858	FALSE	FALSE	FALSE	2m9k9V	56683561	0.894767	0.0204854	TRUE	reported	textfile	412181	421764	6	6.59994e-08	0.00199105	56548359	ukb-b-16576	|| id:ukb-b-16576	TRUE	reported	igd	2	1	TRUE	6.91981e-05	29.1872	6.91984e-05	421764	4.24487e-08	412181	TRUE	0.000212198
	rs4140799	A	G	A	G	0.0094566	0.0025138	0.531856	0.456966	FALSE	FALSE	FALSE	2m9k9V	71704252	0.867725	0.0150935	TRUE	reported	textfile	412181	421764	14	1.79999e-08	0.00167846	72170969	ukb-b-16576	|| id:ukb-b-16576	TRUE	reported	igd	2	1	TRUE	7.52568e-05	31.7429	7.52572e-05	421764	6.7297e-08	412181	TRUE	0.000121811
	rs4149513	A	G	A	G	0.01173	0.000628706	0.493537	0.490346	FALSE	FALSE	FALSE	2m9k9V	100406264	0.966834	0.0151205	TRUE	reported	textfile	412181	421764	2	2.19989e-12	0.00167139	101022726	ukb-b-16576	|| id:ukb-b-16576	TRUE	reported	igd	2	1	TRUE	0.000116767	49.2536	0.000116768	421764	4.19447e-09	412181	TRUE	9.37674e-07
	rs4269101	G	T	G	T	-0.0138099	-0.0205942	0.718948	0.34263	FALSE	FALSE	FALSE	2m9k9V	18722051	0.195565	0.0159115	TRUE	reported	textfile	412181	421764	3	1.10002e-13	0.00185921	18763543	ukb-b-16576	|| id:ukb-b-16576	TRUE	reported	igd	2	1	TRUE	0.000130797	55.1724	0.000130798	421764	4.06425e-06	412181	TRUE	1.69693e-05
	rs4740634	G	A	G	A	0.00925314	-0.0257082	0.330528	0.55728	FALSE	FALSE	FALSE	2m9k9V	1666496	0.0913924	0.0152291	TRUE	reported	textfile	412181	421764	9	2e-07	0.00177944	1666496	ukb-b-16576	|| id:ukb-b-16576	TRUE	reported	igd	2	1	TRUE	6.41083e-05	27.0402	6.41086e-05	421764	6.91363e-06	412181	TRUE	0.0140789
	rs4800488	A	C	A	C	0.0119836	-0.00919295	0.489858	0.507939	FALSE	FALSE	FALSE	2m9k9V	23537607	0.541884	0.0150712	TRUE	reported	textfile	412181	421764	18	7.70016e-13	0.00167202	21117571	ukb-b-16576	|| id:ukb-b-16576	TRUE	reported	igd	2	1	TRUE	0.000121778	51.3676	0.000121779	421764	9.02668e-07	412181	TRUE	4.12785e-06
	rs4808846	G	A	G	A	0.00862298	-0.00645377	0.480602	0.471124	FALSE	FALSE	FALSE	2m9k9V	18703520	0.667603	0.0150283	TRUE	reported	textfile	412181	421764	19	2.59998e-07	0.00167459	18814330	ukb-b-16576	|| id:ukb-b-16576	TRUE	reported	igd	2	1	TRUE	6.28638e-05	26.5152	6.28641e-05	421764	4.47426e-07	412181	TRUE	0.000917456
	rs4963390	G	A	G	A	0.0130066	0.0188008	0.139195	0.828496	FALSE	FALSE	FALSE	2m9k9V	61747349	0.349141	0.0200808	TRUE	reported	textfile	412181	421764	11	7.79992e-08	0.00242117	61514821	ukb-b-16576	|| id:ukb-b-16576	TRUE	reported	igd	2	1	TRUE	6.84192e-05	28.8586	6.84195e-05	421764	2.12669e-06	412181	TRUE	0.00186558
	rs57499472	C	T	C	T	0.00991231	-0.0200684	0.404131	0.492269	FALSE	FALSE	FALSE	2m9k9V	147521550	0.184679	0.015129	TRUE	reported	textfile	412181	421764	3	8.10009e-09	0.00171869	147239337	ukb-b-16576	|| id:ukb-b-16576	TRUE	reported	igd	2	1	TRUE	7.88589e-05	33.2623	7.88593e-05	421764	4.26891e-06	412181	TRUE	0.001863
	rs597941	T	C	T	C	0.00922342	0.00138828	0.373556	0.58641	FALSE	FALSE	FALSE	2m9k9V	57291852	0.927927	0.0153482	TRUE	reported	textfile	412181	421764	1	9.40005e-08	0.00172787	57757524	ukb-b-16576	|| id:ukb-b-16576	TRUE	reported	igd	2	1	TRUE	6.75559e-05	28.4944	6.75562e-05	421764	1.98497e-08	412181	TRUE	0.000225638
	rs60574043	T	C	T	C	-0.0135707	0.00776979	0.116868	0.911216	FALSE	FALSE	FALSE	2m9k9V	89046251	0.771598	0.0267661	TRUE	reported	textfile	412181	421764	3	1.89998e-07	0.00260638	89095401	ukb-b-16576	|| id:ukb-b-16576	TRUE	reported	igd	2	1	TRUE	6.42734e-05	27.1098	6.42738e-05	421764	2.04438e-07	412181	TRUE	0.000552311
	rs61937394	G	T	G	T	-0.0130265	0.00198899	0.195017	0.859162	FALSE	FALSE	FALSE	2m9k9V	116318865	0.927943	0.0219942	TRUE	reported	textfile	412181	421764	12	3.2e-09	0.00220038	116756670	ukb-b-16576	|| id:ukb-b-16576	TRUE	reported	igd	2	1	TRUE	8.30911e-05	35.0476	8.30915e-05	421764	1.9841e-08	412181	TRUE	4.17353e-05
	rs62007687	T	G	T	G	0.00884993	0.0186325	0.344398	0.695185	FALSE	FALSE	FALSE	2m9k9V	103437426	0.256285	0.0164131	TRUE	reported	textfile	412181	421764	14	4.70002e-07	0.00175696	103903763	ukb-b-16576	|| id:ukb-b-16576	TRUE	reported	igd	2	1	TRUE	6.01534e-05	25.372	6.01537e-05	421764	3.12661e-06	412181	TRUE	0.00625962
	rs62084586	C	T	C	T	0.0133946	0.0160312	0.165729	0.7947	FALSE	FALSE	FALSE	2m9k9V	58341867	0.389116	0.0186144	TRUE	reported	textfile	412181	421764	17	3.2e-09	0.00226174	56419228	ukb-b-16576	|| id:ukb-b-16576	TRUE	reported	igd	2	1	TRUE	8.31512e-05	35.0729	8.31516e-05	421764	1.79948e-06	412181	TRUE	0.00038376
	rs62162747	C	T	C	T	-0.00915459	-0.0277535	0.334342	0.677927	FALSE	FALSE	FALSE	2m9k9V	85411742	0.0848321	0.0161048	TRUE	reported	textfile	412181	421764	2	2.30001e-07	0.00177001	85638865	ukb-b-16576	|| id:ukb-b-16576	TRUE	reported	igd	2	1	TRUE	6.34204e-05	26.75	6.34207e-05	421764	7.20503e-06	412181	TRUE	0.015929
	rs6533183	T	C	T	C	-0.00954265	0.00803563	0.656671	0.418409	FALSE	FALSE	FALSE	2m9k9V	105212027	0.599122	0.0152866	TRUE	reported	textfile	412181	421764	4	5.80003e-08	0.00175932	106133184	ukb-b-16576	|| id:ukb-b-16576	TRUE	reported	igd	2	1	TRUE	6.97507e-05	29.4202	6.9751e-05	421764	6.70397e-07	412181	TRUE	0.00058299
	rs6765212	T	C	T	C	0.0109896	0.0135567	0.270909	0.712837	FALSE	FALSE	FALSE	2m9k9V	43889992	0.416763	0.0166945	TRUE	reported	textfile	412181	421764	3	5.60003e-09	0.0018852	43931484	ukb-b-16576	|| id:ukb-b-16576	TRUE	reported	igd	2	1	TRUE	8.05646e-05	33.9818	8.0565e-05	421764	1.59983e-06	412181	TRUE	0.000430393
	rs7047847	T	C	T	C	-0.0106447	0.0339348	0.779092	0.16108	FALSE	FALSE	FALSE	2m9k9V	112326765	0.0999586	0.0206284	TRUE	reported	textfile	412181	421764	9	1.29999e-07	0.00201598	115089045	ukb-b-16576	|| id:ukb-b-16576	TRUE	reported	igd	2	1	TRUE	6.60992e-05	27.88	6.60995e-05	421764	6.56555e-06	412181	TRUE	0.0110161
	rs7119021	A	G	A	G	0.028243	-0.0676218	0.025215	0.991297	FALSE	FALSE	FALSE	2m9k9V	44847416	0.415052	0.0829679	TRUE	reported	textfile	412181	421764	11	1.2e-07	0.00534078	44868967	ukb-b-16576	|| id:ukb-b-16576	TRUE	reported	igd	2	1	TRUE	6.63001e-05	27.9647	6.63004e-05	421764	1.61164e-06	412181	TRUE	0.00170049
	rs72720396	G	A	G	A	0.0114265	0.0101713	0.229157	0.835758	FALSE	FALSE	FALSE	2m9k9V	90726025	0.6203	0.0205305	TRUE	reported	textfile	412181	421764	1	8.70001e-09	0.00198541	91191582	ukb-b-16576	|| id:ukb-b-16576	TRUE	reported	igd	2	1	TRUE	7.85276e-05	33.1226	7.8528e-05	421764	5.95481e-07	412181	TRUE	0.000220985
	rs72784460	T	C	T	C	-0.011541	-0.0278187	0.159806	0.795831	FALSE	FALSE	FALSE	2m9k9V	93273103	0.137749	0.0187429	TRUE	reported	textfile	412181	421764	5	4.90004e-07	0.00229371	92608809	ukb-b-16576	|| id:ukb-b-16576	TRUE	reported	igd	2	1	TRUE	6.00225e-05	25.3167	6.00228e-05	421764	5.34456e-06	412181	TRUE	0.0130717
	rs75641275	C	A	C	A	-0.0141613	-0.0299074	0.143372	0.774996	FALSE	FALSE	FALSE	2m9k9V	97861577	0.0992407	0.0181417	TRUE	reported	textfile	412181	421764	1	2.90001e-09	0.00238518	98327133	ukb-b-16576	|| id:ukb-b-16576	TRUE	reported	igd	2	1	TRUE	8.35715e-05	35.2502	8.35719e-05	421764	6.59345e-06	412181	TRUE	0.00268556
	rs7582086	T	G	T	G	-0.00962821	0.0227327	0.468273	0.419121	FALSE	FALSE	FALSE	2m9k9V	60004691	0.138656	0.0153515	TRUE	reported	textfile	412181	421764	2	8.79995e-09	0.00167381	60231826	ukb-b-16576	|| id:ukb-b-16576	TRUE	reported	igd	2	1	TRUE	7.84468e-05	33.0885	7.84472e-05	421764	5.32001e-06	412181	TRUE	0.0027817
	rs7599488	T	C	T	C	-0.0104154	-0.0475198	0.426408	0.519391	FALSE	FALSE	FALSE	2m9k9V	60491212	0.00161094	0.0150669	TRUE	reported	textfile	412181	421764	2	6.69993e-10	0.00168729	60718347	ukb-b-16576	|| id:ukb-b-16576	TRUE	reported	igd	2	1	TRUE	9.03366e-05	38.104	9.0337e-05	421764	2.41327e-05	412181	TRUE	0.0360181
	rs7808471	C	T	C	T	-0.0115362	-0.00431253	0.322136	0.679568	FALSE	FALSE	FALSE	2m9k9V	133031742	0.789403	0.0161466	TRUE	reported	textfile	412181	421764	7	1.09999e-10	0.00178604	132716502	ukb-b-16576	|| id:ukb-b-16576	TRUE	reported	igd	2	1	TRUE	9.89078e-05	41.7197	9.89083e-05	421764	1.73068e-07	412181	TRUE	1.35561e-05
	rs7829800	G	A	G	A	-0.0104463	0.0195436	0.671041	0.254946	FALSE	FALSE	FALSE	2m9k9V	143177288	0.259604	0.0173362	TRUE	reported	textfile	412181	421764	8	5.1e-09	0.00178709	144258705	ukb-b-16576	|| id:ukb-b-16576	TRUE	reported	igd	2	1	TRUE	8.10079e-05	34.1688	8.10083e-05	421764	3.08329e-06	412181	TRUE	0.000940473
	rs7923809	C	T	C	T	-0.0164422	0.000551868	0.078175	0.950133	FALSE	FALSE	FALSE	2m9k9V	86098065	0.98735	0.0348068	TRUE	reported	textfile	412181	421764	10	1.5e-07	0.00312712	87857822	ukb-b-16576	|| id:ukb-b-16576	TRUE	reported	igd	2	1	TRUE	6.5544e-05	27.6458	6.55443e-05	421764	6.09897e-10	412181	TRUE	0.000228542
	rs79700016	A	G	A	G	0.0214336	-2.3816e-05	0.04405	0.933921	FALSE	FALSE	FALSE	2m9k9V	68981824	0.999376	0.0304769	TRUE	reported	textfile	412181	421764	16	1.40001e-07	0.00407055	69015727	ukb-b-16576	|| id:ukb-b-16576	TRUE	reported	igd	2	1	TRUE	6.57334e-05	27.7257	6.57337e-05	421764	1.48153e-12	412181	TRUE	0.000214552
	rs8081370	T	C	T	C	-0.0166666	0.018638	0.910232	0.15656	FALSE	FALSE	FALSE	2m9k9V	1470318	0.370936	0.0208311	TRUE	reported	textfile	412181	421764	17	1.40001e-08	0.00293795	1373612	ukb-b-16576	|| id:ukb-b-16576	TRUE	reported	igd	2	1	TRUE	7.62961e-05	32.1813	7.62965e-05	421764	1.94217e-06	412181	TRUE	0.000802686
	rs840959	G	A	G	A	0.0125046	0.0215923	0.148847	0.901882	FALSE	FALSE	FALSE	2m9k9V	65499241	0.40335	0.0258388	TRUE	reported	textfile	412181	421764	2	2.69998e-07	0.00243252	65726375	ukb-b-16576	|| id:ukb-b-16576	TRUE	reported	igd	2	1	TRUE	6.26513e-05	26.4256	6.26516e-05	421764	1.69421e-06	412181	TRUE	0.00253041
	rs862227	G	A	G	A	-0.0091646	-0.0041562	0.458327	0.561233	FALSE	FALSE	FALSE	2m9k9V	73569027	0.785105	0.0152426	TRUE	reported	textfile	412181	421764	16	4.30002e-08	0.00167238	73602926	ukb-b-16576	|| id:ukb-b-16576	TRUE	reported	igd	2	1	TRUE	7.11962e-05	30.03	7.11965e-05	421764	1.8038e-07	412181	TRUE	0.00025356
	rs893856	A	G	A	G	-0.013361	0.0292189	0.148988	0.813154	FALSE	FALSE	FALSE	2m9k9V	125034998	0.131109	0.0193536	TRUE	reported	textfile	412181	421764	10	1.29999e-08	0.00234923	126723567	ukb-b-16576	|| id:ukb-b-16576	TRUE	reported	igd	2	1	TRUE	7.66874e-05	32.3463	7.66878e-05	421764	5.52988e-06	412181	TRUE	0.00344782
	rs898751	T	C	T	C	-0.00895925	0.0208031	0.493004	0.459985	FALSE	FALSE	FALSE	2m9k9V	2388569	0.169545	0.0151442	TRUE	reported	textfile	412181	421764	17	8.40001e-08	0.00167196	2291863	ukb-b-16576	|| id:ukb-b-16576	TRUE	reported	igd	2	1	TRUE	6.80758e-05	28.7137	6.80761e-05	421764	4.578e-06	412181	TRUE	0.00526624
	rs9295661	A	C	A	C	0.0207343	-0.100702	0.914264	0.038791	FALSE	FALSE	FALSE	2m9k9V	25449798	0.0100166	0.0391036	TRUE	reported	textfile	412181	421764	6	4.00037e-12	0.00298952	25450026	ukb-b-16576	|| id:ukb-b-16576	TRUE	reported	igd	2	1	TRUE	0.00011404	48.1032	0.00011404	421764	1.60898e-05	412181	TRUE	0.00233079
	rs9310545	C	A	C	A	-0.00883096	-0.0211382	0.51604	0.360025	FALSE	FALSE	FALSE	2m9k9V	18155516	0.180316	0.0157773	TRUE	reported	textfile	412181	421764	3	1.5e-07	0.00168073	18197008	ukb-b-16576	|| id:ukb-b-16576	TRUE	reported	igd	2	1	TRUE	6.54519e-05	27.6069	6.54522e-05	421764	4.35495e-06	412181	TRUE	0.00612416
	rs9385269	T	C	T	C	0.0120673	-0.0042862	0.524565	0.487551	FALSE	FALSE	FALSE	2m9k9V	98100103	0.776932	0.0151285	TRUE	reported	textfile	412181	421764	6	7.19946e-13	0.00168183	98547979	ukb-b-16576	|| id:ukb-b-16576	TRUE	reported	igd	2	1	TRUE	0.000122049	51.4818	0.000122049	421764	1.94745e-07	412181	TRUE	1.28065e-06
	rs9527691	A	G	A	G	-0.00965823	0.00390736	0.264243	0.73059	FALSE	FALSE	FALSE	2m9k9V	57748487	0.819354	0.0171093	TRUE	reported	textfile	412181	421764	13	3.59998e-07	0.00189828	58322621	ukb-b-16576	|| id:ukb-b-16576	TRUE	reported	igd	2	1	TRUE	6.13731e-05	25.8864	6.13734e-05	421764	1.26537e-07	412181	TRUE	0.000639004
	rs9609271	T	G	T	G	0.00937793	0.0337413	0.287692	0.659927	FALSE	FALSE	FALSE	2m9k9V	31379996	0.0343764	0.0159486	TRUE	reported	textfile	412181	421764	22	3.89996e-07	0.00184851	31775982	ukb-b-16576	|| id:ukb-b-16576	TRUE	reported	igd	2	1	TRUE	6.10203e-05	25.7376	6.10206e-05	421764	1.0859e-05	412181	TRUE	0.0392012
	rs979678	G	A	G	A	0.0109286	0.0100955	0.21824	0.7759	FALSE	FALSE	FALSE	2m9k9V	72915622	0.577692	0.0181325	TRUE	reported	textfile	412181	421764	12	7.59994e-08	0.0020326	73309402	ukb-b-16576	|| id:ukb-b-16576	TRUE	reported	igd	2	1	TRUE	6.85371e-05	28.9083	6.85375e-05	421764	7.52063e-07	412181	TRUE	0.000714452
	rs9931910	G	A	G	A	-0.0088731	-0.000731624	0.404255	0.727101	FALSE	FALSE	FALSE	2m9k9V	64388561	0.965577	0.0169531	TRUE	reported	textfile	412181	421764	16	1.89998e-07	0.0017031	64422464	ukb-b-16576	|| id:ukb-b-16576	TRUE	reported	igd	2	1	TRUE	6.43536e-05	27.1437	6.43539e-05	421764	4.51847e-09	412181	TRUE	0.000281186
ukb-b-1707	rs11523682	A	C	A	C	-0.0118286	0.0168556	0.548326	0.446573	FALSE	FALSE	FALSE	2m9k9V	16859210	0.268957	0.0152474	TRUE	reported	textfile	412181	326565	7	1.09999e-07	0.00222808	16898834	ukb-b-1707	|| id:ukb-b-1707	TRUE	reported	igd	2	1	TRUE	8.62975e-05	28.184	8.6298e-05	326565	2.9649e-06	412181	TRUE	0.00123594
	rs17435276	C	A	C	A	-0.0124709	-0.00533955	0.28173	0.791664	FALSE	FALSE	FALSE	2m9k9V	38175486	0.773973	0.0185929	TRUE	reported	textfile	412181	326565	8	3.2e-07	0.00243943	38033004	ukb-b-1707	|| id:ukb-b-1707	TRUE	reported	igd	2	1	TRUE	8.00229e-05	26.1346	8.00234e-05	326565	2.00092e-07	412181	TRUE	0.000286045
	rs319900	C	A	C	A	0.0152583	-0.024345	0.171887	0.796219	FALSE	FALSE	FALSE	2m9k9V	104921201	0.196697	0.0188572	TRUE	reported	textfile	412181	326565	5	1.40001e-07	0.00289724	104256902	ukb-b-1707	|| id:ukb-b-1707	TRUE	reported	igd	2	1	TRUE	8.49252e-05	27.7358	8.49258e-05	326565	4.04369e-06	412181	TRUE	0.00210196
	rs41308146	C	T	C	T	0.0551466	0.0206579	0.011656	0.945135	FALSE	FALSE	FALSE	2m9k9V	246666553	0.533097	0.0331437	TRUE	reported	textfile	412181	326565	1	1.29999e-07	0.0104457	246829855	ukb-b-1707	|| id:ukb-b-1707	TRUE	reported	igd	2	1	TRUE	8.53406e-05	27.8715	8.53411e-05	326565	9.42506e-07	412181	TRUE	0.000417134
	rs519985	C	T	C	T	-0.0113768	0.00357226	0.469241	0.558676	FALSE	FALSE	FALSE	2m9k9V	79393014	0.814121	0.0151938	TRUE	reported	textfile	412181	326565	11	2.1e-07	0.00219097	79104058	ukb-b-1707	|| id:ukb-b-1707	TRUE	reported	igd	2	1	TRUE	8.25585e-05	26.9628	8.2559e-05	326565	1.34112e-07	412181	TRUE	0.000197441
	rs61729488	C	T	C	T	-0.023024	0.03553	0.10572	0.908352	FALSE	FALSE	FALSE	2m9k9V	49030471	0.173551	0.0261081	TRUE	reported	textfile	412181	326565	3	9.20026e-11	0.00355347	49067904	ukb-b-1707	|| id:ukb-b-1707	TRUE	reported	igd	2	1	TRUE	0.000128538	41.9811	0.000128539	326565	4.49316e-06	412181	TRUE	8.32481e-05
	rs62033406	G	A	G	A	0.0144754	0.00439456	0.408781	0.557223	FALSE	FALSE	FALSE	2m9k9V	53790314	0.772239	0.0151826	TRUE	reported	textfile	412181	326565	16	7.8001e-11	0.0022256	53824226	ukb-b-1707	|| id:ukb-b-1707	TRUE	reported	igd	2	1	TRUE	0.000129521	42.3023	0.000129522	326565	2.0326e-07	412181	TRUE	3.07575e-06
	rs6488335	G	T	G	T	0.0124828	-0.000500874	0.477991	0.598974	FALSE	FALSE	FALSE	2m9k9V	10987884	0.974057	0.0154016	TRUE	reported	textfile	412181	326565	12	1.09999e-08	0.00218655	11140483	ukb-b-1707	|| id:ukb-b-1707	TRUE	reported	igd	2	1	TRUE	9.97912e-05	32.5914	9.97918e-05	326565	2.5659e-09	412181	TRUE	2.20931e-05
	rs6723328	G	A	G	A	0.011623	0.0149112	0.637277	0.39249	FALSE	FALSE	FALSE	2m9k9V	104853406	0.335313	0.0154766	TRUE	reported	textfile	412181	326565	2	3.29997e-07	0.00227618	105469864	ukb-b-1707	|| id:ukb-b-1707	TRUE	reported	igd	2	1	TRUE	7.98397e-05	26.0748	7.98402e-05	326565	2.2521e-06	412181	TRUE	0.00150558
	rs719389	G	A	G	A	-0.0139866	0.00164473	0.203836	0.829244	FALSE	FALSE	FALSE	2m9k9V	1967863	0.934996	0.0201657	TRUE	reported	textfile	412181	326565	20	2.99999e-07	0.00272925	1948509	ukb-b-1707	|| id:ukb-b-1707	TRUE	reported	igd	2	1	TRUE	8.04143e-05	26.2624	8.04148e-05	326565	1.6139e-08	412181	TRUE	0.000160871
	rs76122614	A	G	A	G	0.0128573	-0.0127595	0.291134	0.657162	FALSE	FALSE	FALSE	2m9k9V	7439973	0.422542	0.0159093	TRUE	reported	textfile	412181	326565	5	9.49992e-08	0.00240993	7440086	ukb-b-1707	|| id:ukb-b-1707	TRUE	reported	igd	2	1	TRUE	8.71532e-05	28.4635	8.71537e-05	326565	1.56055e-06	412181	TRUE	0.000556807
	rs80311316	C	T	C	T	-0.0270919	-0.064612	0.049602	0.965974	FALSE	FALSE	FALSE	2m9k9V	85833051	0.121852	0.0417647	TRUE	reported	textfile	412181	326565	13	7.39997e-08	0.00503463	86407186	ukb-b-1707	|| id:ukb-b-1707	TRUE	reported	igd	2	1	TRUE	8.86616e-05	28.9562	8.86622e-05	326565	5.80656e-06	412181	TRUE	0.00278232
	rs838133	G	A	G	A	0.0115159	-0.0207536	0.547298	0.379566	FALSE	FALSE	FALSE	2m9k9V	48756272	0.181723	0.0155403	TRUE	reported	textfile	412181	326565	19	3.50002e-07	0.00225975	49259529	ukb-b-1707	|| id:ukb-b-1707	TRUE	reported	igd	2	1	TRUE	7.9519e-05	25.97	7.95195e-05	326565	4.32693e-06	412181	TRUE	0.00351603
	rs9299529	C	T	C	T	0.0139343	0.00289388	0.742611	0.189519	FALSE	FALSE	FALSE	2m9k9V	75810302	0.880846	0.0193058	TRUE	reported	textfile	412181	326565	10	2.5e-08	0.00250042	77570060	ukb-b-1707	|| id:ukb-b-1707	TRUE	reported	igd	2	1	TRUE	9.50897e-05	31.0557	9.50903e-05	326565	5.45129e-08	412181	TRUE	4.84657e-05
ukb-b-17189	rs112107763	A	G	A	G	0.0751975	-0.0782551	0.01532	0.996429	FALSE	FALSE	FALSE	2m9k9V	27037555	0.543285	0.12874	TRUE	reported	textfile	412181	64949	9	3.50002e-08	0.0136382	27037553	ukb-b-17189	|| id:ukb-b-17189	TRUE	reported	igd	2	1	TRUE	0.000467861	30.4004	0.000467876	64949	8.96421e-07	412181	TRUE	9.58112e-07
	rs145248784	T	C	T	C	0.0718194	0.0296851	0.018287	0.962824	FALSE	FALSE	FALSE	2m9k9V	34284453	0.458679	0.0400597	TRUE	reported	textfile	412181	64949	20	6.90001e-08	0.0133183	32872259	ukb-b-17189	|| id:ukb-b-17189	TRUE	reported	igd	2	1	TRUE	0.000447527	29.0785	0.000447541	64949	1.33222e-06	412181	TRUE	2.15526e-06
	rs191306100	G	A	G	A	0.0651492	-0.011473	0.018866	0.980579	FALSE	FALSE	FALSE	2m9k9V	157898898	0.836806	0.0556993	TRUE	reported	textfile	412181	64949	7	2.5e-07	0.0126305	157691590	ukb-b-17189	|| id:ukb-b-17189	TRUE	reported	igd	2	1	TRUE	0.000409474	26.605	0.000409487	64949	1.02936e-07	412181	TRUE	2.38372e-06
	rs496092	G	A	G	A	-0.0250998	-0.00945957	0.86263	0.056565	FALSE	FALSE	FALSE	2m9k9V	128230615	0.776438	0.0333127	TRUE	reported	textfile	412181	64949	11	2.69998e-07	0.00487975	128100510	ukb-b-17189	|| id:ukb-b-17189	TRUE	reported	igd	2	1	TRUE	0.000407189	26.4565	0.000407202	64949	1.95631e-07	412181	TRUE	2.9301e-06
ukb-b-17627	rs11183176	T	G	T	G	-0.00866486	0.00539963	0.653269	0.380169	FALSE	FALSE	FALSE	2m9k9V	45705790	0.728055	0.0155289	TRUE	reported	textfile	412181	460880	12	4e-07	0.00170902	46099573	ukb-b-17627	|| id:ukb-b-17627	TRUE	reported	igd	2	1	TRUE	5.57721e-05	25.7056	5.57723e-05	460880	2.93333e-07	412181	TRUE	0.00123362
	rs11680516	C	T	C	T	0.0122842	-0.0248009	0.202388	0.838639	FALSE	FALSE	FALSE	2m9k9V	207340987	0.230379	0.0206781	TRUE	reported	textfile	412181	460880	2	1.40001e-09	0.00202829	208205711	ukb-b-17627	|| id:ukb-b-17627	TRUE	reported	igd	2	1	TRUE	7.95813e-05	36.6802	7.95817e-05	460880	3.49001e-06	412181	TRUE	0.00100219
	rs11859365	C	A	C	A	0.00969501	-0.0132892	0.253728	0.684226	FALSE	FALSE	FALSE	2m9k9V	83650340	0.412527	0.0162172	TRUE	reported	textfile	412181	460880	16	1.89998e-07	0.00186196	83683945	ukb-b-17627	|| id:ukb-b-17627	TRUE	reported	igd	2	1	TRUE	5.88224e-05	27.1115	5.88226e-05	460880	1.62914e-06	412181	TRUE	0.00286143
	rs12555454	C	T	C	T	0.00883822	0.00805074	0.372752	0.703686	FALSE	FALSE	FALSE	2m9k9V	113822532	0.626995	0.0165667	TRUE	reported	textfile	412181	460880	9	1.5e-07	0.00168317	116584812	ukb-b-17627	|| id:ukb-b-17627	TRUE	reported	igd	2	1	TRUE	5.98218e-05	27.5722	5.98221e-05	460880	5.72946e-07	412181	TRUE	0.00113466
	rs1445978	C	T	C	T	-0.00913035	-0.0242091	0.635955	0.362365	FALSE	FALSE	FALSE	2m9k9V	61559243	0.124075	0.0157418	TRUE	reported	textfile	412181	460880	5	8.50002e-08	0.00170434	60855070	ukb-b-17627	|| id:ukb-b-17627	TRUE	reported	igd	2	1	TRUE	6.22655e-05	28.6986	6.22658e-05	460880	5.73799e-06	412181	TRUE	0.0103628
	rs1603515	G	A	G	A	0.0176979	0.0271723	0.939542	0.103395	FALSE	FALSE	FALSE	2m9k9V	44868427	0.271468	0.0247091	TRUE	reported	textfile	412181	460880	4	2e-07	0.00340151	44870444	ukb-b-17627	|| id:ukb-b-17627	TRUE	reported	igd	2	1	TRUE	5.87336e-05	27.0706	5.87339e-05	460880	2.93394e-06	412181	TRUE	0.0055043
	rs16822430	C	T	C	T	0.0116344	0.00521566	0.23321	0.725719	FALSE	FALSE	FALSE	2m9k9V	143389906	0.757801	0.0169136	TRUE	reported	textfile	412181	460880	2	1.40001e-09	0.00191996	144147475	ukb-b-17627	|| id:ukb-b-17627	TRUE	reported	igd	2	1	TRUE	7.96675e-05	36.7199	7.96678e-05	460880	2.30707e-07	412181	TRUE	8.16404e-05
	rs17295822	C	T	C	T	0.0158198	0.037591	0.081299	0.89732	FALSE	FALSE	FALSE	2m9k9V	31879875	0.128657	0.0247404	TRUE	reported	textfile	412181	460880	10	9.59997e-08	0.0029656	32168803	ukb-b-17627	|| id:ukb-b-17627	TRUE	reported	igd	2	1	TRUE	6.17394e-05	28.4561	6.17396e-05	460880	5.60101e-06	412181	TRUE	0.0104276
	rs17317920	G	A	G	A	0.00906029	-0.00156009	0.479238	0.590643	FALSE	FALSE	FALSE	2m9k9V	25477484	0.919107	0.0153615	TRUE	reported	textfile	412181	460880	7	2.80001e-08	0.0016312	25517103	ukb-b-17627	|| id:ukb-b-17627	TRUE	reported	igd	2	1	TRUE	6.69349e-05	30.8509	6.69352e-05	460880	2.50234e-08	412181	TRUE	0.000182135
	rs2400169	C	T	C	T	-0.00858835	0.00734342	0.599948	0.268283	FALSE	FALSE	FALSE	2m9k9V	145147069	0.66777	0.0171091	TRUE	reported	textfile	412181	460880	5	2.19999e-07	0.00165684	144526632	ukb-b-17627	|| id:ukb-b-17627	TRUE	reported	igd	2	1	TRUE	5.82969e-05	26.8693	5.82971e-05	460880	4.46947e-07	412181	TRUE	0.00115502
	rs2447091	C	T	C	T	-0.00837213	0.0137953	0.389888	0.573624	FALSE	FALSE	FALSE	2m9k9V	2392720	0.368416	0.0153376	TRUE	reported	textfile	412181	460880	17	4.90004e-07	0.00166475	2296014	ukb-b-17627	|| id:ukb-b-17627	TRUE	reported	igd	2	1	TRUE	5.48734e-05	25.2913	5.48737e-05	460880	1.96273e-06	412181	TRUE	0.00507952
	rs2702668	G	A	G	A	0.00880133	0.00702738	0.634476	0.3505	FALSE	FALSE	FALSE	2m9k9V	19401225	0.656038	0.015778	TRUE	reported	textfile	412181	460880	11	1.7e-07	0.00168404	19422772	ukb-b-17627	|| id:ukb-b-17627	TRUE	reported	igd	2	1	TRUE	5.92623e-05	27.3143	5.92625e-05	460880	4.81279e-07	412181	TRUE	0.0010855
	rs35287743	T	G	T	G	-0.0177401	0.0148644	0.11583	0.909042	FALSE	FALSE	FALSE	2m9k9V	109619445	0.575425	0.0265398	TRUE	reported	textfile	412181	460880	12	3.59998e-12	0.00255244	110057250	ukb-b-17627	|| id:ukb-b-17627	TRUE	reported	igd	2	1	TRUE	0.000104802	48.3058	0.000104802	460880	7.6105e-07	412181	TRUE	1.25093e-05
	rs3799077	G	T	G	T	-0.0107346	0.0108344	0.309993	0.682097	FALSE	FALSE	FALSE	2m9k9V	69286325	0.505047	0.016254	TRUE	reported	textfile	412181	460880	6	1e-09	0.00175764	69996217	ukb-b-17627	|| id:ukb-b-17627	TRUE	reported	igd	2	1	TRUE	8.09261e-05	37.3001	8.09265e-05	460880	1.07796e-06	412181	TRUE	0.000205592
	rs3809717	A	C	A	C	0.0094691	-0.0131932	0.306482	0.668396	FALSE	FALSE	FALSE	2m9k9V	39730733	0.41115	0.0160526	TRUE	reported	textfile	412181	460880	17	8.79995e-08	0.00176978	37886986	ukb-b-17627	|| id:ukb-b-17627	TRUE	reported	igd	2	1	TRUE	6.21104e-05	28.6271	6.21106e-05	460880	1.63879e-06	412181	TRUE	0.00207614
	rs4318925	T	C	T	C	-0.0150377	0.0292236	0.177245	0.846037	FALSE	FALSE	FALSE	2m9k9V	32793729	0.166814	0.021138	TRUE	reported	textfile	412181	460880	6	1.29987e-12	0.0021207	32761506	ukb-b-17627	|| id:ukb-b-17627	TRUE	reported	igd	2	1	TRUE	0.000109086	50.2808	0.000109086	460880	4.63716e-06	412181	TRUE	0.000109906
	rs4993942	G	T	G	T	-0.00866728	-0.00696481	0.470061	0.546089	FALSE	FALSE	FALSE	2m9k9V	76684352	0.645476	0.015139	TRUE	reported	textfile	412181	460880	3	1.09999e-07	0.00163321	76733503	ukb-b-17627	|| id:ukb-b-17627	TRUE	reported	igd	2	1	TRUE	6.11037e-05	28.1631	6.11039e-05	460880	5.13497e-07	412181	TRUE	0.000926038
	rs55858845	C	T	C	T	0.0104327	0.0469837	0.206034	0.827033	FALSE	FALSE	FALSE	2m9k9V	9133569	0.0197388	0.0201537	TRUE	reported	textfile	412181	460880	8	3.29997e-07	0.00204283	8991079	ukb-b-17627	|| id:ukb-b-17627	TRUE	reported	igd	2	1	TRUE	5.6587e-05	26.0812	5.65872e-05	460880	1.31854e-05	412181	TRUE	0.0694958
	rs55900434	C	T	C	T	0.0201253	0.00692332	0.045748	0.907451	FALSE	FALSE	FALSE	2m9k9V	35497391	0.790205	0.0260233	TRUE	reported	textfile	412181	460880	15	2.19999e-07	0.00388356	35789592	ukb-b-17627	|| id:ukb-b-17627	TRUE	reported	igd	2	1	TRUE	5.82655e-05	26.8549	5.82658e-05	460880	1.71719e-07	412181	TRUE	0.000758933
	rs67646802	T	C	T	C	-0.00945684	-0.00176515	0.252994	0.733115	FALSE	FALSE	FALSE	2m9k9V	102543991	0.917976	0.01714	TRUE	reported	textfile	412181	460880	10	3.89996e-07	0.00186372	104303748	ukb-b-17627	|| id:ukb-b-17627	TRUE	reported	igd	2	1	TRUE	5.58623e-05	25.7471	5.58625e-05	460880	2.57309e-08	412181	TRUE	0.000645786
	rs6957745	C	T	C	T	-0.0121791	0.0275344	0.202978	0.822608	FALSE	FALSE	FALSE	2m9k9V	73642420	0.165347	0.0198473	TRUE	reported	textfile	412181	460880	7	1.79999e-09	0.00202331	73056750	ukb-b-17627	|| id:ukb-b-17627	TRUE	reported	igd	2	1	TRUE	7.8611e-05	36.2329	7.86114e-05	460880	4.66939e-06	412181	TRUE	0.00176049
	rs7148387	G	A	G	A	-0.00930647	0.00345575	0.590715	0.418506	FALSE	FALSE	FALSE	2m9k9V	29305926	0.820755	0.0152522	TRUE	reported	textfile	412181	460880	14	1.7e-08	0.00165022	29775132	ukb-b-17627	|| id:ukb-b-17627	TRUE	reported	igd	2	1	TRUE	6.90031e-05	31.8042	6.90034e-05	460880	1.24547e-07	412181	TRUE	0.000207039
	rs7326846	T	C	T	C	0.0092338	0.0106521	0.625714	0.394072	FALSE	FALSE	FALSE	2m9k9V	28089879	0.498118	0.0157237	TRUE	reported	textfile	412181	460880	13	2.1e-07	0.00177792	28664016	ukb-b-17627	|| id:ukb-b-17627	TRUE	reported	igd	2	1	TRUE	5.85225e-05	26.9733	5.85228e-05	460880	1.11346e-06	412181	TRUE	0.00209598
	rs77956594	C	T	C	T	-0.0125083	-0.0455009	0.131598	0.870005	FALSE	FALSE	FALSE	2m9k9V	7982122	0.0423165	0.0224099	TRUE	reported	textfile	412181	460880	11	1.89998e-07	0.00240338	8003669	ukb-b-17627	|| id:ukb-b-17627	TRUE	reported	igd	2	1	TRUE	5.87676e-05	27.0863	5.87679e-05	460880	1.00016e-05	412181	TRUE	0.0356619
	rs838133	G	A	G	A	0.016184	-0.0207536	0.549409	0.379566	FALSE	FALSE	FALSE	2m9k9V	48756272	0.181723	0.0155403	TRUE	reported	textfile	412181	460880	19	4.70002e-22	0.00167625	49259529	ukb-b-17627	|| id:ukb-b-17627	TRUE	reported	igd	2	1	TRUE	0.000202217	93.2164	0.000202218	460880	4.32693e-06	412181	TRUE	1.4843e-08
	rs9903898	T	C	T	C	-0.00859376	0.0153309	0.488908	0.527236	FALSE	FALSE	FALSE	2m9k9V	47497988	0.310027	0.0151019	TRUE	reported	textfile	412181	460880	17	1.2e-07	0.0016229	45575354	ukb-b-17627	|| id:ukb-b-17627	TRUE	reported	igd	2	1	TRUE	6.08371e-05	28.0402	6.08374e-05	460880	2.50026e-06	412181	TRUE	0.00372206
ukb-b-18079	rs10473702	A	G	A	G	-0.0392552	-0.015137	0.975026	0.044993	FALSE	FALSE	FALSE	2m9k9V	24573773	0.679626	0.0366537	TRUE	reported	textfile	412181	64949	5	1.79999e-07	0.00752522	24573882	ukb-b-18079	|| id:ukb-b-18079	TRUE	reported	igd	2	1	TRUE	0.000418795	27.2109	0.000418808	64949	4.13769e-07	412181	TRUE	2.65655e-06
	rs117864679	A	C	A	C	0.0526625	0.0595224	0.012602	0.97713	FALSE	FALSE	FALSE	2m9k9V	120683666	0.24358	0.0510447	TRUE	reported	textfile	412181	64949	9	4.79999e-07	0.010465	123445944	ukb-b-18079	|| id:ukb-b-18079	TRUE	reported	igd	2	1	TRUE	0.000389747	25.3228	0.000389759	64949	3.29892e-06	412181	TRUE	2.16967e-05
	rs118109475	T	C	T	C	0.061897	0.109365	0.011519	0.989428	FALSE	FALSE	FALSE	2m9k9V	110112650	0.139384	0.0739911	TRUE	reported	textfile	412181	64949	13	8.30004e-08	0.0115475	110764997	ukb-b-18079	|| id:ukb-b-18079	TRUE	reported	igd	2	1	TRUE	0.00044218	28.7309	0.000442193	64949	5.30041e-06	412181	TRUE	9.15102e-06
	rs140259232	C	T	C	T	0.083372	0.0362393	0.005988	0.99866	FALSE	FALSE	FALSE	2m9k9V	23481595	0.873837	0.228226	TRUE	reported	textfile	412181	64949	22	2.19999e-07	0.0160865	23823782	ukb-b-18079	|| id:ukb-b-18079	TRUE	reported	igd	2	1	TRUE	0.000413395	26.8599	0.000413408	64949	6.11707e-08	412181	TRUE	1.9538e-06
	rs7915755	A	C	A	C	0.0131034	-0.0272042	0.286635	0.696724	FALSE	FALSE	FALSE	2m9k9V	62910546	0.097636	0.0164234	TRUE	reported	textfile	412181	64949	10	3.59998e-07	0.00257478	64670306	ukb-b-18079	|| id:ukb-b-18079	TRUE	reported	igd	2	1	TRUE	0.000398604	25.8985	0.000398617	64949	6.65667e-06	412181	TRUE	3.81141e-05
ukb-b-19069	rs115723454	T	C	T	C	0.0355685	0.0786774	0.009308	0.993786	FALSE	FALSE	FALSE	2m9k9V	151959205	0.430539	0.0998101	TRUE	reported	textfile	412181	64944	5	1.40001e-07	0.00676073	151338766	ukb-b-19069	|| id:ukb-b-19069	TRUE	reported	igd	2	1	TRUE	0.00042601	27.6777	0.000426023	64944	1.50752e-06	412181	TRUE	4.25117e-06
	rs117321945	C	T	C	T	0.021456	-0.0302422	0.023982	0.982248	FALSE	FALSE	FALSE	2m9k9V	70705279	0.604867	0.0584488	TRUE	reported	textfile	412181	64944	14	4.39997e-07	0.00424809	71171996	ukb-b-19069	|| id:ukb-b-19069	TRUE	reported	igd	2	1	TRUE	0.000392645	25.5092	0.000392657	64944	6.49515e-07	412181	TRUE	6.69347e-06
	rs117751218	T	C	T	C	0.0452289	-0.267915	0.005645	0.998192	FALSE	FALSE	FALSE	2m9k9V	101359764	0.128291	0.176158	TRUE	reported	textfile	412181	64944	15	4.70002e-07	0.00897367	101899969	ukb-b-19069	|| id:ukb-b-19069	TRUE	reported	igd	2	1	TRUE	0.000391006	25.4026	0.000391018	64944	5.61178e-06	412181	TRUE	3.73668e-05
	rs138224578	T	C	T	C	0.0369962	-0.195924	0.011672	0.992378	FALSE	FALSE	FALSE	2m9k9V	133039522	0.0283465	0.0893627	TRUE	reported	textfile	412181	64944	11	4e-08	0.00673829	132909417	ukb-b-19069	|| id:ukb-b-19069	TRUE	reported	igd	2	1	TRUE	0.000463953	30.144	0.000463968	64944	1.1662e-05	412181	TRUE	1.75618e-05
	rs150548333	G	A	G	A	0.0379324	0.0287016	0.009903	0.956224	FALSE	FALSE	FALSE	2m9k9V	42649210	0.438639	0.0370585	TRUE	reported	textfile	412181	64944	10	1.6e-07	0.00724234	43144658	ukb-b-19069	|| id:ukb-b-19069	TRUE	reported	igd	2	1	TRUE	0.000422222	27.4315	0.000422235	64944	1.45529e-06	412181	TRUE	4.6056e-06
	rs76252718	T	G	T	G	0.0251976	-0.0429329	0.0177	0.957286	FALSE	FALSE	FALSE	2m9k9V	74057285	0.254294	0.0376611	TRUE	reported	textfile	412181	64944	17	2.99999e-07	0.00492093	72053424	ukb-b-19069	|| id:ukb-b-19069	TRUE	reported	igd	2	1	TRUE	0.000403561	26.2187	0.000403574	64944	3.15288e-06	412181	TRUE	1.43559e-05
	rs78715603	A	G	A	G	0.0266804	-0.0341477	0.019894	0.985032	FALSE	FALSE	FALSE	2m9k9V	36254453	0.575798	0.0610289	TRUE	reported	textfile	412181	64944	15	9.90011e-09	0.00465416	36546654	ukb-b-19069	|| id:ukb-b-19069	TRUE	reported	igd	2	1	TRUE	0.000505759	32.8616	0.000505774	64944	7.59566e-07	412181	TRUE	3.03477e-07
ukb-b-19142	rs115032220	C	T	C	T	0.060727	-0.00882376	0.008868	0.930878	FALSE	FALSE	FALSE	2m9k9V	5678474	0.767162	0.0298009	TRUE	reported	textfile	412181	64949	2	3.79997e-07	0.0119559	5818606	ukb-b-19142	|| id:ukb-b-19142	TRUE	reported	igd	2	1	TRUE	0.000397058	25.798	0.00039707	64949	2.12698e-07	412181	TRUE	4.00106e-06
	rs139165502	A	G	A	G	0.0632117	0.00340468	0.010397	0.981118	FALSE	FALSE	FALSE	2m9k9V	18797773	0.950528	0.0548752	TRUE	reported	textfile	412181	64949	7	5.19996e-08	0.0116113	18837396	ukb-b-19142	|| id:ukb-b-19142	TRUE	reported	igd	2	1	TRUE	0.000456103	29.636	0.000456117	64949	9.3393e-09	412181	TRUE	4.73867e-07
	rs181774247	T	C	T	C	0.0588581	-0.0214479	0.010459	0.992253	FALSE	FALSE	FALSE	2m9k9V	170052535	0.804385	0.0865964	TRUE	reported	textfile	412181	64949	1	2.19999e-07	0.0113662	170021676	ukb-b-19142	|| id:ukb-b-19142	TRUE	reported	igd	2	1	TRUE	0.000412696	26.8144	0.000412709	64949	1.48828e-07	412181	TRUE	2.34372e-06
	rs62310008	A	C	A	C	0.0352445	0.0250626	0.040835	0.909346	FALSE	FALSE	FALSE	2m9k9V	88329796	0.339981	0.0262655	TRUE	reported	textfile	412181	64949	4	7.90005e-10	0.00573426	89250948	ukb-b-19142	|| id:ukb-b-19142	TRUE	reported	igd	2	1	TRUE	0.000581304	37.7759	0.000581321	64949	2.20899e-06	412181	TRUE	8.32004e-08
	rs73269888	T	C	T	C	0.0472486	0.0822549	0.015237	0.987749	FALSE	FALSE	FALSE	2m9k9V	14995986	0.222921	0.0674885	TRUE	reported	textfile	412181	64949	17	4.30002e-07	0.00934907	14899303	ukb-b-19142	|| id:ukb-b-19142	TRUE	reported	igd	2	1	TRUE	0.000393095	25.5404	0.000393107	64949	3.60393e-06	412181	TRUE	2.16384e-05
	rs77567794	A	G	A	G	0.0302067	0.025635	0.041085	0.944537	FALSE	FALSE	FALSE	2m9k9V	6807800	0.434498	0.0328015	TRUE	reported	textfile	412181	64949	3	1.79999e-07	0.00579337	6849487	ukb-b-19142	|| id:ukb-b-19142	TRUE	reported	igd	2	1	TRUE	0.000418398	27.1851	0.000418411	64949	1.48181e-06	412181	TRUE	5.1776e-06
ukb-b-19847	rs139074210	C	A	C	A	0.0345035	-0.0176091	0.009983	0.950166	FALSE	FALSE	FALSE	2m9k9V	88774453	0.613306	0.0348447	TRUE	reported	textfile	412181	64949	10	1.40001e-07	0.00655516	90534210	ukb-b-19847	|| id:ukb-b-19847	TRUE	reported	igd	2	1	TRUE	0.000426385	27.7042	0.000426398	64949	6.19605e-07	412181	TRUE	2.53378e-06
	rs4527950	T	G	T	G	0.00662278	-0.00826444	0.388754	0.503196	FALSE	FALSE	FALSE	2m9k9V	114505192	0.584591	0.0151172	TRUE	reported	textfile	412181	64949	9	3.89996e-07	0.00130558	117267472	ukb-b-19847	|| id:ukb-b-19847	TRUE	reported	igd	2	1	TRUE	0.000396031	25.7312	0.000396043	64949	7.251e-07	412181	TRUE	6.39901e-06
	rs62332751	T	G	T	G	0.0269106	0.090857	0.014887	0.992855	FALSE	FALSE	FALSE	2m9k9V	160346990	0.306803	0.0889052	TRUE	reported	textfile	412181	64949	4	4e-07	0.00530943	161268142	ukb-b-19847	|| id:ukb-b-19847	TRUE	reported	igd	2	1	TRUE	0.000395373	25.6884	0.000395385	64949	2.53382e-06	412181	TRUE	1.46762e-05
	rs72759617	G	A	G	A	0.0200874	0.0770067	0.028837	0.970689	FALSE	FALSE	FALSE	2m9k9V	71198150	0.091304	0.0456049	TRUE	reported	textfile	412181	64949	15	3.59998e-07	0.00394605	71490489	ukb-b-19847	|| id:ukb-b-19847	TRUE	reported	igd	2	1	TRUE	0.00039882	25.9125	0.000398832	64949	6.91744e-06	412181	TRUE	3.9902e-05
	rs77086194	G	A	G	A	0.0400522	-0.0748062	0.007397	0.983202	FALSE	FALSE	FALSE	2m9k9V	129256416	0.207292	0.0593208	TRUE	reported	textfile	412181	64949	9	4.79999e-07	0.00795716	132018695	ukb-b-19847	|| id:ukb-b-19847	TRUE	reported	igd	2	1	TRUE	0.000389937	25.3351	0.000389949	64949	3.8581e-06	412181	TRUE	2.52246e-05
ukb-b-1996	rs1011939	A	G	A	G	-0.00836985	0.0035811	0.715949	0.346711	FALSE	FALSE	FALSE	2m9k9V	19981674	0.821087	0.0158353	TRUE	reported	textfile	412181	435435	16	1.40001e-07	0.00159085	19992996	ukb-b-1996	|| id:ukb-b-1996	TRUE	reported	igd	2	1	TRUE	6.35662e-05	27.6806	6.35664e-05	435435	1.24078e-07	412181	TRUE	0.000453628
	rs1052352	T	C	T	C	0.00816444	-0.0106229	0.52355	0.519658	FALSE	FALSE	FALSE	2m9k9V	31183958	0.481842	0.0151035	TRUE	reported	textfile	412181	435435	16	1e-08	0.00142564	31195279	ukb-b-1996	|| id:ukb-b-1996	TRUE	reported	igd	2	1	TRUE	7.53142e-05	32.7968	7.53146e-05	435435	1.20018e-06	412181	TRUE	0.000484107
	rs10819082	A	G	A	G	-0.00916475	0.0109352	0.66734	0.208108	FALSE	FALSE	FALSE	2m9k9V	125883338	0.557498	0.0186428	TRUE	reported	textfile	412181	435435	9	1.40001e-09	0.00151342	128645617	ukb-b-1996	|| id:ukb-b-1996	TRUE	reported	igd	2	1	TRUE	8.42098e-05	36.6708	8.42101e-05	435435	8.34728e-07	412181	TRUE	0.000143318
	rs10960390	A	G	A	G	-0.00849219	0.012218	0.243008	0.773416	FALSE	FALSE	FALSE	2m9k9V	11948271	0.500547	0.0181376	TRUE	reported	textfile	412181	435435	9	3.69999e-07	0.0016699	11948271	ukb-b-1996	|| id:ukb-b-1996	TRUE	reported	igd	2	1	TRUE	5.93895e-05	25.8617	5.93897e-05	435435	1.10092e-06	412181	TRUE	0.00218816
	rs11125813	A	G	A	G	0.00892712	-0.0309247	0.218934	0.873161	FALSE	FALSE	FALSE	2m9k9V	59763912	0.173877	0.0227413	TRUE	reported	textfile	412181	435435	2	2.39999e-07	0.00172815	59991047	ukb-b-1996	|| id:ukb-b-1996	TRUE	reported	igd	2	1	TRUE	6.12788e-05	26.6844	6.1279e-05	435435	4.48634e-06	412181	TRUE	0.00860005
	rs11609549	T	C	T	C	0.014222	-0.0448618	0.068831	0.91453	FALSE	FALSE	FALSE	2m9k9V	49505852	0.0954905	0.0269098	TRUE	reported	textfile	412181	435435	12	4.60002e-07	0.00281969	49899635	ukb-b-1996	|| id:ukb-b-1996	TRUE	reported	igd	2	1	TRUE	5.84211e-05	25.44	5.84214e-05	435435	6.74285e-06	412181	TRUE	0.0202153
	rs11824377	G	A	G	A	-0.00742291	-0.00176266	0.561266	0.477993	FALSE	FALSE	FALSE	2m9k9V	11765706	0.907271	0.0151326	TRUE	reported	textfile	412181	435435	11	2.30001e-07	0.00143507	11787253	ukb-b-1996	|| id:ukb-b-1996	TRUE	reported	igd	2	1	TRUE	6.14401e-05	26.7547	6.14404e-05	435435	3.29173e-08	412181	TRUE	0.00042594
	rs12203592	T	C	T	C	-0.0102862	0.0166073	0.219338	0.96951	FALSE	FALSE	FALSE	2m9k9V	396321	0.714926	0.0454685	TRUE	reported	textfile	412181	435435	6	1.29999e-09	0.00169411	396321	ukb-b-1996	|| id:ukb-b-1996	TRUE	reported	igd	2	1	TRUE	8.46577e-05	36.8659	8.46581e-05	435435	3.23661e-07	412181	TRUE	7.12076e-05
	rs12373799	A	G	A	G	-0.0125555	-0.00893748	0.096051	0.944237	FALSE	FALSE	FALSE	2m9k9V	27071114	0.788479	0.0333132	TRUE	reported	textfile	412181	435435	2	3.29997e-07	0.00245982	27293982	ukb-b-1996	|| id:ukb-b-1996	TRUE	reported	igd	2	1	TRUE	5.9829e-05	26.0531	5.98293e-05	435435	1.74627e-07	412181	TRUE	0.000759757
	rs12908495	A	C	A	C	-0.00935	0.00979102	0.242533	0.840519	FALSE	FALSE	FALSE	2m9k9V	96468050	0.634479	0.0205939	TRUE	reported	textfile	412181	435435	15	2e-08	0.00166573	97011280	ukb-b-1996	|| id:ukb-b-1996	TRUE	reported	igd	2	1	TRUE	7.23535e-05	31.5074	7.23538e-05	435435	5.48394e-07	412181	TRUE	0.000352293
	rs13020607	C	T	C	T	-0.0100814	-0.0126694	0.166083	0.866364	FALSE	FALSE	FALSE	2m9k9V	126405938	0.567745	0.0221734	TRUE	reported	textfile	412181	435435	2	1.40001e-07	0.0019136	127163515	ukb-b-1996	|| id:ukb-b-1996	TRUE	reported	igd	2	1	TRUE	6.37365e-05	27.7548	6.37368e-05	435435	7.92066e-07	412181	TRUE	0.00109768
	rs146555011	T	C	T	C	0.0190804	-0.0254361	0.037669	0.977821	FALSE	FALSE	FALSE	2m9k9V	78656653	0.624311	0.051937	TRUE	reported	textfile	412181	435435	10	4.39997e-07	0.00377612	80416410	ukb-b-1996	|| id:ukb-b-1996	TRUE	reported	igd	2	1	TRUE	5.8632e-05	25.5318	5.86323e-05	435435	5.81917e-07	412181	TRUE	0.00151115
	rs1890012	G	T	G	T	-0.0104258	0.0377863	0.19473	0.786127	FALSE	FALSE	FALSE	2m9k9V	54359547	0.0400562	0.0184039	TRUE	reported	textfile	412181	435435	13	8.10009e-09	0.00180794	54933682	ukb-b-1996	|| id:ukb-b-1996	TRUE	reported	igd	2	1	TRUE	7.6365e-05	33.2544	7.63653e-05	435435	1.02272e-05	412181	TRUE	0.0107819
	rs1967688	T	C	T	C	-0.00742238	0.0498777	0.520766	0.535332	FALSE	FALSE	FALSE	2m9k9V	32372291	0.00104862	0.0152198	TRUE	reported	textfile	412181	435435	6	2.19999e-07	0.00143283	32340068	ukb-b-1996	|| id:ukb-b-1996	TRUE	reported	igd	2	1	TRUE	6.16236e-05	26.8346	6.16239e-05	435435	2.60554e-05	412181	TRUE	0.206419
	rs2866121	A	C	A	C	0.00743656	-0.0341023	0.491496	0.579963	FALSE	FALSE	FALSE	2m9k9V	118701241	0.0263433	0.0153537	TRUE	reported	textfile	412181	435435	3	1.89998e-07	0.00142892	118420088	ukb-b-1996	|| id:ukb-b-1996	TRUE	reported	igd	2	1	TRUE	6.21982e-05	27.0848	6.21985e-05	435435	1.19688e-05	412181	TRUE	0.0416319
	rs2897290	T	C	T	C	0.00810469	-0.00512974	0.405164	0.679111	FALSE	FALSE	FALSE	2m9k9V	35457319	0.754314	0.0163912	TRUE	reported	textfile	412181	435435	8	1.2e-07	0.00153135	35314837	ukb-b-1996	|| id:ukb-b-1996	TRUE	reported	igd	2	1	TRUE	6.43239e-05	28.0106	6.43242e-05	435435	2.3762e-07	412181	TRUE	0.000527622
	rs2924716	G	T	G	T	-0.0077534	-0.00420307	0.511872	0.489801	FALSE	FALSE	FALSE	2m9k9V	4991628	0.780685	0.0150959	TRUE	reported	textfile	412181	435435	8	7.90005e-08	0.00144371	4849150	ukb-b-1996	|| id:ukb-b-1996	TRUE	reported	igd	2	1	TRUE	6.62327e-05	28.8418	6.6233e-05	435435	1.88074e-07	412181	TRUE	0.000391962
	rs4291983	A	C	A	C	-0.00839985	-0.00178436	0.517576	0.49547	FALSE	FALSE	FALSE	2m9k9V	40526446	0.90585	0.0150866	TRUE	reported	textfile	412181	435435	18	3.69999e-09	0.00142481	38106410	ukb-b-1996	|| id:ukb-b-1996	TRUE	reported	igd	2	1	TRUE	7.98125e-05	34.7558	7.98129e-05	435435	3.39388e-08	412181	TRUE	5.66669e-05
	rs4762485	T	C	T	C	-0.00838643	-0.00785369	0.257137	0.67397	FALSE	FALSE	FALSE	2m9k9V	98384582	0.627664	0.0161926	TRUE	reported	textfile	412181	435435	12	3.09999e-07	0.00163873	98778360	ukb-b-1996	|| id:ukb-b-1996	TRUE	reported	igd	2	1	TRUE	6.01437e-05	26.1901	6.0144e-05	435435	5.70727e-07	412181	TRUE	0.00127716
	rs56367474	T	C	T	C	-0.00784897	0.0116517	0.313191	0.67292	FALSE	FALSE	FALSE	2m9k9V	58880005	0.468536	0.0160743	TRUE	reported	textfile	412181	435435	13	3.40001e-07	0.00153837	59454139	ukb-b-1996	|| id:ukb-b-1996	TRUE	reported	igd	2	1	TRUE	5.97798e-05	26.0317	5.97801e-05	435435	1.27476e-06	412181	TRUE	0.00237884
	rs62132810	A	G	A	G	0.0120967	-0.0197432	0.113144	0.856256	FALSE	FALSE	FALSE	2m9k9V	48775970	0.361553	0.0216385	TRUE	reported	textfile	412181	435435	19	1.89998e-07	0.0023241	49279227	ukb-b-1996	|| id:ukb-b-1996	TRUE	reported	igd	2	1	TRUE	6.2212e-05	27.0908	6.22122e-05	435435	2.01973e-06	412181	TRUE	0.00292437
	rs62150280	G	T	G	T	-0.0276917	-0.0640095	0.019736	0.997283	FALSE	FALSE	FALSE	2m9k9V	100155718	0.660534	0.145749	TRUE	reported	textfile	412181	435435	2	6.80002e-08	0.0051321	100772180	ukb-b-1996	|| id:ukb-b-1996	TRUE	reported	igd	2	1	TRUE	6.68585e-05	29.1143	6.68588e-05	435435	4.67942e-07	412181	TRUE	0.000565021
	rs62461186	C	A	C	A	-0.0113438	-0.0103294	0.179827	0.891702	FALSE	FALSE	FALSE	2m9k9V	78100836	0.672244	0.0244154	TRUE	reported	textfile	412181	435435	7	1e-09	0.00185732	77730153	ukb-b-1996	|| id:ukb-b-1996	TRUE	reported	igd	2	1	TRUE	8.5661e-05	37.3028	8.56614e-05	435435	4.34247e-07	412181	TRUE	7.62829e-05
	rs638089	T	C	T	C	-0.00748736	-0.0176278	0.518052	0.3962	FALSE	FALSE	FALSE	2m9k9V	111469727	0.252741	0.0154127	TRUE	reported	textfile	412181	435435	11	1.6e-07	0.00142893	111340452	ukb-b-1996	|| id:ukb-b-1996	TRUE	reported	igd	2	1	TRUE	6.305e-05	27.4558	6.30502e-05	435435	3.1736e-06	412181	TRUE	0.00459471
	rs6482190	G	A	G	A	0.0112719	-0.00915727	0.719408	0.211208	FALSE	FALSE	FALSE	2m9k9V	21748880	0.622716	0.0186121	TRUE	reported	textfile	412181	435435	10	1.39991e-12	0.00159025	22037809	ukb-b-1996	|| id:ukb-b-1996	TRUE	reported	igd	2	1	TRUE	0.000115369	50.2414	0.00011537	435435	5.87293e-07	412181	TRUE	4.43047e-06
	rs67497633	A	G	A	G	0.00966783	-0.038221	0.168461	0.829872	FALSE	FALSE	FALSE	2m9k9V	102055738	0.057682	0.0201364	TRUE	reported	textfile	412181	435435	10	3.69999e-07	0.00190253	103815495	ukb-b-1996	|| id:ukb-b-1996	TRUE	reported	igd	2	1	TRUE	5.92988e-05	25.8222	5.92991e-05	435435	8.74079e-06	412181	TRUE	0.029029
	rs71466817	T	C	T	C	0.0092934	0.00577034	0.211939	0.787275	FALSE	FALSE	FALSE	2m9k9V	35633694	0.754272	0.0184349	TRUE	reported	textfile	412181	435435	15	1.29999e-07	0.00175987	35925895	ukb-b-1996	|| id:ukb-b-1996	TRUE	reported	igd	2	1	TRUE	6.40379e-05	27.886	6.40382e-05	435435	2.37703e-07	412181	TRUE	0.000544057
	rs75248709	T	C	T	C	-0.0197339	0.0205598	0.045947	0.947288	FALSE	FALSE	FALSE	2m9k9V	91639227	0.546817	0.034122	TRUE	reported	textfile	412181	435435	6	2.19999e-08	0.00352774	92348945	ukb-b-1996	|| id:ukb-b-1996	TRUE	reported	igd	2	1	TRUE	7.18585e-05	31.2918	7.18588e-05	435435	8.80811e-07	412181	TRUE	0.000522499
	rs77797947	A	C	A	C	0.0218098	-0.0674227	0.032955	0.97854	FALSE	FALSE	FALSE	2m9k9V	55586029	0.190777	0.0515352	TRUE	reported	textfile	412181	435435	13	4.09996e-07	0.00430497	56160164	ukb-b-1996	|| id:ukb-b-1996	TRUE	reported	igd	2	1	TRUE	5.89405e-05	25.6662	5.89408e-05	435435	4.15257e-06	412181	TRUE	0.00945584
	rs790561	G	A	G	A	0.012474	-0.011577	0.704134	0.265931	FALSE	FALSE	FALSE	2m9k9V	63705468	0.498507	0.0171045	TRUE	reported	textfile	412181	435435	8	1.39991e-15	0.00156199	64618026	ukb-b-1996	|| id:ukb-b-1996	TRUE	reported	igd	2	1	TRUE	0.000146443	63.7754	0.000146443	435435	1.11144e-06	412181	TRUE	3.70209e-07
	rs7970482	A	G	A	G	-0.00804053	0.000296238	0.311354	0.770743	FALSE	FALSE	FALSE	2m9k9V	109424530	0.986909	0.0180551	TRUE	reported	textfile	412181	435435	12	1.7e-07	0.00153893	109862335	ukb-b-1996	|| id:ukb-b-1996	TRUE	reported	igd	2	1	TRUE	6.26875e-05	27.2979	6.26878e-05	435435	6.53124e-10	412181	TRUE	0.000281641
	rs8130508	A	G	A	G	0.0087404	0.0482482	0.289686	0.68716	FALSE	FALSE	FALSE	2m9k9V	17677547	0.00306436	0.0162934	TRUE	reported	textfile	412181	435435	21	2.99999e-08	0.00157797	19049865	ukb-b-1996	|| id:ukb-b-1996	TRUE	reported	igd	2	1	TRUE	7.04549e-05	30.6805	7.04552e-05	435435	2.12737e-05	412181	TRUE	0.0818389
	rs817555	A	G	A	G	-0.00725229	0.0137677	0.455008	0.606393	FALSE	FALSE	FALSE	2m9k9V	69427133	0.374026	0.0154874	TRUE	reported	textfile	412181	435435	17	4.49997e-07	0.00143722	67423274	ukb-b-1996	|| id:ukb-b-1996	TRUE	reported	igd	2	1	TRUE	5.8473e-05	25.4625	5.84732e-05	435435	1.91725e-06	412181	TRUE	0.00395635
	rs9342711	G	A	G	A	0.00785584	0.0369179	0.300663	0.647869	FALSE	FALSE	FALSE	2m9k9V	68487358	0.0195245	0.0158082	TRUE	reported	textfile	412181	435435	6	4.70002e-07	0.00155878	69197250	ukb-b-1996	|| id:ukb-b-1996	TRUE	reported	igd	2	1	TRUE	5.83266e-05	25.3988	5.83269e-05	435435	1.32318e-05	412181	TRUE	0.0656912
	rs9383456	G	A	G	A	0.00876271	0.00340568	0.784931	0.15096	FALSE	FALSE	FALSE	2m9k9V	19058461	0.871786	0.0211022	TRUE	reported	textfile	412181	435435	6	4.30002e-07	0.00173299	19058692	ukb-b-1996	|| id:ukb-b-1996	TRUE	reported	igd	2	1	TRUE	5.87132e-05	25.5672	5.87135e-05	435435	6.31926e-08	412181	TRUE	0.00064886
	rs9837462	A	C	A	C	0.00821484	0.0146782	0.342977	0.694272	FALSE	FALSE	FALSE	2m9k9V	85109415	0.36895	0.0163374	TRUE	reported	textfile	412181	435435	3	5.1e-08	0.00150771	85158566	ukb-b-1996	|| id:ukb-b-1996	TRUE	reported	igd	2	1	TRUE	6.81726e-05	29.6866	6.81729e-05	435435	1.95836e-06	412181	TRUE	0.00160225
ukb-b-20122	rs11750339	A	G	A	G	0.0287569	-0.0579216	0.01253	0.993573	FALSE	FALSE	FALSE	2m9k9V	172963176	0.554268	0.0979436	TRUE	reported	textfile	412181	64944	5	2.69998e-07	0.00559194	172390179	ukb-b-20122	|| id:ukb-b-20122	TRUE	reported	igd	2	1	TRUE	0.000407046	26.4451	0.000407058	64944	8.48482e-07	412181	TRUE	5.08502e-06
	rs117552259	C	T	C	T	0.0173971	-0.0750407	0.031019	0.983181	FALSE	FALSE	FALSE	2m9k9V	38737799	0.203923	0.0590661	TRUE	reported	textfile	412181	64944	14	5e-08	0.00319114	39207003	ukb-b-20122	|| id:ukb-b-20122	TRUE	reported	igd	2	1	TRUE	0.00045743	29.72	0.000457444	64944	3.91588e-06	412181	TRUE	4.26624e-06
	rs143702642	C	A	C	A	0.0293971	-0.00100841	0.012706	0.963101	FALSE	FALSE	FALSE	2m9k9V	2888963	0.980547	0.041358	TRUE	reported	textfile	412181	64944	18	4.39997e-07	0.00582178	2888961	ukb-b-20122	|| id:ukb-b-20122	TRUE	reported	igd	2	1	TRUE	0.000392453	25.4967	0.000392465	64944	1.44235e-09	412181	TRUE	2.81392e-06
	rs59138812	G	A	G	A	0.0280047	0.00219131	0.010208	0.978124	FALSE	FALSE	FALSE	2m9k9V	38173034	0.966261	0.0518068	TRUE	reported	textfile	412181	64944	21	3.79997e-07	0.00551225	39545128	ukb-b-20122	|| id:ukb-b-20122	TRUE	reported	igd	2	1	TRUE	0.000397276	25.8102	0.000397288	64944	4.34058e-09	412181	TRUE	2.52499e-06
	rs79663141	A	G	A	G	0.0251153	-0.131072	0.014686	0.991102	FALSE	FALSE	FALSE	2m9k9V	101878448	0.10352	0.0805098	TRUE	reported	textfile	412181	64944	14	6.69993e-08	0.00465131	102344785	ukb-b-20122	|| id:ukb-b-20122	TRUE	reported	igd	2	1	TRUE	0.000448737	29.155	0.000448751	64944	6.43034e-06	412181	TRUE	9.97719e-06
	rs79888670	G	A	G	A	0.0305326	-0.0948467	0.009518	0.96887	FALSE	FALSE	FALSE	2m9k9V	33413862	0.0277428	0.0430945	TRUE	reported	textfile	412181	64944	13	1.29999e-07	0.00578564	33987999	ukb-b-20122	|| id:ukb-b-20122	TRUE	reported	igd	2	1	TRUE	0.000428647	27.8491	0.00042866	64944	1.17519e-05	412181	TRUE	4.26454e-05
ukb-b-2035	rs112118594	G	A	G	A	0.0215026	-0.0631599	0.022102	0.965924	FALSE	FALSE	FALSE	2m9k9V	155068287	0.132543	0.0419905	TRUE	reported	textfile	412181	64949	4	1.6e-08	0.00380224	155989439	ukb-b-2035	|| id:ukb-b-2035	TRUE	reported	igd	2	1	TRUE	0.000492172	31.9808	0.000492187	64949	5.48899e-06	412181	TRUE	2.59068e-06
	rs117756468	T	G	T	G	0.0159489	0.0281481	0.033537	0.976999	FALSE	FALSE	FALSE	2m9k9V	6771516	0.570821	0.0496577	TRUE	reported	textfile	412181	64949	8	4.90004e-07	0.00317012	6629037	ukb-b-2035	|| id:ukb-b-2035	TRUE	reported	igd	2	1	TRUE	0.000389555	25.3103	0.000389567	64949	7.79541e-07	412181	TRUE	7.94703e-06
	rs118133560	T	C	T	C	0.023229	-0.0514958	0.016582	0.979297	FALSE	FALSE	FALSE	2m9k9V	75075724	0.33556	0.0534757	TRUE	reported	textfile	412181	64949	17	1.09999e-07	0.00437138	73071819	ukb-b-2035	|| id:ukb-b-2035	TRUE	reported	igd	2	1	TRUE	0.000434573	28.2365	0.000434586	64949	2.2498e-06	412181	TRUE	4.57657e-06
	rs142394936	G	T	G	T	0.0269831	0.215423	0.011625	0.998187	FALSE	FALSE	FALSE	2m9k9V	31788415	0.235173	0.181464	TRUE	reported	textfile	412181	64949	3	2.5e-07	0.00523532	31829907	ukb-b-2035	|| id:ukb-b-2035	TRUE	reported	igd	2	1	TRUE	0.000408834	26.5634	0.000408847	64949	3.41913e-06	412181	TRUE	1.34846e-05
	rs142398557	A	G	A	G	0.0163477	0.00816795	0.038669	0.973531	FALSE	FALSE	FALSE	2m9k9V	47079920	0.860684	0.0465401	TRUE	reported	textfile	412181	64949	19	2.19999e-07	0.00315668	47583177	ukb-b-2035	|| id:ukb-b-2035	TRUE	reported	igd	2	1	TRUE	0.000412763	26.8188	0.000412775	64949	7.47284e-08	412181	TRUE	2.05143e-06
	rs143566154	T	C	T	C	0.0236783	-0.0344992	0.015827	0.975838	FALSE	FALSE	FALSE	2m9k9V	9889555	0.490087	0.0499865	TRUE	reported	textfile	412181	64949	5	4e-07	0.00467149	9889667	ukb-b-2035	|| id:ukb-b-2035	TRUE	reported	igd	2	1	TRUE	0.000395408	25.6908	0.000395421	64949	1.15565e-06	412181	TRUE	8.34585e-06
	rs1517030	A	G	A	G	0.0202732	0.0355137	0.02327	0.975101	FALSE	FALSE	FALSE	2m9k9V	59139114	0.46662	0.0487832	TRUE	reported	textfile	412181	64949	18	4.49997e-08	0.00370732	56806346	ukb-b-2035	|| id:ukb-b-2035	TRUE	reported	igd	2	1	TRUE	0.000460206	29.9027	0.00046022	64949	1.28577e-06	412181	TRUE	1.48221e-06
	rs2038940	G	A	G	A	-0.00714919	0.00391141	0.802978	0.136678	FALSE	FALSE	FALSE	2m9k9V	53655326	0.857914	0.0218478	TRUE	reported	textfile	412181	64949	6	3.59998e-07	0.00140425	53520124	ukb-b-2035	|| id:ukb-b-2035	TRUE	reported	igd	2	1	TRUE	0.000398914	25.9186	0.000398926	64949	7.77616e-08	412181	TRUE	3.07813e-06
	rs373496	G	A	G	A	-0.0260564	-0.163025	0.987914	0.012743	FALSE	FALSE	FALSE	2m9k9V	11966306	0.0160232	0.0676904	TRUE	reported	textfile	412181	64949	16	3.59998e-07	0.00512105	12060163	ukb-b-2035	|| id:ukb-b-2035	TRUE	reported	igd	2	1	TRUE	0.000398442	25.8879	0.000398454	64949	1.40722e-05	412181	TRUE	0.000122919
	rs78590098	G	A	G	A	0.0204167	0.0537267	0.019623	0.976522	FALSE	FALSE	FALSE	2m9k9V	87094145	0.288981	0.0506685	TRUE	reported	textfile	412181	64949	6	4.30002e-07	0.00403988	87803863	ukb-b-2035	|| id:ukb-b-2035	TRUE	reported	igd	2	1	TRUE	0.000393089	25.54	0.000393101	64949	2.72783e-06	412181	TRUE	1.66461e-05
ukb-b-2209	rs10061973	T	G	T	G	-0.0108521	0.00605657	0.5139	0.571586	FALSE	FALSE	FALSE	2m9k9V	167384493	0.69117	0.0152456	TRUE	reported	textfile	412181	460443	5	1.5e-08	0.00191598	166811498	ukb-b-2209	|| id:ukb-b-2209	TRUE	reported	igd	2	1	TRUE	6.9669e-05	32.0807	6.96693e-05	460443	3.82894e-07	412181	TRUE	0.00031324
	rs10076975	C	T	C	T	0.0112394	-0.0172225	0.381413	0.522508	FALSE	FALSE	FALSE	2m9k9V	165091987	0.256217	0.0151689	TRUE	reported	textfile	412181	460443	5	1.09999e-08	0.0019672	164518993	ukb-b-2209	|| id:ukb-b-2209	TRUE	reported	igd	2	1	TRUE	7.08896e-05	32.6428	7.08899e-05	460443	3.1275e-06	412181	TRUE	0.00192292
	rs10137526	T	G	T	G	-0.0113956	0.0227051	0.287976	0.77471	FALSE	FALSE	FALSE	2m9k9V	98419791	0.211793	0.0181837	TRUE	reported	textfile	412181	460443	14	7.29995e-08	0.00211647	98886128	ukb-b-2209	|| id:ukb-b-2209	TRUE	reported	igd	2	1	TRUE	6.29574e-05	28.99	6.29577e-05	460443	3.78264e-06	412181	TRUE	0.00521573
	rs10219331	T	C	T	C	0.00980362	-0.0350484	0.422966	0.635403	FALSE	FALSE	FALSE	2m9k9V	132827768	0.0253064	0.0156698	TRUE	reported	textfile	412181	460443	11	4.60002e-07	0.001944	132697663	ukb-b-2209	|| id:ukb-b-2209	TRUE	reported	igd	2	1	TRUE	5.52307e-05	25.4319	5.52309e-05	460443	1.21372e-05	412181	TRUE	0.0655947
	rs10510554	C	T	C	T	0.0110446	0.0112405	0.569277	0.470465	FALSE	FALSE	FALSE	2m9k9V	25058285	0.457842	0.0151406	TRUE	reported	textfile	412181	460443	3	1.2e-08	0.00193636	25099776	ukb-b-2209	|| id:ukb-b-2209	TRUE	reported	igd	2	1	TRUE	7.06515e-05	32.5331	7.06518e-05	460443	1.33721e-06	412181	TRUE	0.000722908
	rs10513136	A	G	A	G	-0.0233232	0.0486312	0.065424	0.98416	FALSE	FALSE	FALSE	2m9k9V	141388770	0.432291	0.0619286	TRUE	reported	textfile	412181	460443	3	1.6e-09	0.00386307	141107612	ukb-b-2209	|| id:ukb-b-2209	TRUE	reported	igd	2	1	TRUE	7.91591e-05	36.451	7.91594e-05	460443	1.4961e-06	412181	TRUE	0.000345014
	rs111784349	A	G	A	G	0.012215	-0.0224556	0.221959	0.796871	FALSE	FALSE	FALSE	2m9k9V	58650321	0.232484	0.0188073	TRUE	reported	textfile	412181	460443	16	1.29999e-07	0.0023116	58684225	ukb-b-2209	|| id:ukb-b-2209	TRUE	reported	igd	2	1	TRUE	6.064e-05	27.9228	6.06403e-05	460443	3.45867e-06	412181	TRUE	0.00570339
	rs11233632	T	C	T	C	-0.0121744	0.0104852	0.580068	0.366283	FALSE	FALSE	FALSE	2m9k9V	83479639	0.503511	0.0156735	TRUE	reported	textfile	412181	460443	11	3.40001e-10	0.00193858	83190682	ukb-b-2209	|| id:ukb-b-2209	TRUE	reported	igd	2	1	TRUE	8.56475e-05	39.439	8.56479e-05	460443	1.08576e-06	412181	TRUE	0.000128082
	rs11265908	C	T	C	T	-0.0101074	-0.00063231	0.386734	0.585534	FALSE	FALSE	FALSE	2m9k9V	89462217	0.967147	0.0153525	TRUE	reported	textfile	412181	460443	9	2.80001e-07	0.0019684	92077132	ukb-b-2209	|| id:ukb-b-2209	TRUE	reported	igd	2	1	TRUE	5.726e-05	26.3664	5.72603e-05	460443	4.11544e-09	412181	TRUE	0.00046686
	rs114497213	T	G	T	G	0.0273225	-0.111971	0.05481	0.962343	FALSE	FALSE	FALSE	2m9k9V	115495739	0.0037436	0.0386239	TRUE	reported	textfile	412181	460443	3	1.09999e-10	0.00423605	115214586	ukb-b-2209	|| id:ukb-b-2209	TRUE	reported	igd	2	1	TRUE	9.03449e-05	41.6023	9.03453e-05	460443	2.03894e-05	412181	TRUE	0.019964
	rs11740769	T	C	T	C	-0.0103287	0.00661803	0.413608	0.584318	FALSE	FALSE	FALSE	2m9k9V	145088172	0.666362	0.0153498	TRUE	reported	textfile	412181	460443	5	1.09999e-07	0.0019471	144467735	ukb-b-2209	|| id:ukb-b-2209	TRUE	reported	igd	2	1	TRUE	6.111e-05	28.1393	6.11103e-05	460443	4.50989e-07	412181	TRUE	0.000860597
	rs11767283	G	A	G	A	0.0176735	0.00780402	0.221709	0.714677	FALSE	FALSE	FALSE	2m9k9V	122307402	0.645715	0.0169755	TRUE	reported	textfile	412181	460443	7	2.49977e-14	0.00231943	121947456	ukb-b-2209	|| id:ukb-b-2209	TRUE	reported	igd	2	1	TRUE	0.000126082	58.0605	0.000126082	460443	5.1275e-07	412181	TRUE	9.44748e-07
	rs11859365	C	A	C	A	0.0225669	-0.0132892	0.253765	0.684226	FALSE	FALSE	FALSE	2m9k9V	83650340	0.412527	0.0162172	TRUE	reported	textfile	412181	460443	16	9.3994e-25	0.00219679	83683945	ukb-b-2209	|| id:ukb-b-2209	TRUE	reported	igd	2	1	TRUE	0.000229135	105.527	0.000229136	460443	1.62914e-06	412181	TRUE	1.01552e-10
	rs11924728	T	C	T	C	-0.0146517	0.0382792	0.172747	0.842218	FALSE	FALSE	FALSE	2m9k9V	176985584	0.064756	0.0207257	TRUE	reported	textfile	412181	460443	3	6.69993e-09	0.00252741	176703372	ukb-b-2209	|| id:ukb-b-2209	TRUE	reported	igd	2	1	TRUE	7.29822e-05	33.6065	7.29825e-05	460443	8.27595e-06	412181	TRUE	0.00822846
	rs12468486	C	T	C	T	0.0105033	-0.00468118	0.377223	0.586685	FALSE	FALSE	FALSE	2m9k9V	146662051	0.76065	0.0153669	TRUE	reported	textfile	412181	460443	2	1.29999e-07	0.00198749	147419619	ukb-b-2209	|| id:ukb-b-2209	TRUE	reported	igd	2	1	TRUE	6.06512e-05	27.928	6.06515e-05	460443	2.2514e-07	412181	TRUE	0.000647908
	rs12576625	C	T	C	T	0.0141226	0.00399274	0.839279	0.156277	FALSE	FALSE	FALSE	2m9k9V	126726108	0.847764	0.0207985	TRUE	reported	textfile	412181	460443	11	5.99998e-08	0.00260642	126596003	ukb-b-2209	|| id:ukb-b-2209	TRUE	reported	igd	2	1	TRUE	6.37583e-05	29.3588	6.37586e-05	460443	8.94112e-08	412181	TRUE	0.000337815
	rs12663865	A	G	A	G	0.012772	0.0135064	0.758185	0.230095	FALSE	FALSE	FALSE	2m9k9V	87393431	0.452256	0.0179688	TRUE	reported	textfile	412181	460443	6	1.09999e-08	0.00223239	88103149	ukb-b-2209	|| id:ukb-b-2209	TRUE	reported	igd	2	1	TRUE	7.10838e-05	32.7322	7.10842e-05	460443	1.37074e-06	412181	TRUE	0.000709199
	rs12806161	A	G	A	G	-0.011614	0.0305722	0.413763	0.538058	FALSE	FALSE	FALSE	2m9k9V	88856941	0.0431976	0.0151213	TRUE	reported	textfile	412181	460443	11	2.19999e-09	0.00194023	88590109	ukb-b-2209	|| id:ukb-b-2209	TRUE	reported	igd	2	1	TRUE	7.78122e-05	35.8307	7.78125e-05	460443	9.91711e-06	412181	TRUE	0.00816265
	rs12855717	T	C	T	C	-0.0122298	-0.0263917	0.526774	0.433673	FALSE	FALSE	FALSE	2m9k9V	100600381	0.0846253	0.0153044	TRUE	reported	textfile	412181	460443	13	2e-10	0.00192275	101252635	ukb-b-2209	|| id:ukb-b-2209	TRUE	reported	igd	2	1	TRUE	8.78575e-05	40.4568	8.78579e-05	460443	7.21461e-06	412181	TRUE	0.00181614
	rs12966327	T	C	T	C	-0.0110387	-0.00608396	0.329122	0.631023	FALSE	FALSE	FALSE	2m9k9V	75496490	0.697101	0.0156305	TRUE	reported	textfile	412181	460443	18	6.19998e-08	0.00203915	73208445	ukb-b-2209	|| id:ukb-b-2209	TRUE	reported	igd	2	1	TRUE	6.36406e-05	29.3046	6.36408e-05	460443	3.67571e-07	412181	TRUE	0.000586683
	rs12983532	T	C	T	C	-0.0133895	0.0181345	0.251137	0.768577	FALSE	FALSE	FALSE	2m9k9V	18356512	0.308929	0.0178231	TRUE	reported	textfile	412181	460443	19	2e-09	0.00223333	18467322	ukb-b-2209	|| id:ukb-b-2209	TRUE	reported	igd	2	1	TRUE	7.80572e-05	35.9436	7.80576e-05	460443	2.51164e-06	412181	TRUE	0.000721498
	rs13023088	T	C	T	C	0.0136154	0.0153442	0.148871	0.789059	FALSE	FALSE	FALSE	2m9k9V	99959842	0.411249	0.0186738	TRUE	reported	textfile	412181	460443	2	4.39997e-07	0.00269464	100576304	ukb-b-2209	|| id:ukb-b-2209	TRUE	reported	igd	2	1	TRUE	5.54446e-05	25.5304	5.54449e-05	460443	1.63809e-06	412181	TRUE	0.00403097
	rs13081241	G	A	G	A	0.0106302	-0.0475397	0.331967	0.595961	FALSE	FALSE	FALSE	2m9k9V	24815116	0.00192544	0.015328	TRUE	reported	textfile	412181	460443	3	1.6e-07	0.00202874	24856607	ukb-b-2209	|| id:ukb-b-2209	TRUE	reported	igd	2	1	TRUE	5.9625e-05	27.4554	5.96252e-05	460443	2.3337e-05	412181	TRUE	0.177582
	rs13318305	A	G	A	G	-0.0132778	-0.0141008	0.179445	0.814332	FALSE	FALSE	FALSE	2m9k9V	175038650	0.469399	0.0194909	TRUE	reported	textfile	412181	460443	3	1e-07	0.00249477	174756440	ukb-b-2209	|| id:ukb-b-2209	TRUE	reported	igd	2	1	TRUE	6.15161e-05	28.3263	6.15163e-05	460443	1.26981e-06	412181	TRUE	0.00173447
	rs1339229	G	A	G	A	0.0102022	-0.00854584	0.482877	0.591073	FALSE	FALSE	FALSE	2m9k9V	72448644	0.577648	0.0153475	TRUE	reported	textfile	412181	460443	6	1.5e-07	0.00194264	73158346	ukb-b-2209	|| id:ukb-b-2209	TRUE	reported	igd	2	1	TRUE	5.98965e-05	27.5804	5.98967e-05	460443	7.52225e-07	412181	TRUE	0.00135129
	rs144377835	T	C	T	C	-0.0258285	0.0146415	0.038626	0.93565	FALSE	FALSE	FALSE	2m9k9V	70532065	0.636521	0.0309828	TRUE	reported	textfile	412181	460443	3	3.50002e-07	0.00506776	70581216	ukb-b-2209	|| id:ukb-b-2209	TRUE	reported	igd	2	1	TRUE	5.64113e-05	25.9755	5.64115e-05	460443	5.41806e-07	412181	TRUE	0.00158053
	rs16891727	A	C	A	C	-0.0237173	0.0553267	0.129814	0.915155	FALSE	FALSE	FALSE	2m9k9V	26488632	0.043414	0.0273935	TRUE	reported	textfile	412181	460443	6	6.79986e-17	0.00284003	26488860	ukb-b-2209	|| id:ukb-b-2209	TRUE	reported	igd	2	1	TRUE	0.000151441	69.7401	0.000151441	460443	9.89656e-06	412181	TRUE	1.9353e-05
	rs17050031	T	C	T	C	-0.0120492	-0.00307902	0.4801	0.562242	FALSE	FALSE	FALSE	2m9k9V	59260884	0.839878	0.015239	TRUE	reported	textfile	412181	460443	2	3.50002e-10	0.0019207	59488019	ukb-b-2209	|| id:ukb-b-2209	TRUE	reported	igd	2	1	TRUE	8.54642e-05	39.3546	8.54646e-05	460443	9.90435e-08	412181	TRUE	3.118e-05
	rs1876245	C	T	C	T	0.0151162	-0.015839	0.431482	0.604213	FALSE	FALSE	FALSE	2m9k9V	71485612	0.305221	0.0154482	TRUE	reported	textfile	412181	460443	3	5.00035e-15	0.00193122	71534763	ukb-b-2209	|| id:ukb-b-2209	TRUE	reported	igd	2	1	TRUE	0.000133042	61.266	0.000133042	460443	2.55043e-06	412181	TRUE	3.57639e-06
	rs1951286	G	T	G	T	-0.0145833	0.0123079	0.644911	0.354768	FALSE	FALSE	FALSE	2m9k9V	29296806	0.433674	0.0157205	TRUE	reported	textfile	412181	460443	14	2.99985e-13	0.00199948	29766012	ukb-b-2209	|| id:ukb-b-2209	TRUE	reported	igd	2	1	TRUE	0.000115518	53.1956	0.000115519	460443	1.48713e-06	412181	TRUE	8.83604e-06
	rs2271308	C	T	C	T	0.0119643	-0.0234636	0.733181	0.260853	FALSE	FALSE	FALSE	2m9k9V	39661229	0.172259	0.0171897	TRUE	reported	textfile	412181	460443	17	3.09999e-08	0.00216177	37817482	ukb-b-2209	|| id:ukb-b-2209	TRUE	reported	igd	2	1	TRUE	6.65198e-05	30.6305	6.65201e-05	460443	4.52028e-06	412181	TRUE	0.0049211
	rs2301594	A	G	A	G	-0.0145202	0.0504728	0.173913	0.860257	FALSE	FALSE	FALSE	2m9k9V	16754135	0.0195348	0.0216142	TRUE	reported	textfile	412181	460443	6	1.09999e-08	0.002538	16754366	ukb-b-2209	|| id:ukb-b-2209	TRUE	reported	igd	2	1	TRUE	7.10813e-05	32.7311	7.10816e-05	460443	1.32295e-05	412181	TRUE	0.0253731
	rs2591847	A	G	A	G	-0.00976099	0.00932844	0.560973	0.500245	FALSE	FALSE	FALSE	2m9k9V	34316636	0.535037	0.0150378	TRUE	reported	textfile	412181	460443	19	4.49997e-07	0.00193429	34807541	ukb-b-2209	|| id:ukb-b-2209	TRUE	reported	igd	2	1	TRUE	5.53025e-05	25.4649	5.53027e-05	460443	9.33605e-07	412181	TRUE	0.00254832
	rs275160	C	T	C	T	0.0121188	-0.0329146	0.700597	0.324946	FALSE	FALSE	FALSE	2m9k9V	145210310	0.0418639	0.0161753	TRUE	reported	textfile	412181	460443	2	8e-09	0.00210096	145967878	ukb-b-2209	|| id:ukb-b-2209	TRUE	reported	igd	2	1	TRUE	7.22564e-05	33.2722	7.22567e-05	460443	1.00457e-05	412181	TRUE	0.0129123
	rs2827161	G	T	G	T	0.0107114	0.00245576	0.422842	0.654619	FALSE	FALSE	FALSE	2m9k9V	21967731	0.877279	0.0159032	TRUE	reported	textfile	412181	460443	21	3.2e-08	0.00193719	23340050	ukb-b-2209	|| id:ukb-b-2209	TRUE	reported	igd	2	1	TRUE	6.63962e-05	30.5736	6.63965e-05	460443	5.78518e-08	412181	TRUE	0.000226054
	rs28533540	A	G	A	G	0.0146421	0.00701083	0.534203	0.430262	FALSE	FALSE	FALSE	2m9k9V	47575565	0.644894	0.0152122	TRUE	reported	textfile	412181	460443	15	2.80027e-14	0.00192478	47867762	ukb-b-2209	|| id:ukb-b-2209	TRUE	reported	igd	2	1	TRUE	0.000125665	57.8686	0.000125665	460443	5.1531e-07	412181	TRUE	9.9151e-07
	rs303817	G	A	G	A	0.0135799	0.017797	0.751146	0.26756	FALSE	FALSE	FALSE	2m9k9V	51782451	0.296199	0.0170368	TRUE	reported	textfile	412181	460443	12	8e-10	0.00220965	52176235	ukb-b-2209	|| id:ukb-b-2209	TRUE	reported	igd	2	1	TRUE	8.20228e-05	37.7698	8.20232e-05	460443	2.64747e-06	412181	TRUE	0.000530371
	rs3124402	G	A	G	A	-0.0220014	-0.0136814	0.733261	0.232433	FALSE	FALSE	FALSE	2m9k9V	55400980	0.444143	0.0178791	TRUE	reported	textfile	412181	460443	13	1.9002e-24	0.00215651	55975115	ukb-b-2209	|| id:ukb-b-2209	TRUE	reported	igd	2	1	TRUE	0.000226008	104.087	0.000226009	460443	1.42064e-06	412181	TRUE	1.0774e-10
	rs321243	G	T	G	T	0.0104749	0.0130782	0.593132	0.399731	FALSE	FALSE	FALSE	2m9k9V	96010684	0.39797	0.0154726	TRUE	reported	textfile	412181	460443	1	7.69999e-08	0.00194878	96476240	ukb-b-2209	|| id:ukb-b-2209	TRUE	reported	igd	2	1	TRUE	6.27438e-05	28.8916	6.27441e-05	460443	1.73334e-06	412181	TRUE	0.00206899
	rs35283694	T	C	T	C	-0.0270116	0.0290024	0.042751	0.976455	FALSE	FALSE	FALSE	2m9k9V	33362274	0.569334	0.0509679	TRUE	reported	textfile	412181	460443	6	1.7e-08	0.00479031	33330051	ukb-b-2209	|| id:ukb-b-2209	TRUE	reported	igd	2	1	TRUE	6.90506e-05	31.7959	6.90509e-05	460443	7.85576e-07	412181	TRUE	0.000536153
	rs35287743	T	G	T	G	-0.0282201	0.0148644	0.115869	0.909042	FALSE	FALSE	FALSE	2m9k9V	109619445	0.575425	0.0265398	TRUE	reported	textfile	412181	460443	12	7.00003e-21	0.00301071	110057250	ukb-b-2209	|| id:ukb-b-2209	TRUE	reported	igd	2	1	TRUE	0.000190775	87.8572	0.000190775	460443	7.6105e-07	412181	TRUE	1.59025e-09
	rs3847799	C	A	C	A	-0.012209	0.0146587	0.797566	0.187461	FALSE	FALSE	FALSE	2m9k9V	94152122	0.446872	0.0192716	TRUE	reported	textfile	412181	460443	12	3.09999e-07	0.00238592	94545898	ukb-b-2209	|| id:ukb-b-2209	TRUE	reported	igd	2	1	TRUE	5.68654e-05	26.1846	5.68656e-05	460443	1.40368e-06	412181	TRUE	0.00303378
	rs4002471	T	C	T	C	-0.0192439	0.0249144	0.547362	0.568502	FALSE	FALSE	FALSE	2m9k9V	48711838	0.0999517	0.0151447	TRUE	reported	textfile	412181	460443	19	1.50003e-23	0.0019244	49215095	ukb-b-2209	|| id:ukb-b-2209	TRUE	reported	igd	2	1	TRUE	0.000217133	99.9985	0.000217134	460443	6.56585e-06	412181	TRUE	1.36704e-08
	rs4131293	T	C	T	C	0.00972113	-0.0122374	0.45132	0.607269	FALSE	FALSE	FALSE	2m9k9V	25192105	0.43017	0.0155119	TRUE	reported	textfile	412181	460443	18	4.49997e-07	0.00192681	22772069	ukb-b-2209	|| id:ukb-b-2209	TRUE	reported	igd	2	1	TRUE	5.52784e-05	25.4539	5.52787e-05	460443	1.50995e-06	412181	TRUE	0.00379955
	rs4278546	G	A	G	A	0.0125555	-0.00239348	0.441085	0.613369	FALSE	FALSE	FALSE	2m9k9V	79506347	0.878665	0.0156783	TRUE	reported	textfile	412181	460443	11	9.30037e-11	0.00193806	79217391	ukb-b-2209	|| id:ukb-b-2209	TRUE	reported	igd	2	1	TRUE	9.11419e-05	41.9693	9.11423e-05	460443	5.65426e-08	412181	TRUE	1.41536e-05
	rs4419275	C	T	C	T	0.0101626	-0.0263085	0.60973	0.316052	FALSE	FALSE	FALSE	2m9k9V	136689878	0.104073	0.0161857	TRUE	reported	textfile	412181	460443	2	2.1e-07	0.00195877	137447448	ukb-b-2209	|| id:ukb-b-2209	TRUE	reported	igd	2	1	TRUE	5.84577e-05	26.9179	5.84579e-05	460443	6.40974e-06	412181	TRUE	0.0170781
	rs45501495	T	C	T	C	0.0156803	0.0179232	0.236013	0.741978	FALSE	FALSE	FALSE	2m9k9V	204627326	0.300202	0.0173004	TRUE	reported	textfile	412181	460443	1	3.69999e-12	0.00225713	204596454	ukb-b-2209	|| id:ukb-b-2209	TRUE	reported	igd	2	1	TRUE	0.000104803	48.2607	0.000104804	460443	2.60395e-06	412181	TRUE	5.77385e-05
	rs4778971	G	A	G	A	-0.0104793	-0.00818453	0.589366	0.395804	FALSE	FALSE	FALSE	2m9k9V	79180180	0.599451	0.015584	TRUE	reported	textfile	412181	460443	15	2e-07	0.00201445	79472522	ukb-b-2209	|| id:ukb-b-2209	TRUE	reported	igd	2	1	TRUE	5.87693e-05	27.0614	5.87695e-05	460443	6.69181e-07	412181	TRUE	0.00140455
	rs4869859	C	T	C	T	0.0140098	-0.0113929	0.449939	0.51887	FALSE	FALSE	FALSE	2m9k9V	155526415	0.450583	0.015101	TRUE	reported	textfile	412181	460443	6	3.10027e-13	0.00192207	155847549	ukb-b-2209	|| id:ukb-b-2209	TRUE	reported	igd	2	1	TRUE	0.000115372	53.128	0.000115372	460443	1.38093e-06	412181	TRUE	8.14429e-06
	rs4970581	C	A	C	A	-0.00994151	-0.00302495	0.468497	0.544403	FALSE	FALSE	FALSE	2m9k9V	38271333	0.842125	0.0151874	TRUE	reported	textfile	412181	460443	1	3.29997e-07	0.00194778	38737005	ukb-b-2209	|| id:ukb-b-2209	TRUE	reported	igd	2	1	TRUE	5.6575e-05	26.0509	5.65752e-05	460443	9.62462e-08	412181	TRUE	0.000770592
	rs4982738	A	G	A	G	0.0108608	-0.00403688	0.582899	0.395648	FALSE	FALSE	FALSE	2m9k9V	23180982	0.79544	0.0155712	TRUE	reported	textfile	412181	460443	14	3.50002e-08	0.00196936	23650191	ukb-b-2209	|| id:ukb-b-2209	TRUE	reported	igd	2	1	TRUE	6.60494e-05	30.4139	6.60497e-05	460443	1.63065e-07	412181	TRUE	0.000315929
	rs552234	A	G	A	G	-0.0116474	0.00109747	0.495449	0.516349	FALSE	FALSE	FALSE	2m9k9V	104010002	0.942193	0.0151348	TRUE	reported	textfile	412181	460443	9	1.09999e-09	0.00191252	106772283	ukb-b-2209	|| id:ukb-b-2209	TRUE	reported	igd	2	1	TRUE	8.05444e-05	37.0889	8.05447e-05	460443	1.27569e-08	412181	TRUE	3.58334e-05
	rs55871839	C	T	C	T	0.0101847	-0.00607144	0.417009	0.5861	FALSE	FALSE	FALSE	2m9k9V	58904309	0.691342	0.015292	TRUE	reported	textfile	412181	460443	8	1.79999e-07	0.00195078	59816868	ukb-b-2209	|| id:ukb-b-2209	TRUE	reported	igd	2	1	TRUE	5.91941e-05	27.257	5.91943e-05	460443	3.82445e-07	412181	TRUE	0.000967868
	rs55930451	T	C	T	C	-0.0170539	-0.0225879	0.108001	0.921087	FALSE	FALSE	FALSE	2m9k9V	48812098	0.418539	0.0279222	TRUE	reported	textfile	412181	460443	2	2.90001e-08	0.00307567	49039237	ukb-b-2209	|| id:ukb-b-2209	TRUE	reported	igd	2	1	TRUE	6.67672e-05	30.7444	6.67675e-05	460443	1.58769e-06	412181	TRUE	0.00126806
	rs55985303	A	G	A	G	0.0129737	0.00475573	0.241079	0.711043	FALSE	FALSE	FALSE	2m9k9V	76997825	0.774578	0.0166057	TRUE	reported	textfile	412181	460443	2	6.59994e-09	0.00223629	77224951	ukb-b-2209	|| id:ukb-b-2209	TRUE	reported	igd	2	1	TRUE	7.3091e-05	33.6565	7.30913e-05	460443	1.98991e-07	412181	TRUE	0.000157399
	rs56096330	A	G	A	G	-0.0124886	0.019661	0.182193	0.878707	FALSE	FALSE	FALSE	2m9k9V	78162072	0.392568	0.0229961	TRUE	reported	textfile	412181	460443	7	4.70002e-07	0.00247951	77791389	ukb-b-2209	|| id:ukb-b-2209	TRUE	reported	igd	2	1	TRUE	5.50929e-05	25.3684	5.50932e-05	460443	1.77344e-06	412181	TRUE	0.00450391
	rs573057	C	A	C	A	0.0119587	-0.000526515	0.211578	0.82331	FALSE	FALSE	FALSE	2m9k9V	14113904	0.978805	0.0198182	TRUE	reported	textfile	412181	460443	9	4.70002e-07	0.00237303	14113903	ukb-b-2209	|| id:ukb-b-2209	TRUE	reported	igd	2	1	TRUE	5.5152e-05	25.3957	5.51523e-05	460443	1.71241e-09	412181	TRUE	0.000572894
	rs59355765	T	C	T	C	-0.0162522	0.0248074	0.160079	0.881428	FALSE	FALSE	FALSE	2m9k9V	55764720	0.29169	0.023527	TRUE	reported	textfile	412181	460443	18	4.70002e-10	0.00260966	53431951	ukb-b-2209	|| id:ukb-b-2209	TRUE	reported	igd	2	1	TRUE	8.42256e-05	38.7842	8.42259e-05	460443	2.69738e-06	412181	TRUE	0.00044116
	rs59733471	T	G	T	G	0.0125087	0.00163748	0.182238	0.758059	FALSE	FALSE	FALSE	2m9k9V	87971309	0.926202	0.0176788	TRUE	reported	textfile	412181	460443	1	4.70002e-07	0.00248256	88436992	ukb-b-2209	|| id:ukb-b-2209	TRUE	reported	igd	2	1	TRUE	5.51347e-05	25.3877	5.51349e-05	460443	2.08142e-08	412181	TRUE	0.000684771
	rs6000943	C	T	C	T	0.0100342	-0.0162293	0.367797	0.624378	FALSE	FALSE	FALSE	2m9k9V	37928316	0.298284	0.0156033	TRUE	reported	textfile	412181	460443	22	4.09996e-07	0.00198165	38324323	ukb-b-2209	|| id:ukb-b-2209	TRUE	reported	igd	2	1	TRUE	5.56816e-05	25.6395	5.56818e-05	460443	2.6247e-06	412181	TRUE	0.00644029
	rs6033437	A	C	A	C	0.0124683	0.00738439	0.257329	0.792778	FALSE	FALSE	FALSE	2m9k9V	12515083	0.693731	0.0187517	TRUE	reported	textfile	412181	460443	20	1.7e-08	0.00220977	12495731	ukb-b-2209	|| id:ukb-b-2209	TRUE	reported	igd	2	1	TRUE	6.91376e-05	31.836	6.91379e-05	460443	3.76237e-07	412181	TRUE	0.000328474
	rs6059844	G	A	G	A	0.0110001	-0.0145676	0.495121	0.419724	FALSE	FALSE	FALSE	2m9k9V	34448677	0.342103	0.0153341	TRUE	reported	textfile	412181	460443	20	9.20005e-09	0.00191451	33036482	ukb-b-2209	|| id:ukb-b-2209	TRUE	reported	igd	2	1	TRUE	7.1692e-05	33.0123	7.16924e-05	460443	2.18964e-06	412181	TRUE	0.00111924
	rs6074041	A	G	A	G	0.0115315	0.00222504	0.229209	0.790617	FALSE	FALSE	FALSE	2m9k9V	46151511	0.904971	0.0186377	TRUE	reported	textfile	412181	460443	20	4.49997e-07	0.00228489	44780150	ukb-b-2209	|| id:ukb-b-2209	TRUE	reported	igd	2	1	TRUE	5.53148e-05	25.4706	5.5315e-05	460443	3.45784e-08	412181	TRUE	0.000720081
	rs6089753	T	C	T	C	-0.011542	-0.00252525	0.530967	0.438521	FALSE	FALSE	FALSE	2m9k9V	62556900	0.867981	0.0151919	TRUE	reported	textfile	412181	460443	20	1.79999e-09	0.0019184	61154107	ukb-b-2209	|| id:ukb-b-2209	TRUE	reported	igd	2	1	TRUE	7.86093e-05	36.1978	7.86096e-05	460443	6.70345e-08	412181	TRUE	5.96564e-05
	rs61882686	A	C	A	C	0.0197559	-0.0149691	0.085234	0.921247	FALSE	FALSE	FALSE	2m9k9V	46369130	0.596488	0.0282724	TRUE	reported	textfile	412181	460443	11	8e-09	0.0034254	46390680	ukb-b-2209	|| id:ukb-b-2209	TRUE	reported	igd	2	1	TRUE	7.22377e-05	33.2636	7.2238e-05	460443	6.80111e-07	412181	TRUE	0.000344664
	rs6465487	G	A	G	A	-0.0123535	-0.00233127	0.399814	0.584803	FALSE	FALSE	FALSE	2m9k9V	96131382	0.879417	0.0153668	TRUE	reported	textfile	412181	460443	7	2.69998e-10	0.00195628	95760694	ukb-b-2209	|| id:ukb-b-2209	TRUE	reported	igd	2	1	TRUE	8.65973e-05	39.8764	8.65977e-05	460443	5.58383e-08	412181	TRUE	2.33974e-05
	rs6478209	C	T	C	T	0.00969093	-0.022607	0.489131	0.511586	FALSE	FALSE	FALSE	2m9k9V	97457820	0.133798	0.0150785	TRUE	reported	textfile	412181	460443	9	4.20001e-07	0.00191496	100220102	ukb-b-2209	|| id:ukb-b-2209	TRUE	reported	igd	2	1	TRUE	5.56175e-05	25.61	5.56177e-05	460443	5.45358e-06	412181	TRUE	0.0168971
	rs6561943	T	C	T	C	-0.0141502	0.00230963	0.255983	0.734078	FALSE	FALSE	FALSE	2m9k9V	57782627	0.893007	0.017172	TRUE	reported	textfile	412181	460443	13	1.09999e-10	0.00219174	58356761	ukb-b-2209	|| id:ukb-b-2209	TRUE	reported	igd	2	1	TRUE	9.05174e-05	41.6817	9.05178e-05	460443	4.38892e-08	412181	TRUE	1.42888e-05
	rs6667502	C	T	C	T	0.0100901	0.00271946	0.475374	0.565713	FALSE	FALSE	FALSE	2m9k9V	177142026	0.859029	0.0153114	TRUE	reported	textfile	412181	460443	1	1.6e-07	0.00192365	177111162	ukb-b-2209	|| id:ukb-b-2209	TRUE	reported	igd	2	1	TRUE	5.97499e-05	27.5129	5.97501e-05	460443	7.65332e-08	412181	TRUE	0.000509144
	rs66931328	C	T	C	T	-0.0130717	-0.011884	0.203744	0.773782	FALSE	FALSE	FALSE	2m9k9V	40691814	0.51042	0.0180557	TRUE	reported	textfile	412181	460443	18	3.59998e-08	0.00237342	38271778	ukb-b-2209	|| id:ukb-b-2209	TRUE	reported	igd	2	1	TRUE	6.58735e-05	30.3328	6.58737e-05	460443	1.05102e-06	412181	TRUE	0.000942869
	rs6842641	T	C	T	C	-0.0123923	-0.00471076	0.214263	0.788631	FALSE	FALSE	FALSE	2m9k9V	30830320	0.799094	0.0185084	TRUE	reported	textfile	412181	460443	4	1.09999e-07	0.0023307	30831942	ukb-b-2209	|| id:ukb-b-2209	TRUE	reported	igd	2	1	TRUE	6.13944e-05	28.2702	6.13946e-05	460443	1.57166e-07	412181	TRUE	0.000521805
	rs6960970	C	T	C	T	-0.0132745	0.00510277	0.803633	0.164579	FALSE	FALSE	FALSE	2m9k9V	14168115	0.803018	0.0204566	TRUE	reported	textfile	412181	460443	7	5.30005e-08	0.00244042	14207740	ukb-b-2209	|| id:ukb-b-2209	TRUE	reported	igd	2	1	TRUE	6.42545e-05	29.5873	6.42548e-05	460443	1.50959e-07	412181	TRUE	0.000374907
	rs6965147	T	G	T	G	-0.00999932	0.0244536	0.452542	0.486758	FALSE	FALSE	FALSE	2m9k9V	3435608	0.105709	0.0151155	TRUE	reported	textfile	412181	460443	7	2e-07	0.00192415	3475240	ukb-b-2209	|| id:ukb-b-2209	TRUE	reported	igd	2	1	TRUE	5.86492e-05	27.0061	5.86494e-05	460443	6.34968e-06	412181	TRUE	0.0165569
	rs6988032	T	G	T	G	-0.0115648	0.0344531	0.737609	0.183281	FALSE	FALSE	FALSE	2m9k9V	50580957	0.0789896	0.0196138	TRUE	reported	textfile	412181	460443	8	1.09999e-07	0.0021787	51493517	ukb-b-2209	|| id:ukb-b-2209	TRUE	reported	igd	2	1	TRUE	6.11898e-05	28.176	6.11901e-05	460443	7.4859e-06	412181	TRUE	0.017686
	rs7225002	G	A	G	A	-0.013923	0.0400312	0.4144	0.626083	FALSE	FALSE	FALSE	2m9k9V	46111701	0.0106331	0.0156706	TRUE	reported	textfile	412181	460443	17	8.10028e-13	0.00194478	44189067	ukb-b-2209	|| id:ukb-b-2209	TRUE	reported	igd	2	1	TRUE	0.000111301	51.2534	0.000111302	460443	1.58319e-05	412181	TRUE	0.00217954
	rs7243428	G	A	G	A	-0.0129784	0.00645582	0.224648	0.795874	FALSE	FALSE	FALSE	2m9k9V	37576214	0.729389	0.0186617	TRUE	reported	textfile	412181	460443	18	1.5e-08	0.00229212	35156177	ukb-b-2209	|| id:ukb-b-2209	TRUE	reported	igd	2	1	TRUE	6.96244e-05	32.0602	6.96247e-05	460443	2.90345e-07	412181	TRUE	0.000272495
	rs72484727	A	G	A	G	0.010166	0.00713729	0.39378	0.618054	FALSE	FALSE	FALSE	2m9k9V	7916759	0.646109	0.0155438	TRUE	reported	textfile	412181	460443	11	2.1e-07	0.00195724	7938306	ukb-b-2209	|| id:ukb-b-2209	TRUE	reported	igd	2	1	TRUE	5.85883e-05	26.978	5.85885e-05	460443	5.11524e-07	412181	TRUE	0.0012115
	rs724909	G	T	G	T	-0.0101141	0.0197012	0.497415	0.493799	FALSE	FALSE	FALSE	2m9k9V	45929928	0.192165	0.0151059	TRUE	reported	textfile	412181	460443	12	1.29999e-07	0.0019148	46323711	ukb-b-2209	|| id:ukb-b-2209	TRUE	reported	igd	2	1	TRUE	6.05906e-05	27.9001	6.05909e-05	460443	4.12672e-06	412181	TRUE	0.00730044
	rs7254235	G	A	G	A	-0.0106304	0.00434179	0.577254	0.304443	FALSE	FALSE	FALSE	2m9k9V	22029703	0.791664	0.0164368	TRUE	reported	textfile	412181	460443	19	4.30002e-08	0.00194012	22212505	ukb-b-2209	|| id:ukb-b-2209	TRUE	reported	igd	2	1	TRUE	6.51985e-05	30.022	6.51988e-05	460443	1.69284e-07	412181	TRUE	0.000351803
	rs72677177	A	G	A	G	0.00999112	-0.000845675	0.401514	0.642043	FALSE	FALSE	FALSE	2m9k9V	71654351	0.957094	0.0157187	TRUE	reported	textfile	412181	460443	1	3.2e-07	0.00195401	72120034	ukb-b-2209	|| id:ukb-b-2209	TRUE	reported	igd	2	1	TRUE	5.67772e-05	26.1441	5.67775e-05	460443	7.02244e-09	412181	TRUE	0.000510831
	rs72821178	C	T	C	T	-0.0167698	0.0122077	0.094121	0.899982	FALSE	FALSE	FALSE	2m9k9V	33437899	0.629421	0.0252986	TRUE	reported	textfile	412181	460443	17	2.90001e-07	0.00327094	31764917	ukb-b-2209	|| id:ukb-b-2209	TRUE	reported	igd	2	1	TRUE	5.70834e-05	26.285	5.70837e-05	460443	5.64922e-07	412181	TRUE	0.00150854
	rs7317926	G	A	G	A	0.0110286	-0.00598999	0.561246	0.436452	FALSE	FALSE	FALSE	2m9k9V	53601377	0.693855	0.0152173	TRUE	reported	textfile	412181	460443	13	1.09999e-08	0.0019312	54175512	ukb-b-2209	|| id:ukb-b-2209	TRUE	reported	igd	2	1	TRUE	7.08239e-05	32.6125	7.08242e-05	460443	3.75916e-07	412181	TRUE	0.000273836
	rs7326799	T	C	T	C	0.00979407	-0.00726464	0.519332	0.54337	FALSE	FALSE	FALSE	2m9k9V	59351244	0.633778	0.0152485	TRUE	reported	textfile	412181	460443	13	4.39997e-07	0.00193866	59925378	ukb-b-2209	|| id:ukb-b-2209	TRUE	reported	igd	2	1	TRUE	5.54272e-05	25.5224	5.54275e-05	460443	5.50665e-07	412181	TRUE	0.00177205
	rs7431379	C	T	C	T	0.0106845	0.00196646	0.650021	0.393563	FALSE	FALSE	FALSE	2m9k9V	117820408	0.898647	0.0154389	TRUE	reported	textfile	412181	460443	3	1e-07	0.00200644	117539255	ukb-b-2209	|| id:ukb-b-2209	TRUE	reported	igd	2	1	TRUE	6.15819e-05	28.3566	6.15822e-05	460443	3.93597e-08	412181	TRUE	0.000360754
	rs7431970	C	T	C	T	-0.0127816	0.00842372	0.811484	0.137205	FALSE	FALSE	FALSE	2m9k9V	88531906	0.703174	0.0221072	TRUE	reported	textfile	412181	460443	3	1.7e-07	0.00244451	88581056	ukb-b-2209	|| id:ukb-b-2209	TRUE	reported	igd	2	1	TRUE	5.93725e-05	27.3391	5.93727e-05	460443	3.52253e-07	412181	TRUE	0.000910793
	rs75887709	G	A	G	A	-0.0159106	-0.0176701	0.13588	0.903707	FALSE	FALSE	FALSE	2m9k9V	36947427	0.49098	0.0256553	TRUE	reported	textfile	412181	460443	19	1.6e-08	0.0028148	37438329	ukb-b-2209	|| id:ukb-b-2209	TRUE	reported	igd	2	1	TRUE	6.9386e-05	31.9504	6.93863e-05	460443	1.1509e-06	412181	TRUE	0.000713208
	rs7776123	G	A	G	A	0.010042	0.00538348	0.359551	0.654435	FALSE	FALSE	FALSE	2m9k9V	65531711	0.734981	0.0159036	TRUE	reported	textfile	412181	460443	6	4.90004e-07	0.00199611	66241604	ukb-b-2209	|| id:ukb-b-2209	TRUE	reported	igd	2	1	TRUE	5.49632e-05	25.3087	5.49634e-05	460443	2.78003e-07	412181	TRUE	0.00131996
	rs77869596	G	A	G	A	0.0312797	-0.0533569	0.02755	0.987704	FALSE	FALSE	FALSE	2m9k9V	70321933	0.443883	0.0696883	TRUE	reported	textfile	412181	460443	9	1.2e-07	0.00590332	72936849	ukb-b-2209	|| id:ukb-b-2209	TRUE	reported	igd	2	1	TRUE	6.0972e-05	28.0757	6.09722e-05	460443	1.42225e-06	412181	TRUE	0.00203259
	rs790564	C	A	C	A	0.0146906	-0.00483836	0.722952	0.240806	FALSE	FALSE	FALSE	2m9k9V	63691660	0.784883	0.0177254	TRUE	reported	textfile	412181	460443	8	7.89951e-12	0.00214766	64604218	ukb-b-2209	|| id:ukb-b-2209	TRUE	reported	igd	2	1	TRUE	0.000101608	46.7893	0.000101608	460443	1.80767e-07	412181	TRUE	6.70675e-06
	rs7919624	T	C	T	C	-0.0100358	-0.0202559	0.380026	0.516154	FALSE	FALSE	FALSE	2m9k9V	2227739	0.179496	0.0150904	TRUE	reported	textfile	412181	460443	10	3.59998e-07	0.00197108	2269933	ukb-b-2209	|| id:ukb-b-2209	TRUE	reported	igd	2	1	TRUE	5.62983e-05	25.9235	5.62985e-05	460443	4.37133e-06	412181	TRUE	0.0115964
	rs7965154	A	C	A	C	-0.0104762	-0.00486904	0.313497	0.713451	FALSE	FALSE	FALSE	2m9k9V	23544791	0.770721	0.0167073	TRUE	reported	textfile	412181	460443	12	4e-07	0.00206762	23697725	ukb-b-2209	|| id:ukb-b-2209	TRUE	reported	igd	2	1	TRUE	5.57527e-05	25.6723	5.5753e-05	460443	2.06057e-07	412181	TRUE	0.0010734
	rs7970853	A	G	A	G	-0.0112684	-0.000858264	0.757615	0.233456	FALSE	FALSE	FALSE	2m9k9V	22931291	0.961851	0.017944	TRUE	reported	textfile	412181	460443	12	4.70002e-07	0.00223673	23084225	ukb-b-2209	|| id:ukb-b-2209	TRUE	reported	igd	2	1	TRUE	5.51185e-05	25.3802	5.51188e-05	460443	5.55031e-09	412181	TRUE	0.000608864
	rs79785912	C	T	C	T	-0.0130197	-0.0348887	0.181432	0.794328	FALSE	FALSE	FALSE	2m9k9V	10770010	0.0613042	0.0186441	TRUE	reported	textfile	412181	460443	7	1.7e-07	0.00249209	10809637	ukb-b-2209	|| id:ukb-b-2209	TRUE	reported	igd	2	1	TRUE	5.92752e-05	27.2943	5.92754e-05	460443	8.49566e-06	412181	TRUE	0.0256638
	rs805262	T	C	T	C	-0.0109233	0.008074	0.478266	0.590694	FALSE	FALSE	FALSE	2m9k9V	31660956	0.600424	0.0154145	TRUE	reported	textfile	412181	460443	6	1.09999e-08	0.00191289	31628733	ukb-b-2209	|| id:ukb-b-2209	TRUE	reported	igd	2	1	TRUE	7.08143e-05	32.6081	7.08146e-05	460443	6.65629e-07	412181	TRUE	0.00039402
	rs8053277	C	T	C	T	0.0143164	-0.0108772	0.696704	0.299889	FALSE	FALSE	FALSE	2m9k9V	51435815	0.508643	0.0164568	TRUE	reported	textfile	412181	460443	16	6.29941e-12	0.00208318	51469726	ukb-b-2209	|| id:ukb-b-2209	TRUE	reported	igd	2	1	TRUE	0.000102564	47.2294	0.000102564	460443	1.05988e-06	412181	TRUE	2.20542e-05
	rs903676	A	G	A	G	0.0129146	-0.00692877	0.21216	0.801744	FALSE	FALSE	FALSE	2m9k9V	201785592	0.715135	0.0189845	TRUE	reported	textfile	412181	460443	1	5.1e-08	0.00237134	201754720	ukb-b-2209	|| id:ukb-b-2209	TRUE	reported	igd	2	1	TRUE	6.44125e-05	29.6601	6.44128e-05	460443	3.23168e-07	412181	TRUE	0.000505505
	rs9272302	T	C	T	C	-0.01828	0.0216622	0.165163	0.724391	FALSE	FALSE	FALSE	2m9k9V	32636077	0.19986	0.0168978	TRUE	reported	textfile	412181	460443	6	9.20026e-12	0.00268064	32603854	ukb-b-2209	|| id:ukb-b-2209	TRUE	reported	igd	2	1	TRUE	0.000100985	46.5022	0.000100985	460443	3.9871e-06	412181	TRUE	0.000173052
	rs9301837	A	C	A	C	-0.0157428	-0.00761024	0.143273	0.765426	FALSE	FALSE	FALSE	2m9k9V	92825059	0.668776	0.0177881	TRUE	reported	textfile	412181	460443	13	8.10009e-09	0.00273045	93477312	ukb-b-2209	|| id:ukb-b-2209	TRUE	reported	igd	2	1	TRUE	7.21919e-05	33.2425	7.21922e-05	460443	4.4407e-07	412181	TRUE	0.000260454
	rs9606833	C	T	C	T	0.0169856	0.000419127	0.243593	0.758682	FALSE	FALSE	FALSE	2m9k9V	31354027	0.981026	0.017623	TRUE	reported	textfile	412181	460443	22	2.70023e-14	0.00223087	31750013	ukb-b-2209	|| id:ukb-b-2209	TRUE	reported	igd	2	1	TRUE	0.000125888	57.9711	0.000125888	460443	1.37229e-09	412181	TRUE	1.83379e-07
	rs9841174	C	T	C	T	0.0147781	-0.0190309	0.373913	0.502149	FALSE	FALSE	FALSE	2m9k9V	167467090	0.208391	0.0151279	TRUE	reported	textfile	412181	460443	3	8.49963e-14	0.00198025	167184878	ukb-b-2209	|| id:ukb-b-2209	TRUE	reported	igd	2	1	TRUE	0.00012094	55.6923	0.00012094	460443	3.83949e-06	412181	TRUE	2.49734e-05
	rs9876782	G	A	G	A	0.0142657	0.0155301	0.165461	0.782811	FALSE	FALSE	FALSE	2m9k9V	167009301	0.39666	0.0183224	TRUE	reported	textfile	412181	460443	3	2.80001e-08	0.00257011	166727089	ukb-b-2209	|| id:ukb-b-2209	TRUE	reported	igd	2	1	TRUE	6.6908e-05	30.8092	6.69083e-05	460443	1.743e-06	412181	TRUE	0.00137878
	rs9958909	G	T	G	T	0.0157617	0.000192217	0.139718	0.828377	FALSE	FALSE	FALSE	2m9k9V	1841370	0.992355	0.0200608	TRUE	reported	textfile	412181	460443	18	1.40001e-08	0.00277809	1841371	ukb-b-2209	|| id:ukb-b-2209	TRUE	reported	igd	2	1	TRUE	6.99048e-05	32.1893	6.99051e-05	460443	2.22742e-10	412181	TRUE	9.93008e-05
ukb-b-2221	rs118161273	A	G	A	G	0.05941	0.145992	0.00753	0.99785	FALSE	FALSE	FALSE	2m9k9V	97014798	0.399703	0.173355	TRUE	reported	textfile	412181	64949	10	4.39997e-07	0.0117576	98774555	ukb-b-2221	|| id:ukb-b-2221	TRUE	reported	igd	2	1	TRUE	0.000392951	25.531	0.000392963	64949	1.72067e-06	412181	TRUE	1.15786e-05
	rs16897428	G	A	G	A	0.0231163	-0.0112978	0.054335	0.985047	FALSE	FALSE	FALSE	2m9k9V	18698776	0.85852	0.0633788	TRUE	reported	textfile	412181	64949	4	4.20001e-08	0.00421729	18700399	ukb-b-2221	|| id:ukb-b-2221	TRUE	reported	igd	2	1	TRUE	0.000462377	30.0439	0.000462391	64949	7.70928e-08	412181	TRUE	4.94541e-07
	rs61757194	A	G	A	G	0.0358373	-0.0365698	0.024834	0.985387	FALSE	FALSE	FALSE	2m9k9V	11165079	0.566444	0.0637888	TRUE	reported	textfile	412181	64949	5	6.90001e-09	0.00618718	11165191	ukb-b-2221	|| id:ukb-b-2221	TRUE	reported	igd	2	1	TRUE	0.000516284	33.5484	0.000516299	64949	7.97389e-07	412181	TRUE	2.32174e-07
	rs72839391	A	G	A	G	0.0346822	0.185369	0.023542	0.991442	FALSE	FALSE	FALSE	2m9k9V	101481389	0.0230462	0.0815646	TRUE	reported	textfile	412181	64949	10	3.59998e-08	0.00629409	103241146	ukb-b-2221	|| id:ukb-b-2221	TRUE	reported	igd	2	1	TRUE	0.000467274	30.3623	0.000467289	64949	1.25308e-05	412181	TRUE	1.84708e-05
ukb-b-2468	rs118084928	T	C	T	C	0.0521883	0.0707617	0.017098	0.983911	FALSE	FALSE	FALSE	2m9k9V	32931534	0.253523	0.061972	TRUE	reported	textfile	412181	64949	22	2.1e-07	0.0100625	33327519	ukb-b-2468	|| id:ukb-b-2468	TRUE	reported	igd	2	1	TRUE	0.000413983	26.8981	0.000413995	64949	3.16314e-06	412181	TRUE	1.08811e-05
	rs149187565	A	G	A	G	0.0805896	-0.453706	0.00709	0.999001	FALSE	FALSE	FALSE	2m9k9V	91397822	0.0946608	0.271468	TRUE	reported	textfile	412181	64949	1	4.70002e-07	0.0160017	91863379	ukb-b-2468	|| id:ukb-b-2468	TRUE	reported	igd	2	1	TRUE	0.000390377	25.3637	0.000390389	64949	6.77677e-06	412181	TRUE	4.82278e-05
	rs151325351	G	A	G	A	0.0975987	-0.0114266	0.005912	0.990761	FALSE	FALSE	FALSE	2m9k9V	131226857	0.882905	0.0775803	TRUE	reported	textfile	412181	64949	8	3.69999e-08	0.0177345	132239104	ukb-b-2468	|| id:ukb-b-2468	TRUE	reported	igd	2	1	TRUE	0.000466096	30.2856	0.00046611	64949	5.26314e-08	412181	TRUE	4.18607e-07
	rs17431284	A	G	A	G	0.109791	0.0300163	0.005808	0.999369	FALSE	FALSE	FALSE	2m9k9V	118006899	0.923079	0.31087	TRUE	reported	textfile	412181	64949	8	1.09999e-09	0.0180001	119019138	ukb-b-2468	|| id:ukb-b-2468	TRUE	reported	igd	2	1	TRUE	0.000572483	37.2023	0.0005725	64949	2.26189e-08	412181	TRUE	1.77153e-08
	rs192562474	T	C	T	C	0.0541564	-0.0590641	0.016969	0.979395	FALSE	FALSE	FALSE	2m9k9V	160402788	0.262717	0.0527362	TRUE	reported	textfile	412181	64949	5	1.09999e-07	0.0101935	159829795	ukb-b-2468	|| id:ukb-b-2468	TRUE	reported	igd	2	1	TRUE	0.000434402	28.2254	0.000434415	64949	3.04328e-06	412181	TRUE	6.05627e-06
ukb-b-2603	rs117658577	A	G	A	G	0.0641916	-0.0107444	0.042524	0.969592	FALSE	FALSE	FALSE	2m9k9V	24759893	0.809031	0.0444579	TRUE	reported	textfile	412181	34270	21	3.09999e-07	0.0125462	26132207	ukb-b-2603	|| id:ukb-b-2603	TRUE	reported	igd	2	1	TRUE	0.000763284	26.1762	0.000763329	34270	1.41703e-07	412181	TRUE	1.24405e-06
	rs12325036	T	C	T	C	0.0824368	-0.003795	0.030092	0.92047	FALSE	FALSE	FALSE	2m9k9V	17120860	0.892467	0.028073	TRUE	reported	textfile	412181	34270	16	5.49997e-08	0.015166	17214717	ukb-b-2603	|| id:ukb-b-2603	TRUE	reported	igd	2	1	TRUE	0.000861414	29.5444	0.000861464	34270	4.43364e-08	412181	TRUE	2.16499e-07
	rs143924488	G	A	G	A	0.13894	0.0352807	0.011558	0.996087	FALSE	FALSE	FALSE	2m9k9V	36997966	0.766878	0.119006	TRUE	reported	textfile	412181	34270	22	5.69994e-09	0.0238497	37394007	ukb-b-2603	|| id:ukb-b-2603	TRUE	reported	igd	2	1	TRUE	0.000989338	33.9362	0.000989396	34270	2.13231e-07	412181	TRUE	3.49826e-08
	rs147344093	G	A	G	A	0.0926138	-0.244421	0.019781	0.996421	FALSE	FALSE	FALSE	2m9k9V	70966568	0.0556058	0.127694	TRUE	reported	textfile	412181	34270	9	3.2e-07	0.0181246	73581484	ukb-b-2603	|| id:ukb-b-2603	TRUE	reported	igd	2	1	TRUE	0.000761324	26.1089	0.000761369	34270	8.88887e-06	412181	TRUE	1.1932e-05
	rs75040083	A	G	A	G	0.0869387	-0.023846	0.02495	0.987695	FALSE	FALSE	FALSE	2m9k9V	184142846	0.736897	0.0709777	TRUE	reported	textfile	412181	34270	2	3.09999e-07	0.016998	185007573	ukb-b-2603	|| id:ukb-b-2603	TRUE	reported	igd	2	1	TRUE	0.000762755	26.158	0.0007628	34270	2.73843e-07	412181	TRUE	1.43083e-06
	rs78712664	T	C	T	C	0.0818606	0.0745644	0.027649	0.986663	FALSE	FALSE	FALSE	2m9k9V	175363278	0.271159	0.0677613	TRUE	reported	textfile	412181	34270	5	7.49998e-08	0.0152204	174790281	ukb-b-2603	|| id:ukb-b-2603	TRUE	reported	igd	2	1	TRUE	0.000843368	28.9249	0.000843417	34270	2.93773e-06	412181	TRUE	1.16115e-06
ukb-b-2763	rs13216626	C	T	C	T	0.0563396	-0.0171428	0.058301	0.949224	FALSE	FALSE	FALSE	2m9k9V	22625508	0.621238	0.0346952	TRUE	reported	textfile	412181	64949	6	7.39997e-08	0.0104706	22625737	ukb-b-2763	|| id:ukb-b-2763	TRUE	reported	igd	2	1	TRUE	0.000445572	28.9515	0.000445586	64949	5.92296e-07	412181	TRUE	1.44688e-06
	rs62352893	C	T	C	T	-0.0338647	-0.0201142	0.159036	0.879455	FALSE	FALSE	FALSE	2m9k9V	188210628	0.390001	0.0233991	TRUE	reported	textfile	412181	64949	4	3.40001e-07	0.00663857	189131782	ukb-b-2763	|| id:ukb-b-2763	TRUE	reported	igd	2	1	TRUE	0.000400497	26.0215	0.000400509	64949	1.79275e-06	412181	TRUE	9.69708e-06
	rs6576250	A	G	A	G	-0.0283432	-0.00675737	0.716844	0.230827	FALSE	FALSE	FALSE	2m9k9V	28593538	0.707613	0.0180166	TRUE	reported	textfile	412181	64949	14	1.29999e-07	0.00536932	29062744	ukb-b-2763	|| id:ukb-b-2763	TRUE	reported	igd	2	1	TRUE	0.000428845	27.8642	0.000428858	64949	3.4129e-07	412181	TRUE	1.86471e-06
	rs79774500	A	G	A	G	0.0956822	-0.0847281	0.016428	0.990037	FALSE	FALSE	FALSE	2m9k9V	87540525	0.271596	0.0770681	TRUE	reported	textfile	412181	64949	13	4.49997e-07	0.0189664	88192780	ukb-b-2763	|| id:ukb-b-2763	TRUE	reported	igd	2	1	TRUE	0.000391697	25.4495	0.000391709	64949	2.93237e-06	412181	TRUE	1.84418e-05
ukb-b-282	rs138151469	T	C	T	C	0.074295	0.00435011	0.005796	0.983838	FALSE	FALSE	FALSE	2m9k9V	53691190	0.942202	0.059999	TRUE	reported	textfile	412181	64949	15	6.4003e-11	0.0113711	53983387	ukb-b-282	|| id:ukb-b-282	TRUE	reported	igd	2	1	TRUE	0.000656835	42.6875	0.000656855	64949	1.27534e-08	412181	TRUE	1.49162e-09
	rs141364295	T	C	T	C	0.0495353	-0.153785	0.012208	0.993342	FALSE	FALSE	FALSE	2m9k9V	119450373	0.120249	0.0989782	TRUE	reported	textfile	412181	64949	7	2e-08	0.00882611	119090427	ukb-b-282	|| id:ukb-b-282	TRUE	reported	igd	2	1	TRUE	0.000484739	31.4976	0.000484754	64949	5.8568e-06	412181	TRUE	3.43856e-06
	rs143153761	T	G	T	G	0.046762	-0.151293	0.009315	0.996397	FALSE	FALSE	FALSE	2m9k9V	73430467	0.245586	0.130297	TRUE	reported	textfile	412181	64949	17	4.70002e-07	0.00928476	71426606	ukb-b-282	|| id:ukb-b-282	TRUE	reported	igd	2	1	TRUE	0.000390394	25.3648	0.000390406	64949	3.27101e-06	412181	TRUE	2.11513e-05
	rs146057934	T	C	T	C	0.0294058	0.0413017	0.022438	0.98525	FALSE	FALSE	FALSE	2m9k9V	3400975	0.512757	0.0630993	TRUE	reported	textfile	412181	64949	12	4.20001e-07	0.00581406	3510141	ukb-b-282	|| id:ukb-b-282	TRUE	reported	igd	2	1	TRUE	0.000393698	25.5796	0.00039371	64949	1.03944e-06	412181	TRUE	8.23219e-06
	rs146431609	A	G	A	G	0.034241	-0.00787475	0.017304	0.959014	FALSE	FALSE	FALSE	2m9k9V	75760747	0.838689	0.0386832	TRUE	reported	textfile	412181	64949	5	2.1e-07	0.00659448	75056572	ukb-b-282	|| id:ukb-b-282	TRUE	reported	igd	2	1	TRUE	0.000414934	26.9599	0.000414947	64949	1.00541e-07	412181	TRUE	2.02832e-06
	rs61966187	C	A	C	A	0.0295038	-0.0751444	0.026328	0.975337	FALSE	FALSE	FALSE	2m9k9V	105001191	0.145087	0.051571	TRUE	reported	textfile	412181	64949	13	7.59994e-09	0.00510612	105653542	ukb-b-282	|| id:ukb-b-282	TRUE	reported	igd	2	1	TRUE	0.000513781	33.3857	0.000513797	64949	5.15103e-06	412181	TRUE	1.34899e-06
	rs72696787	T	C	T	C	0.0139978	0.0124413	0.101687	0.925322	FALSE	FALSE	FALSE	2m9k9V	79707530	0.667841	0.028993	TRUE	reported	textfile	412181	64949	14	2.30001e-07	0.00270637	80173873	ukb-b-282	|| id:ukb-b-282	TRUE	reported	igd	2	1	TRUE	0.000411712	26.7505	0.000411725	64949	4.46744e-07	412181	TRUE	3.34206e-06
ukb-b-2862	rs10789340	G	A	G	A	-0.0137797	0.0019669	0.626712	0.318608	FALSE	FALSE	FALSE	2m9k9V	72474590	0.903786	0.0162715	TRUE	reported	textfile	412181	461053	1	6.79986e-15	0.00176936	72940273	ukb-b-2862	|| id:ukb-b-2862	TRUE	reported	igd	2	1	TRUE	0.000131534	60.652	0.000131535	461053	3.54506e-08	412181	TRUE	1.42003e-07
	rs10959890	C	T	C	T	-0.0126658	0.0126396	0.212297	0.831747	FALSE	FALSE	FALSE	2m9k9V	11526198	0.532494	0.0202491	TRUE	reported	textfile	412181	461053	9	1.5e-09	0.00209611	11526198	ukb-b-2862	|| id:ukb-b-2862	TRUE	reported	igd	2	1	TRUE	7.91866e-05	36.512	7.9187e-05	461053	9.45298e-07	412181	TRUE	0.000217474
	rs1105388	T	C	T	C	-0.0113754	-0.00922746	0.300147	0.710212	FALSE	FALSE	FALSE	2m9k9V	205339463	0.57913	0.0166364	TRUE	reported	textfile	412181	461053	1	1.29999e-09	0.00187563	205308591	ukb-b-2862	|| id:ukb-b-2862	TRUE	reported	igd	2	1	TRUE	7.97726e-05	36.7822	7.97729e-05	461053	7.46379e-07	412181	TRUE	0.000167437
	rs112094422	T	G	T	G	0.0247067	-0.0571935	0.032387	0.965762	FALSE	FALSE	FALSE	2m9k9V	95473304	0.177382	0.0424014	TRUE	reported	textfile	412181	461053	11	3.09999e-07	0.00482561	95206468	ukb-b-2862	|| id:ukb-b-2862	TRUE	reported	igd	2	1	TRUE	5.68525e-05	26.2134	5.68527e-05	461053	4.41413e-06	412181	TRUE	0.0111677
	rs11878917	A	G	A	G	0.0150187	0.0575681	0.109688	0.935194	FALSE	FALSE	FALSE	2m9k9V	42084847	0.0587652	0.0304602	TRUE	reported	textfile	412181	461053	19	4.60002e-08	0.00274812	42588999	ukb-b-2862	|| id:ukb-b-2862	TRUE	reported	igd	2	1	TRUE	6.4776e-05	29.867	6.47763e-05	461053	8.6658e-06	412181	TRUE	0.017248
	rs1191468	A	G	A	G	-0.0114689	0.0119106	0.830977	0.157251	FALSE	FALSE	FALSE	2m9k9V	29033056	0.569715	0.0209521	TRUE	reported	textfile	412181	461053	14	4.90004e-07	0.00228056	29502262	ukb-b-2862	|| id:ukb-b-2862	TRUE	reported	igd	2	1	TRUE	5.48512e-05	25.2906	5.48514e-05	461053	7.84018e-07	412181	TRUE	0.00235021
	rs12113634	C	T	C	T	0.00905889	-0.0215992	0.354867	0.709138	FALSE	FALSE	FALSE	2m9k9V	112356897	0.193428	0.0166083	TRUE	reported	textfile	412181	461053	7	4.09996e-07	0.00178957	111996952	ukb-b-2862	|| id:ukb-b-2862	TRUE	reported	igd	2	1	TRUE	5.55748e-05	25.6242	5.5575e-05	461053	4.10334e-06	412181	TRUE	0.0113159
	rs12829270	A	G	A	G	-0.00864798	-0.0251457	0.480812	0.569881	FALSE	FALSE	FALSE	2m9k9V	23872567	0.099106	0.0152472	TRUE	reported	textfile	412181	461053	12	4.70002e-07	0.00171601	24025501	ukb-b-2862	|| id:ukb-b-2862	TRUE	reported	igd	2	1	TRUE	5.50827e-05	25.3973	5.50829e-05	461053	6.5987e-06	412181	TRUE	0.0235749
	rs132901	T	C	T	C	0.0139249	0.0254229	0.787662	0.235844	FALSE	FALSE	FALSE	2m9k9V	41401543	0.152281	0.0177594	TRUE	reported	textfile	412181	461053	22	2.90001e-11	0.00209282	41797547	ukb-b-2862	|| id:ukb-b-2862	TRUE	reported	igd	2	1	TRUE	9.60125e-05	44.2709	9.60129e-05	461053	4.97171e-06	412181	TRUE	0.000413933
	rs13301875	T	C	T	C	0.0102669	0.00946957	0.235877	0.760186	FALSE	FALSE	FALSE	2m9k9V	20990100	0.591472	0.0176439	TRUE	reported	textfile	412181	461053	9	3.79997e-07	0.00202209	20990099	ukb-b-2862	|| id:ukb-b-2862	TRUE	reported	igd	2	1	TRUE	5.59117e-05	25.7796	5.59119e-05	461053	6.98852e-07	412181	TRUE	0.00194628
	rs139552257	T	C	T	C	-0.0401304	-0.0803173	0.013764	0.963541	FALSE	FALSE	FALSE	2m9k9V	43309548	0.0462967	0.0403062	TRUE	reported	textfile	412181	461053	2	1.09999e-07	0.00756083	43536687	ukb-b-2862	|| id:ukb-b-2862	TRUE	reported	igd	2	1	TRUE	6.10985e-05	28.1713	6.10988e-05	461053	9.63351e-06	412181	TRUE	0.0279073
	rs1442572	A	G	A	G	-0.00928024	-0.0155524	0.474348	0.474607	FALSE	FALSE	FALSE	2m9k9V	85201835	0.30249	0.0150832	TRUE	reported	textfile	412181	461053	14	5.99998e-08	0.00171283	85668179	ukb-b-2862	|| id:ukb-b-2862	TRUE	reported	igd	2	1	TRUE	6.36666e-05	29.3554	6.36668e-05	461053	2.57941e-06	412181	TRUE	0.00294776
	rs187160427	A	G	A	G	0.0192329	0.000445516	0.057541	0.969738	FALSE	FALSE	FALSE	2m9k9V	112478965	0.992049	0.0447082	TRUE	reported	textfile	412181	461053	10	3.29997e-07	0.0037676	114238724	ukb-b-2862	|| id:ukb-b-2862	TRUE	reported	igd	2	1	TRUE	5.65177e-05	26.059	5.6518e-05	461053	2.40916e-10	412181	TRUE	0.000465421
	rs2541303	G	A	G	A	-0.0102144	-0.0128834	0.258587	0.791716	FALSE	FALSE	FALSE	2m9k9V	22292756	0.488168	0.0185847	TRUE	reported	textfile	412181	461053	12	2.1e-07	0.00196775	22445690	ukb-b-2862	|| id:ukb-b-2862	TRUE	reported	igd	2	1	TRUE	5.84399e-05	26.9454	5.84402e-05	461053	1.16591e-06	412181	TRUE	0.0021944
	rs2567950	G	T	G	T	0.00927696	0.00115676	0.576734	0.290638	FALSE	FALSE	FALSE	2m9k9V	170956268	0.944653	0.0166625	TRUE	reported	textfile	412181	461053	4	8.19993e-08	0.00173005	171877419	ukb-b-2862	|| id:ukb-b-2862	TRUE	reported	igd	2	1	TRUE	6.23614e-05	28.7536	6.23617e-05	461053	1.16928e-08	412181	TRUE	0.000279533
	rs2812225	C	T	C	T	0.013742	0.00628012	0.123491	0.880665	FALSE	FALSE	FALSE	2m9k9V	50160846	0.787622	0.0233115	TRUE	reported	textfile	412181	461053	13	1.2e-07	0.00259891	50734982	ukb-b-2862	|| id:ukb-b-2862	TRUE	reported	igd	2	1	TRUE	6.06374e-05	27.9586	6.06376e-05	461053	1.7608e-07	412181	TRUE	0.000588257
	rs34048824	C	T	C	T	-0.00902564	0.0127713	0.43462	0.563803	FALSE	FALSE	FALSE	2m9k9V	25312674	0.400748	0.0151987	TRUE	reported	textfile	412181	461053	2	1.79999e-07	0.00172813	25535543	ukb-b-2862	|| id:ukb-b-2862	TRUE	reported	igd	2	1	TRUE	5.91598e-05	27.2773	5.91601e-05	461053	1.71305e-06	412181	TRUE	0.002905
	rs34962644	G	A	G	A	-0.0217257	0.0486922	0.046789	0.963838	FALSE	FALSE	FALSE	2m9k9V	129679358	0.232917	0.0408191	TRUE	reported	textfile	412181	461053	12	4.09996e-07	0.00428921	130163903	ukb-b-2862	|| id:ukb-b-2862	TRUE	reported	igd	2	1	TRUE	5.56439e-05	25.6561	5.56442e-05	461053	3.45227e-06	412181	TRUE	0.008971
	rs4676964	T	C	T	C	0.0133533	-0.024571	0.510605	0.534407	FALSE	FALSE	FALSE	2m9k9V	70985597	0.10527	0.0151689	TRUE	reported	textfile	412181	461053	3	9.60064e-15	0.00172438	71034748	ukb-b-2862	|| id:ukb-b-2862	TRUE	reported	igd	2	1	TRUE	0.000130048	59.9666	0.000130049	461053	6.36574e-06	412181	TRUE	3.42566e-05
	rs4759074	T	C	T	C	0.00877732	-0.00471136	0.410294	0.521155	FALSE	FALSE	FALSE	2m9k9V	54270313	0.75676	0.0152108	TRUE	reported	textfile	412181	461053	12	4.20001e-07	0.00173537	54664097	ukb-b-2862	|| id:ukb-b-2862	TRUE	reported	igd	2	1	TRUE	5.54836e-05	25.5822	5.54839e-05	461053	2.32757e-07	412181	TRUE	0.00115466
	rs62015188	A	C	A	C	0.0331772	0.0464863	0.017759	0.966418	FALSE	FALSE	FALSE	2m9k9V	67764142	0.275035	0.0425878	TRUE	reported	textfile	412181	461053	15	2.99999e-07	0.00647436	68056480	ukb-b-2862	|| id:ukb-b-2862	TRUE	reported	igd	2	1	TRUE	5.69522e-05	26.2593	5.69524e-05	461053	2.89063e-06	412181	TRUE	0.00638235
	rs62169335	T	C	T	C	-0.00968628	0.00776192	0.543241	0.498252	FALSE	FALSE	FALSE	2m9k9V	147188501	0.609645	0.0152022	TRUE	reported	textfile	412181	461053	2	2.39999e-08	0.00173523	147946069	ukb-b-2862	|| id:ukb-b-2862	TRUE	reported	igd	2	1	TRUE	6.75802e-05	31.16	6.75805e-05	461053	6.32469e-07	412181	TRUE	0.000532067
	rs645040	T	G	T	G	0.0104384	-0.0372718	0.773061	0.148902	FALSE	FALSE	FALSE	2m9k9V	136207780	0.0807068	0.0213396	TRUE	reported	textfile	412181	461053	3	3.09999e-07	0.00203926	135926622	ukb-b-2862	|| id:ukb-b-2862	TRUE	reported	igd	2	1	TRUE	5.6826e-05	26.2012	5.68263e-05	461053	7.40115e-06	412181	TRUE	0.0246031
	rs6739040	G	A	G	A	0.0172427	0.0352976	0.072127	0.966199	FALSE	FALSE	FALSE	2m9k9V	217087003	0.411979	0.043024	TRUE	reported	textfile	412181	461053	2	2.69998e-07	0.00335345	217951726	ukb-b-2862	|| id:ukb-b-2862	TRUE	reported	igd	2	1	TRUE	5.73391e-05	26.4378	5.73394e-05	461053	1.63299e-06	412181	TRUE	0.00332037
	rs72934520	T	C	T	C	0.012974	-0.0358011	0.129454	0.913648	FALSE	FALSE	FALSE	2m9k9V	55824193	0.18421	0.0269607	TRUE	reported	textfile	412181	461053	18	4.39997e-07	0.00256962	53491424	ukb-b-2862	|| id:ukb-b-2862	TRUE	reported	igd	2	1	TRUE	5.52885e-05	25.4922	5.52888e-05	461053	4.27802e-06	412181	TRUE	0.0122827
	rs77862656	T	C	T	C	0.0153164	-0.0215767	0.089418	0.862202	FALSE	FALSE	FALSE	2m9k9V	35342310	0.325262	0.0219342	TRUE	reported	textfile	412181	461053	17	4.70002e-07	0.00304096	33669329	ukb-b-2862	|| id:ukb-b-2862	TRUE	reported	igd	2	1	TRUE	5.50196e-05	25.3682	5.50198e-05	461053	2.34768e-06	412181	TRUE	0.00604058
	rs7791463	A	G	A	G	0.00954846	0.0224349	0.534781	0.523218	FALSE	FALSE	FALSE	2m9k9V	98189735	0.137598	0.0151097	TRUE	reported	textfile	412181	461053	7	2.39999e-08	0.00171063	97819047	ukb-b-2862	|| id:ukb-b-2862	TRUE	reported	igd	2	1	TRUE	6.75732e-05	31.1568	6.75735e-05	461053	5.3487e-06	412181	TRUE	0.0058517
	rs784251	T	C	T	C	-0.0103387	0.00674249	0.477649	0.505331	FALSE	FALSE	FALSE	2m9k9V	55745672	0.654594	0.0150708	TRUE	reported	textfile	412181	461053	18	1.7e-09	0.00171651	53412903	ukb-b-2862	|| id:ukb-b-2862	TRUE	reported	igd	2	1	TRUE	7.86782e-05	36.2775	7.86785e-05	461053	4.85604e-07	412181	TRUE	0.000137328
	rs79809011	A	G	A	G	-0.0280593	0.0372775	0.029465	0.99075	FALSE	FALSE	FALSE	2m9k9V	10269022	0.62964	0.0773016	TRUE	reported	textfile	412181	461053	8	3.40001e-08	0.00508482	10126532	ukb-b-2862	|| id:ukb-b-2862	TRUE	reported	igd	2	1	TRUE	6.60424e-05	30.4509	6.60427e-05	461053	5.64197e-07	412181	TRUE	0.000580043
	rs803370	C	T	C	T	0.00964844	-0.00249822	0.703379	0.24063	FALSE	FALSE	FALSE	2m9k9V	44212131	0.887607	0.017676	TRUE	reported	textfile	412181	461053	1	3.40001e-07	0.00189263	44677803	ukb-b-2862	|| id:ukb-b-2862	TRUE	reported	igd	2	1	TRUE	5.63647e-05	25.9885	5.6365e-05	461053	4.84627e-08	412181	TRUE	0.000674597
	rs897509	G	A	G	A	-0.00886239	0.00391931	0.468561	0.588797	FALSE	FALSE	FALSE	2m9k9V	32925865	0.798744	0.0153715	TRUE	reported	textfile	412181	461053	2	2.39999e-07	0.00171667	33150932	ukb-b-2862	|| id:ukb-b-2862	TRUE	reported	igd	2	1	TRUE	5.78032e-05	26.6518	5.78035e-05	461053	1.57725e-07	412181	TRUE	0.000775088
	rs937813	C	T	C	T	0.0147037	0.0042172	0.110097	0.899495	FALSE	FALSE	FALSE	2m9k9V	28078673	0.865765	0.0249479	TRUE	reported	textfile	412181	461053	2	9.09997e-08	0.00275152	28301540	ukb-b-2862	|| id:ukb-b-2862	TRUE	reported	igd	2	1	TRUE	6.19341e-05	28.5566	6.19344e-05	461053	6.93257e-08	412181	TRUE	0.000387378
	rs9861346	T	C	T	C	-0.0123998	-0.00501692	0.854477	0.209585	FALSE	FALSE	FALSE	2m9k9V	117789999	0.787483	0.0186101	TRUE	reported	textfile	412181	461053	3	3.59998e-07	0.00243565	117508846	ukb-b-2862	|| id:ukb-b-2862	TRUE	reported	igd	2	1	TRUE	5.62114e-05	25.9178	5.62116e-05	461053	1.76316e-07	412181	TRUE	0.00096085
	rs9901521	C	T	C	T	-0.0179527	0.0613807	0.065771	0.954405	FALSE	FALSE	FALSE	2m9k9V	81124352	0.0986007	0.0371628	TRUE	reported	textfile	412181	461053	17	2.80001e-07	0.00349642	79098152	ukb-b-2862	|| id:ukb-b-2862	TRUE	reported	igd	2	1	TRUE	5.7179e-05	26.3639	5.71793e-05	461053	6.61848e-06	412181	TRUE	0.0199405
ukb-b-3143	rs145641302	A	G	A	G	0.0417765	0.0341784	0.014446	0.987891	FALSE	FALSE	FALSE	2m9k9V	98552119	0.622335	0.0693915	TRUE	reported	textfile	412181	64949	2	4.09996e-07	0.00825296	99168582	ukb-b-3143	|| id:ukb-b-3143	TRUE	reported	igd	2	1	TRUE	0.000394367	25.6231	0.000394379	64949	5.88579e-07	412181	TRUE	6.10214e-06
	rs214818	A	G	A	G	-0.0120569	0.026208	0.79799	0.18859	FALSE	FALSE	FALSE	2m9k9V	2319371	0.174701	0.0193096	TRUE	reported	textfile	412181	64949	20	4.70002e-07	0.00239369	2300017	ukb-b-3143	|| id:ukb-b-3143	TRUE	reported	igd	2	1	TRUE	0.000390475	25.3701	0.000390487	64949	4.46924e-06	412181	TRUE	2.90853e-05
	rs7294858	A	G	A	G	-0.0115358	-0.0153165	0.249686	0.732963	FALSE	FALSE	FALSE	2m9k9V	10973978	0.370823	0.0171147	TRUE	reported	textfile	412181	64949	12	2.19999e-07	0.00222803	11126577	ukb-b-3143	|| id:ukb-b-3143	TRUE	reported	igd	2	1	TRUE	0.000412574	26.8065	0.000412587	64949	1.94309e-06	412181	TRUE	7.40297e-06
	rs75209402	A	G	A	G	0.0467053	0.0638199	0.011427	0.992018	FALSE	FALSE	FALSE	2m9k9V	41320352	0.463897	0.0871327	TRUE	reported	textfile	412181	64949	20	3.50002e-07	0.00916329	39948992	ukb-b-3143	|| id:ukb-b-3143	TRUE	reported	igd	2	1	TRUE	0.000399837	25.9786	0.00039985	64949	1.30156e-06	412181	TRUE	7.93861e-06
ukb-b-3383	rs116262913	T	C	T	C	0.0427023	0.0055637	0.010282	0.978141	FALSE	FALSE	FALSE	2m9k9V	177560586	0.913729	0.0513558	TRUE	reported	textfile	412181	64949	4	3.79997e-08	0.00776336	178481740	ukb-b-3383	|| id:ukb-b-3383	TRUE	reported	igd	2	1	TRUE	0.000465616	30.2545	0.000465631	64949	2.84749e-08	412181	TRUE	3.93584e-07
	rs11759837	T	C	T	C	0.0290778	0.0564269	0.016821	0.980902	FALSE	FALSE	FALSE	2m9k9V	3285236	0.319298	0.0566591	TRUE	reported	textfile	412181	64949	6	4e-07	0.0057377	3285470	ukb-b-3383	|| id:ukb-b-3383	TRUE	reported	igd	2	1	TRUE	0.000395279	25.6823	0.000395291	64949	2.40628e-06	412181	TRUE	1.40843e-05
	rs12548790	G	T	G	T	-0.0366307	0.00699385	0.985803	0.022766	FALSE	FALSE	FALSE	2m9k9V	10574164	0.892392	0.0516999	TRUE	reported	textfile	412181	64949	8	2e-08	0.00652662	10431674	ukb-b-3383	|| id:ukb-b-3383	TRUE	reported	igd	2	1	TRUE	0.000484764	31.4993	0.000484779	64949	4.43984e-08	412181	TRUE	2.38924e-07
	rs16871519	T	C	T	C	-0.0080887	-0.0447443	0.349443	0.728938	FALSE	FALSE	FALSE	2m9k9V	3257925	0.008179	0.0169192	TRUE	reported	textfile	412181	64949	5	2.19999e-07	0.00156152	3258039	ukb-b-3383	|| id:ukb-b-3383	TRUE	reported	igd	2	1	TRUE	0.000412962	26.8317	0.000412975	64949	1.69677e-05	412181	TRUE	0.000123785
	rs181439458	G	A	G	A	0.0354565	-0.223691	0.014128	0.995515	FALSE	FALSE	FALSE	2m9k9V	24582599	0.0594019	0.118656	TRUE	reported	textfile	412181	64949	13	2.1e-07	0.00682772	25156737	ukb-b-3383	|| id:ukb-b-3383	TRUE	reported	igd	2	1	TRUE	0.000415038	26.9666	0.00041505	64949	8.6224e-06	412181	TRUE	3.6157e-05
	rs72737216	C	T	C	T	0.033348	-0.0359285	0.015418	0.964825	FALSE	FALSE	FALSE	2m9k9V	27102198	0.383911	0.0412633	TRUE	reported	textfile	412181	64949	5	6.59994e-08	0.00617405	27102305	ukb-b-3383	|| id:ukb-b-3383	TRUE	reported	igd	2	1	TRUE	0.000448985	29.1733	0.000448999	64949	1.83935e-06	412181	TRUE	2.61946e-06
	rs75172571	T	C	T	C	0.0309371	0.00915138	0.015489	0.981305	FALSE	FALSE	FALSE	2m9k9V	174153547	0.870079	0.0559519	TRUE	reported	textfile	412181	64949	3	2.59998e-07	0.00600466	173871337	ukb-b-3383	|| id:ukb-b-3383	TRUE	reported	igd	2	1	TRUE	0.000408538	26.5442	0.000408551	64949	6.49019e-08	412181	TRUE	2.26746e-06
ukb-b-3460	rs10883567	C	T	C	T	0.00806657	-0.0170432	0.48866	0.473933	FALSE	FALSE	FALSE	2m9k9V	100996022	0.259551	0.0151166	TRUE	reported	textfile	412181	428117	10	3.2e-07	0.00157748	102755779	ukb-b-3460	|| id:ukb-b-3460	TRUE	reported	igd	2	1	TRUE	6.10747e-05	26.1486	6.1075e-05	428117	3.08395e-06	412181	TRUE	0.00549298
	rs10966033	T	G	T	G	-0.00893677	-0.00259476	0.39337	0.641465	FALSE	FALSE	FALSE	2m9k9V	23705738	0.869117	0.0157468	TRUE	reported	textfile	412181	428117	9	3.40001e-08	0.00161886	23705736	ukb-b-3460	|| id:ukb-b-3460	TRUE	reported	igd	2	1	TRUE	7.11786e-05	30.4748	7.11789e-05	428117	6.58755e-08	412181	TRUE	0.000177782
	rs11973698	T	G	T	G	-0.0103354	-0.0083694	0.218815	0.881773	FALSE	FALSE	FALSE	2m9k9V	13566457	0.723251	0.0236345	TRUE	reported	textfile	412181	428117	7	1e-07	0.00194208	13606082	ukb-b-3460	|| id:ukb-b-3460	TRUE	reported	igd	2	1	TRUE	6.61499e-05	28.3216	6.61502e-05	428117	3.04235e-07	412181	TRUE	0.000511934
	rs12149228	T	C	T	C	0.0107022	-0.0083942	0.16626	0.837586	FALSE	FALSE	FALSE	2m9k9V	69731621	0.682565	0.0205255	TRUE	reported	textfile	412181	428117	16	4.70002e-07	0.00212411	69765524	ukb-b-3460	|| id:ukb-b-3460	TRUE	reported	igd	2	1	TRUE	5.92931e-05	25.3858	5.92933e-05	428117	4.05775e-07	412181	TRUE	0.00120869
	rs12203592	T	C	T	C	0.0103619	0.0166073	0.219245	0.96951	FALSE	FALSE	FALSE	2m9k9V	396321	0.714926	0.0454685	TRUE	reported	textfile	412181	428117	6	3.29997e-08	0.00187521	396321	ukb-b-3460	|| id:ukb-b-3460	TRUE	reported	igd	2	1	TRUE	7.13158e-05	30.5335	7.13161e-05	428117	3.23661e-07	412181	TRUE	0.000307031
	rs1229984	C	T	C	T	-0.0485311	-0.0879863	0.97335	0.005008	FALSE	FALSE	FALSE	2m9k9V	99318162	0.414927	0.107925	TRUE	reported	textfile	412181	428117	4	1e-23	0.00483343	100239319	ukb-b-3460	|| id:ukb-b-3460	TRUE	reported	igd	2	1	TRUE	0.000235432	100.816	0.000235433	428117	1.6125e-06	412181	TRUE	1.11838e-10
	rs13125440	G	A	G	A	0.00973671	-0.00901003	0.372141	0.653076	FALSE	FALSE	FALSE	2m9k9V	39420704	0.569305	0.0158328	TRUE	reported	textfile	412181	428117	4	2.59998e-09	0.00163535	39422324	ukb-b-3460	|| id:ukb-b-3460	TRUE	reported	igd	2	1	TRUE	8.27951e-05	35.4488	8.27955e-05	428117	7.85689e-07	412181	TRUE	0.000167435
	rs1547669	G	A	G	A	-0.00852572	-0.00725482	0.49824	0.45415	FALSE	FALSE	FALSE	2m9k9V	33807864	0.632658	0.0151778	TRUE	reported	textfile	412181	428117	6	6.4e-08	0.00157638	33775641	ukb-b-3460	|| id:ukb-b-3460	TRUE	reported	igd	2	1	TRUE	6.832e-05	29.2508	6.83204e-05	428117	5.54306e-07	412181	TRUE	0.000567553
	rs1775654	T	C	T	C	0.00913122	0.00119385	0.264941	0.744767	FALSE	FALSE	FALSE	2m9k9V	39484408	0.945183	0.0173634	TRUE	reported	textfile	412181	428117	1	3.2e-07	0.00178653	39950080	ukb-b-3460	|| id:ukb-b-3460	TRUE	reported	igd	2	1	TRUE	6.10166e-05	26.1237	6.10169e-05	428117	1.14695e-08	412181	TRUE	0.000414657
	rs2568961	T	C	T	C	0.00816786	0.00324502	0.60326	0.354186	FALSE	FALSE	FALSE	2m9k9V	72347064	0.837157	0.0157884	TRUE	reported	textfile	412181	428117	1	3.79997e-07	0.0016084	72812747	ukb-b-3460	|| id:ukb-b-3460	TRUE	reported	igd	2	1	TRUE	6.02337e-05	25.7885	6.0234e-05	428117	1.02488e-07	412181	TRUE	0.000649846
	rs264933	C	T	C	T	-0.00980808	0.00730885	0.470321	0.556535	FALSE	FALSE	FALSE	2m9k9V	103675676	0.63041	0.0151904	TRUE	reported	textfile	412181	428117	2	5.1e-10	0.00157786	104292134	ukb-b-3460	|| id:ukb-b-3460	TRUE	reported	igd	2	1	TRUE	9.02463e-05	38.6393	9.02467e-05	428117	5.6166e-07	412181	TRUE	6.0709e-05
	rs3791129	A	G	A	G	-0.0113828	-0.0283348	0.736322	0.250054	FALSE	FALSE	FALSE	2m9k9V	44014421	0.105252	0.0174916	TRUE	reported	textfile	412181	428117	1	2.80001e-10	0.0018041	44480093	ukb-b-3460	|| id:ukb-b-3460	TRUE	reported	igd	2	1	TRUE	9.29767e-05	39.8084	9.29771e-05	428117	6.36638e-06	412181	TRUE	0.00110401
	rs3809162	G	A	G	A	-0.00965099	-0.00472774	0.408311	0.522245	FALSE	FALSE	FALSE	2m9k9V	54280451	0.755992	0.015214	TRUE	reported	textfile	412181	428117	12	1.7e-09	0.0016026	54674235	ukb-b-3460	|| id:ukb-b-3460	TRUE	reported	igd	2	1	TRUE	8.47021e-05	36.2653	8.47025e-05	428117	2.3428e-07	412181	TRUE	6.44727e-05
	rs384754	A	G	A	G	0.00882752	0.00619434	0.307861	0.671322	FALSE	FALSE	FALSE	2m9k9V	3217073	0.699689	0.0160583	TRUE	reported	textfile	412181	428117	5	2.80001e-07	0.0017191	3217187	ukb-b-3460	|| id:ukb-b-3460	TRUE	reported	igd	2	1	TRUE	6.15866e-05	26.3678	6.15868e-05	428117	3.60998e-07	412181	TRUE	0.000896958
	rs62244860	G	A	G	A	-0.0085489	-0.0158459	0.43225	0.60392	FALSE	FALSE	FALSE	2m9k9V	71498439	0.305119	0.0154516	TRUE	reported	textfile	412181	428117	3	8e-08	0.00159287	71547590	ukb-b-3460	|| id:ukb-b-3460	TRUE	reported	igd	2	1	TRUE	6.72772e-05	28.8043	6.72775e-05	428117	2.55153e-06	412181	TRUE	0.00247134
	rs646327	G	A	G	A	-0.00890198	0.0405161	0.52843	0.590834	FALSE	FALSE	FALSE	2m9k9V	48706594	0.0077931	0.0152264	TRUE	reported	textfile	412181	428117	19	1.7e-08	0.00157837	49209851	ukb-b-3460	|| id:ukb-b-3460	TRUE	reported	igd	2	1	TRUE	7.42952e-05	31.8093	7.42956e-05	428117	1.71778e-05	412181	TRUE	0.0402942
	rs6834464	G	T	G	T	0.0106363	-0.00143752	0.201923	0.824407	FALSE	FALSE	FALSE	2m9k9V	99373788	0.942323	0.0198689	TRUE	reported	textfile	412181	428117	4	7.29995e-08	0.00197605	100294945	ukb-b-3460	|| id:ukb-b-3460	TRUE	reported	igd	2	1	TRUE	6.76696e-05	28.9723	6.76699e-05	428117	1.26997e-08	412181	TRUE	0.000200707
	rs72634952	C	T	C	T	-0.0164766	0.00787579	0.068962	0.945357	FALSE	FALSE	FALSE	2m9k9V	59799272	0.815507	0.0337542	TRUE	reported	textfile	412181	428117	4	1.79999e-07	0.00315666	60664990	ukb-b-3460	|| id:ukb-b-3460	TRUE	reported	igd	2	1	TRUE	6.3634e-05	27.2444	6.36343e-05	428117	1.32083e-07	412181	TRUE	0.00048468
	rs72745821	T	C	T	C	0.0205261	-0.0344731	0.039029	0.958304	FALSE	FALSE	FALSE	2m9k9V	30925486	0.368748	0.0383538	TRUE	reported	textfile	412181	428117	5	4.60002e-07	0.00406925	30925593	ukb-b-3460	|| id:ukb-b-3460	TRUE	reported	igd	2	1	TRUE	5.94286e-05	25.4438	5.94289e-05	428117	1.96e-06	412181	TRUE	0.00383767
	rs7428430	T	C	T	C	-0.0105733	0.0331959	0.488473	0.45239	FALSE	FALSE	FALSE	2m9k9V	50136751	0.0289494	0.0151983	TRUE	reported	textfile	412181	428117	3	2.09991e-11	0.00157775	50174184	ukb-b-3460	|| id:ukb-b-3460	TRUE	reported	igd	2	1	TRUE	0.000104891	44.91	0.000104891	428117	1.15741e-05	412181	TRUE	0.00172194
	rs7805504	C	T	C	T	-0.00992731	0.00652624	0.208146	0.832108	FALSE	FALSE	FALSE	2m9k9V	73628255	0.748342	0.020342	TRUE	reported	textfile	412181	428117	7	3.40001e-07	0.00194647	73042585	ukb-b-3460	|| id:ukb-b-3460	TRUE	reported	igd	2	1	TRUE	6.07546e-05	26.0115	6.07548e-05	428117	2.4972e-07	412181	TRUE	0.000828903
	rs8614	A	C	A	C	0.0113738	-0.0140316	0.1821	0.845363	FALSE	FALSE	FALSE	2m9k9V	29261788	0.507925	0.0211935	TRUE	reported	textfile	412181	428117	17	2.59998e-08	0.00204387	27588806	ukb-b-3460	|| id:ukb-b-3460	TRUE	reported	igd	2	1	TRUE	7.23287e-05	30.9672	7.23291e-05	428117	1.06346e-06	412181	TRUE	0.000615213
	rs926071	A	C	A	C	-0.00940609	0.0281943	0.453566	0.570223	FALSE	FALSE	FALSE	2m9k9V	1271298	0.0660268	0.0153376	TRUE	reported	textfile	412181	428117	7	4.49997e-09	0.00160385	1310934	ukb-b-3460	|| id:ukb-b-3460	TRUE	reported	igd	2	1	TRUE	8.03329e-05	34.3945	8.03333e-05	428117	8.1982e-06	412181	TRUE	0.00518528
	rs9482094	G	A	G	A	0.0105116	-0.0137781	0.628363	0.311293	FALSE	FALSE	FALSE	2m9k9V	97917019	0.396809	0.0162606	TRUE	reported	textfile	412181	428117	6	1.2e-10	0.00163171	98364895	ukb-b-3460	|| id:ukb-b-3460	TRUE	reported	igd	2	1	TRUE	9.69275e-05	41.5002	9.6928e-05	428117	1.74188e-06	412181	TRUE	9.34688e-05
ukb-b-3881	rs10059461	T	G	T	G	0.00685415	-0.010532	0.29819	0.680117	FALSE	FALSE	FALSE	2m9k9V	109143357	0.515668	0.0162021	TRUE	reported	textfile	412181	446462	5	2.80001e-07	0.00133446	108479058	ukb-b-3881	|| id:ukb-b-3881	TRUE	reported	igd	2	1	TRUE	5.90862e-05	26.3812	5.90864e-05	446462	1.02516e-06	412181	TRUE	0.00200236
	rs10064431	C	T	C	T	-0.00757392	0.0032202	0.522495	0.488292	FALSE	FALSE	FALSE	2m9k9V	93614967	0.832177	0.015196	TRUE	reported	textfile	412181	446462	5	5.99998e-10	0.00122365	92950673	ukb-b-3881	|| id:ukb-b-3881	TRUE	reported	igd	2	1	TRUE	8.58035e-05	38.3111	8.58039e-05	446462	1.08948e-07	412181	TRUE	3.5405e-05
	rs10192394	T	C	T	C	-0.00766096	0.02463	0.528785	0.301363	FALSE	FALSE	FALSE	2m9k9V	145540439	0.137997	0.016605	TRUE	reported	textfile	412181	446462	2	4.49997e-10	0.0012287	146298007	ukb-b-3881	|| id:ukb-b-3881	TRUE	reported	igd	2	1	TRUE	8.70668e-05	38.8752	8.70671e-05	446462	5.33781e-06	412181	TRUE	0.00115295
	rs10249294	A	G	A	G	0.0195637	0.0132065	0.372973	0.661621	FALSE	FALSE	FALSE	2m9k9V	144026044	0.408454	0.0159766	TRUE	reported	textfile	412181	446462	7	4.10015e-54	0.00126299	143723137	ukb-b-3881	|| id:ukb-b-3881	TRUE	reported	igd	2	1	TRUE	0.000537136	239.939	0.000537138	446462	1.65775e-06	412181	TRUE	3.85714e-24
	rs10271924	T	C	T	C	-0.00704676	0.00408178	0.492595	0.577615	FALSE	FALSE	FALSE	2m9k9V	153798121	0.790784	0.015386	TRUE	reported	textfile	412181	446462	7	2e-08	0.00125592	153495206	ukb-b-3881	|| id:ukb-b-3881	TRUE	reported	igd	2	1	TRUE	7.05082e-05	31.4813	7.05086e-05	446462	1.7075e-07	412181	TRUE	0.000218932
	rs1051547	C	T	C	T	-0.00757523	0.0215296	0.561537	0.398653	FALSE	FALSE	FALSE	2m9k9V	19268058	0.161969	0.015395	TRUE	reported	textfile	412181	446462	16	1.09999e-09	0.00124161	19279380	ukb-b-3881	|| id:ukb-b-3881	TRUE	reported	igd	2	1	TRUE	8.33682e-05	37.2237	8.33686e-05	446462	4.74487e-06	412181	TRUE	0.00128786
	rs10828266	G	A	G	A	0.0123642	-0.0159762	0.715634	0.270938	FALSE	FALSE	FALSE	2m9k9V	21809772	0.347763	0.0170151	TRUE	reported	textfile	412181	446462	10	8.10028e-20	0.00135696	22098701	ukb-b-3881	|| id:ukb-b-3881	TRUE	reported	igd	2	1	TRUE	0.000185923	83.0225	0.000185924	446462	2.1389e-06	412181	TRUE	1.74295e-08
	rs10838724	T	G	T	G	0.00901088	0.0371269	0.367992	0.633238	FALSE	FALSE	FALSE	2m9k9V	47505500	0.0186033	0.0157759	TRUE	reported	textfile	412181	446462	11	2.09991e-12	0.00128277	47527052	ukb-b-3881	|| id:ukb-b-3881	TRUE	reported	igd	2	1	TRUE	0.000110511	49.3441	0.000110511	446462	1.34368e-05	412181	TRUE	0.00152514
	rs10840126	G	A	G	A	-0.00771754	-0.0108128	0.376121	0.623284	FALSE	FALSE	FALSE	2m9k9V	8804227	0.490433	0.0156794	TRUE	reported	textfile	412181	446462	11	1.89998e-09	0.00128576	8825774	ukb-b-3881	|| id:ukb-b-3881	TRUE	reported	igd	2	1	TRUE	8.06898e-05	36.0277	8.06901e-05	446462	1.1538e-06	412181	TRUE	0.000250882
	rs11032362	A	G	A	G	0.0123929	-0.0266906	0.090976	0.945305	FALSE	FALSE	FALSE	2m9k9V	33737546	0.424781	0.0334405	TRUE	reported	textfile	412181	446462	11	5.30005e-09	0.00212339	33759092	ukb-b-3881	|| id:ukb-b-3881	TRUE	reported	igd	2	1	TRUE	7.62902e-05	34.0631	7.62905e-05	446462	1.54556e-06	412181	TRUE	0.000524099
	rs11042502	G	A	G	A	0.00782687	-0.0137975	0.207475	0.784776	FALSE	FALSE	FALSE	2m9k9V	9826083	0.452512	0.0183665	TRUE	reported	textfile	412181	446462	11	2e-07	0.00150626	9847630	ukb-b-3881	|| id:ukb-b-3881	TRUE	reported	igd	2	1	TRUE	6.04736e-05	27.0007	6.04738e-05	446462	1.36918e-06	412181	TRUE	0.00222484
	rs11085749	A	G	A	G	-0.00773361	0.0395198	0.387076	0.613853	FALSE	FALSE	FALSE	2m9k9V	10850597	0.0101915	0.0153818	TRUE	reported	textfile	412181	446462	19	7.10003e-10	0.00125477	10961273	ukb-b-3881	|| id:ukb-b-3881	TRUE	reported	igd	2	1	TRUE	8.50775e-05	37.9869	8.50779e-05	446462	1.60148e-05	412181	TRUE	0.0156247
	rs11129657	C	T	C	T	-0.00817202	0.00292471	0.21028	0.779532	FALSE	FALSE	FALSE	2m9k9V	35595217	0.872544	0.0182307	TRUE	reported	textfile	412181	446462	3	5.69994e-08	0.00150517	35636709	ukb-b-3881	|| id:ukb-b-3881	TRUE	reported	igd	2	1	TRUE	6.60199e-05	29.4772	6.60201e-05	446462	6.24415e-08	412181	TRUE	0.000266406
	rs111526888	G	A	G	A	0.0103088	-0.00257551	0.279947	0.743884	FALSE	FALSE	FALSE	2m9k9V	60304392	0.882058	0.0173598	TRUE	reported	textfile	412181	446462	18	3.69999e-14	0.00136149	57971625	ukb-b-3881	|| id:ukb-b-3881	TRUE	reported	igd	2	1	TRUE	0.000128395	57.3305	0.000128395	446462	5.34012e-08	412181	TRUE	2.76296e-07
	rs11165976	T	C	T	C	-0.00706281	-0.00351944	0.325698	0.648234	FALSE	FALSE	FALSE	2m9k9V	98289450	0.823745	0.0158013	TRUE	reported	textfile	412181	446462	1	5.99998e-08	0.00130342	98755006	ukb-b-3881	|| id:ukb-b-3881	TRUE	reported	igd	2	1	TRUE	6.57617e-05	29.3619	6.5762e-05	446462	1.20358e-07	412181	TRUE	0.000326062
	rs1118655	A	G	A	G	-0.00631741	-0.00569886	0.606269	0.379468	FALSE	FALSE	FALSE	2m9k9V	59611877	0.71447	0.0155766	TRUE	reported	textfile	412181	446462	2	4.39997e-07	0.00125049	59839012	ukb-b-3881	|| id:ukb-b-3881	TRUE	reported	igd	2	1	TRUE	5.71621e-05	25.5221	5.71624e-05	446462	3.24747e-07	412181	TRUE	0.00121058
	rs11649274	A	G	A	G	0.00658415	0.0296763	0.401129	0.627502	FALSE	FALSE	FALSE	2m9k9V	30015148	0.0568591	0.0155831	TRUE	reported	textfile	412181	446462	16	1.29999e-07	0.00124634	30026469	ukb-b-3881	|| id:ukb-b-3881	TRUE	reported	igd	2	1	TRUE	6.2505e-05	27.9077	6.25053e-05	446462	8.79877e-06	412181	TRUE	0.0222015
	rs11896330	A	G	A	G	-0.00844567	-0.00358297	0.632839	0.304158	FALSE	FALSE	FALSE	2m9k9V	60008433	0.826962	0.0163906	TRUE	reported	textfile	412181	446462	2	3.40017e-11	0.0012744	60235568	ukb-b-3881	|| id:ukb-b-3881	TRUE	reported	igd	2	1	TRUE	9.83625e-05	43.9192	9.83629e-05	446462	1.15934e-07	412181	TRUE	9.25386e-06
	rs12044599	G	A	G	A	0.00942073	0.021457	0.21008	0.773479	FALSE	FALSE	FALSE	2m9k9V	204595586	0.235418	0.018084	TRUE	reported	textfile	412181	446462	1	3.69999e-10	0.0015033	204564714	ukb-b-3881	|| id:ukb-b-3881	TRUE	reported	igd	2	1	TRUE	8.79539e-05	39.2714	8.79543e-05	446462	3.41556e-06	412181	TRUE	0.000489898
	rs12641371	T	C	T	C	0.00791271	0.00958388	0.433148	0.581273	FALSE	FALSE	FALSE	2m9k9V	59016517	0.530072	0.0152635	TRUE	reported	textfile	412181	446462	4	1.40001e-10	0.00123354	59882235	ukb-b-3881	|| id:ukb-b-3881	TRUE	reported	igd	2	1	TRUE	9.21551e-05	41.1474	9.21555e-05	446462	9.56507e-07	412181	TRUE	6.56495e-05
	rs12780952	A	G	A	G	0.00747457	0.0140228	0.286382	0.706164	FALSE	FALSE	FALSE	2m9k9V	105817275	0.397677	0.0165799	TRUE	reported	textfile	412181	446462	10	3.40001e-08	0.00135361	107577033	ukb-b-3881	|| id:ukb-b-3881	TRUE	reported	igd	2	1	TRUE	6.82922e-05	30.4918	6.82925e-05	446462	1.73548e-06	412181	TRUE	0.00130013
	rs12885598	A	G	A	G	0.00751549	-0.0289459	0.596671	0.456067	FALSE	FALSE	FALSE	2m9k9V	31602459	0.0570033	0.0152084	TRUE	reported	textfile	412181	446462	14	1.7e-09	0.00124738	32071665	ukb-b-3881	|| id:ukb-b-3881	TRUE	reported	igd	2	1	TRUE	8.13013e-05	36.3007	8.13016e-05	446462	8.78855e-06	412181	TRUE	0.00507972
	rs13072255	C	A	C	A	0.00898012	-0.0143328	0.493966	0.609803	FALSE	FALSE	FALSE	2m9k9V	20996768	0.355151	0.0155008	TRUE	reported	textfile	412181	446462	3	2.09991e-13	0.00122355	21038260	ukb-b-3881	|| id:ukb-b-3881	TRUE	reported	igd	2	1	TRUE	0.000120638	53.8665	0.000120638	446462	2.07428e-06	412181	TRUE	9.95143e-06
	rs13429231	A	G	A	G	0.00677205	-0.00314974	0.44458	0.481548	FALSE	FALSE	FALSE	2m9k9V	58966955	0.836051	0.01522	TRUE	reported	textfile	412181	446462	2	6.69993e-08	0.00125418	59194090	ukb-b-3881	|| id:ukb-b-3881	TRUE	reported	igd	2	1	TRUE	6.52992e-05	29.1554	6.52995e-05	446462	1.03904e-07	412181	TRUE	0.000328381
	rs1356292	T	C	T	C	0.00917471	-0.00213065	0.807546	0.194089	FALSE	FALSE	FALSE	2m9k9V	186107114	0.911142	0.0190921	TRUE	reported	textfile	412181	446462	3	3.50002e-09	0.00155324	185824903	ukb-b-3881	|| id:ukb-b-3881	TRUE	reported	igd	2	1	TRUE	7.81428e-05	34.8904	7.81432e-05	446462	3.02156e-08	412181	TRUE	6.02076e-05
	rs1375566	A	G	A	G	-0.00783382	0.0241177	0.627412	0.283248	FALSE	FALSE	FALSE	2m9k9V	85593329	0.152458	0.0168549	TRUE	reported	textfile	412181	446462	3	6.1e-10	0.001266	85642479	ukb-b-3881	|| id:ukb-b-3881	TRUE	reported	igd	2	1	TRUE	8.57547e-05	38.2893	8.57551e-05	446462	4.96743e-06	412181	TRUE	0.00113244
	rs139042899	C	A	C	A	0.035995	-0.158165	0.013469	0.983083	FALSE	FALSE	FALSE	2m9k9V	60365734	0.00574235	0.0572616	TRUE	reported	textfile	412181	446462	17	3.2e-09	0.00608106	58443095	ukb-b-3881	|| id:ukb-b-3881	TRUE	reported	igd	2	1	TRUE	7.84706e-05	35.0368	7.8471e-05	446462	1.85097e-05	412181	TRUE	0.0349178
	rs140147	A	G	A	G	-0.00644899	-0.0244757	0.384545	0.723594	FALSE	FALSE	FALSE	2m9k9V	29788610	0.148851	0.0169546	TRUE	reported	textfile	412181	446462	22	2.90001e-07	0.00125777	30184599	ukb-b-3881	|| id:ukb-b-3881	TRUE	reported	igd	2	1	TRUE	5.88804e-05	26.2893	5.88807e-05	446462	5.056e-06	412181	TRUE	0.0120235
	rs149449	A	G	A	G	0.00728855	0.0203441	0.489167	0.376978	FALSE	FALSE	FALSE	2m9k9V	96566389	0.192296	0.0156035	TRUE	reported	textfile	412181	446462	5	2.39999e-09	0.00122061	95902093	ukb-b-3881	|| id:ukb-b-3881	TRUE	reported	igd	2	1	TRUE	7.98563e-05	35.6555	7.98567e-05	446462	4.12425e-06	412181	TRUE	0.00138896
	rs1556623	A	G	A	G	-0.0063999	0.0133898	0.436586	0.653474	FALSE	FALSE	FALSE	2m9k9V	91589062	0.398952	0.0158742	TRUE	reported	textfile	412181	446462	6	2e-07	0.00123169	92298780	ukb-b-3881	|| id:ukb-b-3881	TRUE	reported	igd	2	1	TRUE	6.0469e-05	26.9986	6.04693e-05	446462	1.72615e-06	412181	TRUE	0.0027735
	rs1620977	G	A	G	A	-0.0131742	0.00379468	0.730517	0.268434	FALSE	FALSE	FALSE	2m9k9V	72263459	0.825158	0.017177	TRUE	reported	textfile	412181	446462	1	1.10002e-21	0.00137761	72729142	ukb-b-3881	|| id:ukb-b-3881	TRUE	reported	igd	2	1	TRUE	0.000204796	91.4522	0.000204797	446462	1.18405e-07	412181	TRUE	1.00481e-10
	rs17049185	T	G	T	G	0.00804043	-0.00842364	0.267872	0.741713	FALSE	FALSE	FALSE	2m9k9V	57845525	0.626571	0.0173126	TRUE	reported	textfile	412181	446462	2	7.29995e-09	0.00139033	58072660	ukb-b-3881	|| id:ukb-b-3881	TRUE	reported	igd	2	1	TRUE	7.49041e-05	33.4442	7.49045e-05	446462	5.74366e-07	412181	TRUE	0.000256275
	rs1866823	A	G	A	G	0.00743079	-0.00646288	0.544469	0.370868	FALSE	FALSE	FALSE	2m9k9V	56524018	0.680713	0.015706	TRUE	reported	textfile	412181	446462	8	2.1e-09	0.0012406	57436577	ukb-b-3881	|| id:ukb-b-3881	TRUE	reported	igd	2	1	TRUE	8.03502e-05	35.876	8.03506e-05	446462	4.10804e-07	412181	TRUE	0.000116608
	rs2057853	G	T	G	T	0.0179597	-0.0605884	0.965879	0.036241	FALSE	FALSE	FALSE	2m9k9V	144007475	0.135944	0.0406342	TRUE	reported	textfile	412181	446462	7	8.99995e-08	0.00336003	143704568	ukb-b-3881	|| id:ukb-b-3881	TRUE	reported	igd	2	1	TRUE	6.39882e-05	28.57	6.39884e-05	446462	5.39396e-06	412181	TRUE	0.00858603
	rs2093654	G	A	G	A	0.00712915	-0.0176949	0.388133	0.540404	FALSE	FALSE	FALSE	2m9k9V	5780121	0.24077	0.0150843	TRUE	reported	textfile	412181	446462	9	1.5e-08	0.00125874	5780121	ukb-b-3881	|| id:ukb-b-3881	TRUE	reported	igd	2	1	TRUE	7.18435e-05	32.0776	7.18439e-05	446462	3.33856e-06	412181	TRUE	0.00208281
	rs2254860	G	A	G	A	-0.00684852	0.00498373	0.297893	0.793835	FALSE	FALSE	FALSE	2m9k9V	112238233	0.789556	0.0186735	TRUE	reported	textfile	412181	446462	2	2.99999e-07	0.0013374	112995810	ukb-b-3881	|| id:ukb-b-3881	TRUE	reported	igd	2	1	TRUE	5.87301e-05	26.2222	5.87304e-05	446462	1.72811e-07	412181	TRUE	0.000792428
	rs2425840	C	A	C	A	0.00653474	-0.00128949	0.409513	0.664214	FALSE	FALSE	FALSE	2m9k9V	46276199	0.935664	0.0159747	TRUE	reported	textfile	412181	446462	20	1.5e-07	0.001245	44904838	ukb-b-3881	|| id:ukb-b-3881	TRUE	reported	igd	2	1	TRUE	6.1703e-05	27.5496	6.17033e-05	446462	1.58083e-08	412181	TRUE	0.000345756
	rs2472297	T	C	T	C	-0.00722295	-0.0165665	0.261409	0.751676	FALSE	FALSE	FALSE	2m9k9V	74735539	0.344495	0.0175247	TRUE	reported	textfile	412181	446462	15	1.89998e-07	0.00138628	75027880	ukb-b-3881	|| id:ukb-b-3881	TRUE	reported	igd	2	1	TRUE	6.08018e-05	27.1472	6.08021e-05	446462	2.16807e-06	412181	TRUE	0.00340872
	rs2790688	T	C	T	C	0.0114466	0.0225622	0.154068	0.817332	FALSE	FALSE	FALSE	2m9k9V	154020433	0.249624	0.0195978	TRUE	reported	textfile	412181	446462	1	1.50003e-11	0.00169613	153992909	ukb-b-3881	|| id:ukb-b-3881	TRUE	reported	igd	2	1	TRUE	0.000102001	45.5442	0.000102002	446462	3.21559e-06	412181	TRUE	0.000120282
	rs28479795	T	C	T	C	0.0112324	-0.0137666	0.221473	0.758417	FALSE	FALSE	FALSE	2m9k9V	79477263	0.432974	0.0175569	TRUE	reported	textfile	412181	446462	14	2.49977e-14	0.00147345	79943606	ukb-b-3881	|| id:ukb-b-3881	TRUE	reported	igd	2	1	TRUE	0.000130147	58.1129	0.000130147	446462	1.49166e-06	412181	TRUE	2.40313e-06
	rs2867113	A	G	A	G	-0.0138606	0.0265839	0.130942	0.83745	FALSE	FALSE	FALSE	2m9k9V	651365	0.194319	0.0204821	TRUE	reported	textfile	412181	446462	2	1.50003e-12	0.00196025	651365	ukb-b-3881	|| id:ukb-b-3881	TRUE	reported	igd	2	1	TRUE	0.000111972	49.9965	0.000111972	446462	4.08696e-06	412181	TRUE	7.40102e-05
	rs329274	G	A	G	A	0.0068183	0.0211217	0.485636	0.484552	FALSE	FALSE	FALSE	2m9k9V	35039131	0.162817	0.0151338	TRUE	reported	textfile	412181	446462	7	2.80001e-08	0.00122813	35078743	ukb-b-3881	|| id:ukb-b-3881	TRUE	reported	igd	2	1	TRUE	6.90318e-05	30.8221	6.90321e-05	446462	4.72578e-06	412181	TRUE	0.00451002
	rs34162196	T	C	T	C	-0.0181417	-0.0213625	0.1008	0.907198	FALSE	FALSE	FALSE	2m9k9V	21569994	0.413923	0.0261472	TRUE	reported	textfile	412181	446462	14	4.00037e-19	0.0020297	22038125	ukb-b-3881	|| id:ukb-b-3881	TRUE	reported	igd	2	1	TRUE	0.000178908	79.8896	0.000178909	446462	1.61945e-06	412181	TRUE	2.10152e-08
	rs34627141	T	C	T	C	0.00644093	0.00572227	0.355207	0.665376	FALSE	FALSE	FALSE	2m9k9V	171066027	0.71987	0.0159558	TRUE	reported	textfile	412181	446462	2	4.49997e-07	0.00127627	171922537	ukb-b-3881	|| id:ukb-b-3881	TRUE	reported	igd	2	1	TRUE	5.70431e-05	25.4689	5.70433e-05	446462	3.12042e-07	412181	TRUE	0.00120396
	rs3752712	A	G	A	G	0.00631432	-0.0207485	0.404613	0.513548	FALSE	FALSE	FALSE	2m9k9V	1502488	0.169256	0.0150942	TRUE	reported	textfile	412181	446462	7	4e-07	0.00124545	1542124	ukb-b-3881	|| id:ukb-b-3881	TRUE	reported	igd	2	1	TRUE	5.75693e-05	25.7039	5.75696e-05	446462	4.58422e-06	412181	TRUE	0.0116877
	rs409542	A	C	A	C	-0.00680251	0.0135994	0.48065	0.486125	FALSE	FALSE	FALSE	2m9k9V	104788122	0.368774	0.0151311	TRUE	reported	textfile	412181	446462	2	3.09999e-08	0.00122823	105404580	ukb-b-3881	|| id:ukb-b-3881	TRUE	reported	igd	2	1	TRUE	6.87012e-05	30.6745	6.87016e-05	446462	1.9598e-06	412181	TRUE	0.0014268
	rs4302893	A	G	A	G	0.00738857	-0.00817475	0.334189	0.607146	FALSE	FALSE	FALSE	2m9k9V	1734863	0.596656	0.0154469	TRUE	reported	textfile	412181	446462	9	1.29999e-08	0.00129959	1734863	ukb-b-3881	|| id:ukb-b-3881	TRUE	reported	igd	2	1	TRUE	7.23923e-05	32.3226	7.23926e-05	446462	6.79485e-07	412181	TRUE	0.000374557
	rs4583602	A	G	A	G	0.00626156	-0.000318034	0.439824	0.563295	FALSE	FALSE	FALSE	2m9k9V	80404111	0.983407	0.0152917	TRUE	reported	textfile	412181	446462	3	4.20001e-07	0.00123707	80453261	ukb-b-3881	|| id:ukb-b-3881	TRUE	reported	igd	2	1	TRUE	5.73809e-05	25.6197	5.73811e-05	446462	1.04942e-09	412181	TRUE	0.000479623
	rs4585695	C	T	C	T	0.00646929	0.0195855	0.43752	0.532872	FALSE	FALSE	FALSE	2m9k9V	49586053	0.196089	0.01515	TRUE	reported	textfile	412181	446462	7	1.5e-07	0.00123152	49625649	ukb-b-3881	|| id:ukb-b-3881	TRUE	reported	igd	2	1	TRUE	6.18043e-05	27.5949	6.18046e-05	446462	4.05468e-06	412181	TRUE	0.00678217
	rs4707358	A	G	A	G	-0.00647169	-0.0162147	0.527429	0.490007	FALSE	FALSE	FALSE	2m9k9V	87284854	0.281637	0.0150603	TRUE	reported	textfile	412181	446462	6	1.2e-07	0.00122194	87994572	ukb-b-3881	|| id:ukb-b-3881	TRUE	reported	igd	2	1	TRUE	6.28238e-05	28.0501	6.2824e-05	446462	2.81231e-06	412181	TRUE	0.00381472
	rs4708180	A	G	A	G	-0.00641588	-0.0251692	0.541618	0.471707	FALSE	FALSE	FALSE	2m9k9V	68565616	0.0959555	0.0151186	TRUE	reported	textfile	412181	446462	6	1.7e-07	0.001228	69275508	ukb-b-3881	|| id:ukb-b-3881	TRUE	reported	igd	2	1	TRUE	6.11371e-05	27.2969	6.11374e-05	446462	6.72399e-06	412181	TRUE	0.015546
	rs4953150	T	C	T	C	-0.00843921	-0.00642552	0.344088	0.573115	FALSE	FALSE	FALSE	2m9k9V	44930197	0.674193	0.0152843	TRUE	reported	textfile	412181	446462	2	6.59933e-11	0.00129268	45157336	ukb-b-3881	|| id:ukb-b-3881	TRUE	reported	igd	2	1	TRUE	9.54543e-05	42.6206	9.54547e-05	446462	4.28785e-07	412181	TRUE	2.44295e-05
	rs5749227	G	A	G	A	-0.00766526	-0.00553069	0.755793	0.232274	FALSE	FALSE	FALSE	2m9k9V	31185180	0.756781	0.0178576	TRUE	reported	textfile	412181	446462	22	7.90005e-08	0.00142737	31581166	ukb-b-3881	|| id:ukb-b-3881	TRUE	reported	igd	2	1	TRUE	6.45904e-05	28.8389	6.45907e-05	446462	2.32716e-07	412181	TRUE	0.000469893
	rs586346	C	T	C	T	-0.0069217	0.0121008	0.635353	0.345416	FALSE	FALSE	FALSE	2m9k9V	31907935	0.447439	0.0159286	TRUE	reported	textfile	412181	446462	6	4.49997e-08	0.00126583	31875712	ukb-b-3881	|| id:ukb-b-3881	TRUE	reported	igd	2	1	TRUE	6.69671e-05	29.9001	6.69674e-05	446462	1.40019e-06	412181	TRUE	0.00119228
	rs60452247	A	G	A	G	0.00796969	-0.0132945	0.363079	0.693809	FALSE	FALSE	FALSE	2m9k9V	64214035	0.416945	0.016378	TRUE	reported	textfile	412181	446462	11	3.40001e-10	0.00126932	63981507	ukb-b-3881	|| id:ukb-b-3881	TRUE	reported	igd	2	1	TRUE	8.82913e-05	39.422	8.82917e-05	446462	1.59858e-06	412181	TRUE	0.000166687
	rs6137015	A	G	A	G	-0.00632202	0.0011679	0.524952	0.476677	FALSE	FALSE	FALSE	2m9k9V	20389211	0.938797	0.0152107	TRUE	reported	textfile	412181	446462	20	2.59998e-07	0.00122832	20369855	ukb-b-3881	|| id:ukb-b-3881	TRUE	reported	igd	2	1	TRUE	5.93306e-05	26.4903	5.93308e-05	446462	1.4303e-08	412181	TRUE	0.000447097
	rs62106252	A	G	A	G	-0.0158179	0.0506316	0.048869	0.979572	FALSE	FALSE	FALSE	2m9k9V	408713	0.343445	0.0534438	TRUE	reported	textfile	412181	446462	2	4.70002e-08	0.00289636	408713	ukb-b-3881	|| id:ukb-b-3881	TRUE	reported	igd	2	1	TRUE	6.68004e-05	29.8257	6.68007e-05	446462	2.17752e-06	412181	TRUE	0.00193088
	rs62420599	C	T	C	T	-0.00651742	-0.0253076	0.504774	0.442339	FALSE	FALSE	FALSE	2m9k9V	98332655	0.0960926	0.015208	TRUE	reported	textfile	412181	446462	6	9.20005e-08	0.00122015	98780531	ukb-b-3881	|| id:ukb-b-3881	TRUE	reported	igd	2	1	TRUE	6.39017e-05	28.5314	6.3902e-05	446462	6.71845e-06	412181	TRUE	0.0123898
	rs6475724	T	C	T	C	0.00772163	0.00905461	0.727296	0.280418	FALSE	FALSE	FALSE	2m9k9V	23274225	0.589359	0.0167751	TRUE	reported	textfile	412181	446462	9	1.89998e-08	0.00137406	23274223	ukb-b-3881	|| id:ukb-b-3881	TRUE	reported	igd	2	1	TRUE	7.0728e-05	31.5795	7.07283e-05	446462	7.06843e-07	412181	TRUE	0.000457911
	rs6477901	T	C	T	C	-0.00768593	0.0314573	0.779056	0.160261	FALSE	FALSE	FALSE	2m9k9V	112230434	0.127371	0.0206339	TRUE	reported	textfile	412181	446462	9	1.89998e-07	0.00147438	114992714	ukb-b-3881	|| id:ukb-b-3881	TRUE	reported	igd	2	1	TRUE	6.08644e-05	27.1752	6.08646e-05	446462	5.63887e-06	412181	TRUE	0.0119898
	rs6879307	T	G	T	G	-0.00771498	-0.0125188	0.306025	0.688922	FALSE	FALSE	FALSE	2m9k9V	94687383	0.441257	0.0162567	TRUE	reported	textfile	412181	446462	5	6.19998e-09	0.00132747	94023088	ukb-b-3881	|| id:ukb-b-3881	TRUE	reported	igd	2	1	TRUE	7.56489e-05	33.7768	7.56493e-05	446462	1.43871e-06	412181	TRUE	0.000517857
	rs72774341	C	A	C	A	0.0118937	-0.00576795	0.075174	0.94972	FALSE	FALSE	FALSE	2m9k9V	101997382	0.868356	0.0347996	TRUE	reported	textfile	412181	446462	5	3.09999e-07	0.00232341	101333086	ukb-b-3881	|| id:ukb-b-3881	TRUE	reported	igd	2	1	TRUE	5.86911e-05	26.2048	5.86914e-05	446462	6.66513e-08	412181	TRUE	0.000609888
	rs7313901	C	T	C	T	-0.00901821	0.00678286	0.141749	0.887864	FALSE	FALSE	FALSE	2m9k9V	51530246	0.777283	0.0239794	TRUE	reported	textfile	412181	446462	12	3.29997e-07	0.00176592	51924030	ukb-b-3881	|| id:ukb-b-3881	TRUE	reported	igd	2	1	TRUE	5.84102e-05	26.0793	5.84105e-05	446462	1.94117e-07	412181	TRUE	0.000855354
	rs739320	C	T	C	T	-0.00899731	-0.0341608	0.60575	0.32693	FALSE	FALSE	FALSE	2m9k9V	48758111	0.0334249	0.016061	TRUE	reported	textfile	412181	446462	19	1.9002e-12	0.00127708	49261368	ukb-b-3881	|| id:ukb-b-3881	TRUE	reported	igd	2	1	TRUE	0.000111162	49.6349	0.000111163	446462	1.09754e-05	412181	TRUE	0.000815534
	rs7554485	C	T	C	T	-0.00801014	0.00131262	0.611539	0.512727	FALSE	FALSE	FALSE	2m9k9V	65480223	0.93073	0.0151004	TRUE	reported	textfile	412181	446462	1	1.7e-10	0.00125414	65945906	ukb-b-3881	|| id:ukb-b-3881	TRUE	reported	igd	2	1	TRUE	9.13617e-05	40.7931	9.13621e-05	446462	1.83322e-08	412181	TRUE	1.28623e-05
	rs7818437	C	T	C	T	-0.00804815	-0.0109238	0.235903	0.772452	FALSE	FALSE	FALSE	2m9k9V	10352113	0.544987	0.0180472	TRUE	reported	textfile	412181	446462	8	2.99999e-08	0.00145251	10209623	ukb-b-3881	|| id:ukb-b-3881	TRUE	reported	igd	2	1	TRUE	6.87606e-05	30.701	6.87609e-05	446462	8.88877e-07	412181	TRUE	0.000667833
	rs7869969	G	A	G	A	0.00756738	-0.023281	0.330836	0.640708	FALSE	FALSE	FALSE	2m9k9V	93455165	0.137216	0.0156644	TRUE	reported	textfile	412181	446462	9	5.69994e-09	0.00129919	96217447	ukb-b-3881	|| id:ukb-b-3881	TRUE	reported	igd	2	1	TRUE	7.59851e-05	33.9269	7.59854e-05	446462	5.35905e-06	412181	TRUE	0.003038
	rs7982441	C	T	C	T	-0.00841258	-0.015103	0.731883	0.233266	FALSE	FALSE	FALSE	2m9k9V	55349878	0.397356	0.0178448	TRUE	reported	textfile	412181	446462	13	9.80009e-10	0.00137614	55924013	ukb-b-3881	|| id:ukb-b-3881	TRUE	reported	igd	2	1	TRUE	8.36975e-05	37.3707	8.36978e-05	446462	1.73787e-06	412181	TRUE	0.000288804
	rs8095324	G	A	G	A	-0.00694613	0.00439797	0.404041	0.65922	FALSE	FALSE	FALSE	2m9k9V	26551695	0.782899	0.0159612	TRUE	reported	textfile	412181	446462	18	2.69998e-08	0.00124903	24131659	ukb-b-3881	|| id:ukb-b-3881	TRUE	reported	igd	2	1	TRUE	6.92669e-05	30.927	6.92672e-05	446462	1.84199e-07	412181	TRUE	0.000257845
	rs817223	C	T	C	T	-0.00726908	0.0148618	0.481314	0.496608	FALSE	FALSE	FALSE	2m9k9V	103477550	0.325778	0.0151241	TRUE	reported	textfile	412181	446462	2	2.80001e-09	0.00122339	104094008	ukb-b-3881	|| id:ukb-b-3881	TRUE	reported	igd	2	1	TRUE	7.90697e-05	35.3043	7.90701e-05	446462	2.3427e-06	412181	TRUE	0.00065419
	rs862227	G	A	G	A	-0.0101452	-0.0041562	0.457858	0.561233	FALSE	FALSE	FALSE	2m9k9V	73569027	0.785105	0.0152426	TRUE	reported	textfile	412181	446462	16	1.10002e-16	0.00122398	73602926	ukb-b-3881	|| id:ukb-b-3881	TRUE	reported	igd	2	1	TRUE	0.000153858	68.7022	0.000153859	446462	1.8038e-07	412181	TRUE	2.92227e-08
	rs9367415	C	A	C	A	-0.00920939	0.00630076	0.354339	0.678919	FALSE	FALSE	FALSE	2m9k9V	50814334	0.697763	0.0162248	TRUE	reported	textfile	412181	446462	6	5.90065e-13	0.00127857	50782047	ukb-b-3881	|| id:ukb-b-3881	TRUE	reported	igd	2	1	TRUE	0.000116192	51.8813	0.000116193	446462	3.65882e-07	412181	TRUE	2.47267e-06
	rs938914	C	T	C	T	0.0061791	0.00372054	0.455807	0.608459	FALSE	FALSE	FALSE	2m9k9V	116590210	0.81012	0.0154848	TRUE	reported	textfile	412181	446462	3	4.79999e-07	0.00122746	116309057	ukb-b-3881	|| id:ukb-b-3881	TRUE	reported	igd	2	1	TRUE	5.67579e-05	25.3416	5.67582e-05	446462	1.4006e-07	412181	TRUE	0.000917942
	rs9517948	T	C	T	C	0.00695315	0.0108135	0.451352	0.603403	FALSE	FALSE	FALSE	2m9k9V	99998454	0.48244	0.0153954	TRUE	reported	textfile	412181	446462	13	1.7e-08	0.00123287	100650708	ukb-b-3881	|| id:ukb-b-3881	TRUE	reported	igd	2	1	TRUE	7.12382e-05	31.8073	7.12386e-05	446462	1.19692e-06	412181	TRUE	0.000671404
	rs9635715	C	T	C	T	0.00663438	0.050455	0.4493	0.694833	FALSE	FALSE	FALSE	2m9k9V	44439986	0.00227656	0.0165342	TRUE	reported	textfile	412181	446462	17	7.39997e-08	0.00123314	42517354	ukb-b-3881	|| id:ukb-b-3881	TRUE	reported	igd	2	1	TRUE	6.48281e-05	28.945	6.48284e-05	446462	2.25916e-05	412181	TRUE	0.126734
	rs9919429	G	A	G	A	-0.00672322	-0.000383698	0.486008	0.516003	FALSE	FALSE	FALSE	2m9k9V	63554059	0.979722	0.0150958	TRUE	reported	textfile	412181	446462	10	3.79997e-08	0.00122289	65313819	ukb-b-3881	|| id:ukb-b-3881	TRUE	reported	igd	2	1	TRUE	6.76965e-05	30.2258	6.76968e-05	446462	1.5674e-09	412181	TRUE	0.000150181
ukb-b-3975	rs13438763	T	C	T	C	0.0563297	-0.0093381	0.53796	0.398857	FALSE	FALSE	FALSE	2m9k9V	7874973	0.544667	0.0154152	TRUE	reported	textfile	412181	64949	7	4.39997e-07	0.011154	7914604	ukb-b-3975	|| id:ukb-b-3975	TRUE	reported	igd	2	1	TRUE	0.000392528	25.5035	0.00039254	64949	8.90292e-07	412181	TRUE	7.81984e-06
	rs2472297	T	C	T	C	-0.0983574	-0.0165665	0.25771	0.751676	FALSE	FALSE	FALSE	2m9k9V	74735539	0.344495	0.0175247	TRUE	reported	textfile	412181	64949	15	5.90065e-15	0.0125998	75027880	ukb-b-3975	|| id:ukb-b-3975	TRUE	reported	igd	2	1	TRUE	0.000937361	60.9359	0.00093739	64949	2.16807e-06	412181	TRUE	4.99965e-12
	rs4410790	C	T	C	T	-0.0705369	-0.0146446	0.630564	0.336438	FALSE	FALSE	FALSE	2m9k9V	17244953	0.360961	0.0160307	TRUE	reported	textfile	412181	64949	7	7.69999e-10	0.0114658	17284577	ukb-b-3975	|| id:ukb-b-3975	TRUE	reported	igd	2	1	TRUE	0.000582369	37.8452	0.000582387	64949	2.02471e-06	412181	TRUE	7.4367e-08
	rs80256451	G	A	G	A	0.251783	-0.0066826	0.013807	0.975151	FALSE	FALSE	FALSE	2m9k9V	15653855	0.890447	0.0485164	TRUE	reported	textfile	412181	64949	6	3.09999e-07	0.0491995	15654086	ukb-b-3975	|| id:ukb-b-3975	TRUE	reported	igd	2	1	TRUE	0.000403073	26.1889	0.000403086	64949	4.60286e-08	412181	TRUE	2.53393e-06
ukb-b-4007	rs10425620	G	A	G	A	0.0513462	-0.0171083	0.008562	0.977141	FALSE	FALSE	FALSE	2m9k9V	11552696	0.735231	0.0505901	TRUE	reported	textfile	412181	64943	19	2.80001e-08	0.00924225	11663511	ukb-b-4007	|| id:ukb-b-4007	TRUE	reported	igd	2	1	TRUE	0.000475032	30.8637	0.000475046	64943	2.77458e-07	412181	TRUE	4.69248e-07
	rs114278508	A	G	A	G	0.0350208	0.0900278	0.017126	0.972255	FALSE	FALSE	FALSE	2m9k9V	156411016	0.0498609	0.0459055	TRUE	reported	textfile	412181	64943	2	3.29997e-07	0.00686067	157267528	ukb-b-4007	|| id:ukb-b-4007	TRUE	reported	igd	2	1	TRUE	0.000401063	26.0559	0.000401075	64943	9.33112e-06	412181	TRUE	5.80488e-05
	rs139115181	G	A	G	A	0.0515571	0.00110311	0.007775	0.972974	FALSE	FALSE	FALSE	2m9k9V	65023503	0.981129	0.0466371	TRUE	reported	textfile	412181	64943	16	1.29999e-07	0.00975573	65057406	ukb-b-4007	|| id:ukb-b-4007	TRUE	reported	igd	2	1	TRUE	0.000429871	27.9283	0.000429884	64943	1.35734e-09	412181	TRUE	9.44406e-07
	rs59535896	G	A	G	A	0.0462508	0.0190717	0.009093	0.946261	FALSE	FALSE	FALSE	2m9k9V	129762189	0.569289	0.033512	TRUE	reported	textfile	412181	64943	6	4.30002e-07	0.00914964	130083334	ukb-b-4007	|| id:ukb-b-4007	TRUE	reported	igd	2	1	TRUE	0.000393303	25.5515	0.000393315	64943	7.85764e-07	412181	TRUE	7.1881e-06
	rs6446355	G	A	G	A	0.00946471	-0.00716554	0.309675	0.620528	FALSE	FALSE	FALSE	2m9k9V	3963917	0.647943	0.0156925	TRUE	reported	textfile	412181	64943	4	2.19999e-07	0.00182521	3965644	ukb-b-4007	|| id:ukb-b-4007	TRUE	reported	igd	2	1	TRUE	0.000413882	26.8891	0.000413895	64943	5.05857e-07	412181	TRUE	3.30468e-06
ukb-b-4070	rs116587918	C	T	C	T	0.109134	0.0553905	0.019878	0.988959	FALSE	FALSE	FALSE	2m9k9V	178718549	0.445326	0.0725738	TRUE	reported	textfile	412181	64949	5	2.19999e-07	0.0210667	178145550	ukb-b-4070	|| id:ukb-b-4070	TRUE	reported	igd	2	1	TRUE	0.000413024	26.8358	0.000413037	64949	1.41327e-06	412181	TRUE	5.81583e-06
	rs12127789	T	G	T	G	0.0472787	-0.0236135	0.121124	0.885528	FALSE	FALSE	FALSE	2m9k9V	72274390	0.321089	0.0237986	TRUE	reported	textfile	412181	64949	1	1.6e-07	0.00901548	72740073	ukb-b-4070	|| id:ukb-b-4070	TRUE	reported	igd	2	1	TRUE	0.00042325	27.5005	0.000423263	64949	2.38853e-06	412181	TRUE	6.552e-06
	rs1401190	C	T	C	T	0.0346773	0.00761523	0.266806	0.746739	FALSE	FALSE	FALSE	2m9k9V	57019008	0.66071	0.0173494	TRUE	reported	textfile	412181	64949	4	1.5e-07	0.00660709	57885174	ukb-b-4070	|| id:ukb-b-4070	TRUE	reported	igd	2	1	TRUE	0.000423949	27.5459	0.000423962	64949	4.67424e-07	412181	TRUE	2.40643e-06
	rs2030733	C	T	C	T	-0.030842	-0.0171918	0.447871	0.519096	FALSE	FALSE	FALSE	2m9k9V	65619194	0.25402	0.015072	TRUE	reported	textfile	412181	64949	3	1.7e-07	0.00590119	65604869	ukb-b-4070	|| id:ukb-b-4070	TRUE	reported	igd	2	1	TRUE	0.000420388	27.3145	0.000420401	64949	3.15656e-06	412181	TRUE	9.14428e-06
ukb-b-4078	rs10833476	T	C	T	C	1.10926	0.0269906	0.085333	0.910134	FALSE	FALSE	FALSE	2m9k9V	21212323	0.308369	0.0264965	TRUE	reported	textfile	412181	64949	11	2.69998e-07	0.215588	21233869	ukb-b-4078	|| id:ukb-b-4078	TRUE	reported	igd	2	1	TRUE	0.000407444	26.4731	0.000407457	64949	2.51745e-06	412181	TRUE	1.05248e-05
	rs113322644	A	C	A	C	3.20963	-0.0324793	0.011694	0.99577	FALSE	FALSE	FALSE	2m9k9V	32619860	0.778908	0.115691	TRUE	reported	textfile	412181	64949	21	7.39997e-09	0.555077	33992170	ukb-b-4078	|| id:ukb-b-4078	TRUE	reported	igd	2	1	TRUE	0.000514526	33.4341	0.000514542	64949	1.91218e-07	412181	TRUE	1.362e-07
	rs115172153	A	G	A	G	2.00483	0.0729078	0.027067	0.986178	FALSE	FALSE	FALSE	2m9k9V	96894917	0.268045	0.0658265	TRUE	reported	textfile	412181	64949	4	5.69994e-08	0.369434	97816068	ukb-b-4078	|| id:ukb-b-4078	TRUE	reported	igd	2	1	TRUE	0.000453223	29.4488	0.000453237	64949	2.97618e-06	412181	TRUE	3.57181e-06
	rs115880937	A	G	A	G	4.18054	0.0282857	0.005847	0.916317	FALSE	FALSE	FALSE	2m9k9V	125293930	0.301193	0.0273589	TRUE	reported	textfile	412181	64949	5	2e-07	0.804605	124629623	ukb-b-4078	|| id:ukb-b-4078	TRUE	reported	igd	2	1	TRUE	0.000415476	26.9952	0.000415489	64949	2.59328e-06	412181	TRUE	8.69157e-06
	rs115952340	A	G	A	G	3.00972	0.184113	0.01334	0.996854	FALSE	FALSE	FALSE	2m9k9V	40833901	0.192887	0.141398	TRUE	reported	textfile	412181	64949	3	4.49997e-08	0.550266	40875392	ukb-b-4078	|| id:ukb-b-4078	TRUE	reported	igd	2	1	TRUE	0.000460399	29.9153	0.000460413	64949	4.11334e-06	412181	TRUE	4.16696e-06
	rs116035596	T	C	T	C	4.90357	-0.0999987	0.006559	0.991841	FALSE	FALSE	FALSE	2m9k9V	28832007	0.240065	0.0851179	TRUE	reported	textfile	412181	64949	9	4.10015e-11	0.742882	28832005	ukb-b-4078	|| id:ukb-b-4078	TRUE	reported	igd	2	1	TRUE	0.000670381	43.5684	0.000670401	64949	3.34857e-06	412181	TRUE	1.19184e-08
	rs116904703	A	G	A	G	2.29707	0.0444672	0.020732	0.982506	FALSE	FALSE	FALSE	2m9k9V	79830263	0.456311	0.0596927	TRUE	reported	textfile	412181	64949	18	2.90001e-07	0.44755	77590263	ukb-b-4078	|| id:ukb-b-4078	TRUE	reported	igd	2	1	TRUE	0.000405431	26.3422	0.000405443	64949	1.34633e-06	412181	TRUE	6.94874e-06
	rs116974170	T	C	T	C	3.10243	0.121196	0.01129	0.975248	FALSE	FALSE	FALSE	2m9k9V	10849448	0.0128567	0.0487176	TRUE	reported	textfile	412181	64949	7	1.79999e-07	0.593935	10889075	ukb-b-4078	|| id:ukb-b-4078	TRUE	reported	igd	2	1	TRUE	0.000419925	27.2843	0.000419937	64949	1.50146e-05	412181	TRUE	8.25749e-05
	rs116985617	T	C	T	C	3.89273	-0.0297968	0.008531	0.994947	FALSE	FALSE	FALSE	2m9k9V	132763764	0.788196	0.110911	TRUE	reported	textfile	412181	64949	6	7.79992e-09	0.674419	133084903	ukb-b-4078	|| id:ukb-b-4078	TRUE	reported	igd	2	1	TRUE	0.000512689	33.3147	0.000512705	64949	1.75107e-07	412181	TRUE	1.40072e-07
	rs117077082	G	A	G	A	1.92055	0.041081	0.031795	0.953814	FALSE	FALSE	FALSE	2m9k9V	44300228	0.254939	0.0360855	TRUE	reported	textfile	412181	64949	20	2e-08	0.34217	42928868	ukb-b-4078	|| id:ukb-b-4078	TRUE	reported	igd	2	1	TRUE	0.000484824	31.5032	0.000484839	64949	3.14434e-06	412181	TRUE	1.61546e-06
	rs117251267	C	T	C	T	3.55014	-0.14086	0.01159	0.987816	FALSE	FALSE	FALSE	2m9k9V	95021353	0.0467132	0.0708236	TRUE	reported	textfile	412181	64949	13	9.09997e-09	0.617762	95673607	ukb-b-4078	|| id:ukb-b-4078	TRUE	reported	igd	2	1	TRUE	0.000508224	33.0244	0.00050824	64949	9.59686e-06	412181	TRUE	4.0838e-06
	rs117475534	A	C	A	C	2.44498	-0.0868751	0.016778	0.972695	FALSE	FALSE	FALSE	2m9k9V	34600026	0.0574553	0.0457279	TRUE	reported	textfile	412181	64949	19	4.30002e-07	0.483689	35090931	ukb-b-4078	|| id:ukb-b-4078	TRUE	reported	igd	2	1	TRUE	0.000393256	25.5508	0.000393268	64949	8.75666e-06	412181	TRUE	6.41571e-05
	rs117914662	A	G	A	G	4.12908	0.0872643	0.006683	0.990771	FALSE	FALSE	FALSE	2m9k9V	140633402	0.28674	0.0819152	TRUE	reported	textfile	412181	64949	7	1.6e-07	0.787991	140333202	ukb-b-4078	|| id:ukb-b-4078	TRUE	reported	igd	2	1	TRUE	0.000422579	27.4568	0.000422592	64949	2.75332e-06	412181	TRUE	7.57281e-06
	rs11976995	G	T	G	T	2.01942	-0.0747109	0.030423	0.970898	FALSE	FALSE	FALSE	2m9k9V	157738890	0.0960572	0.044891	TRUE	reported	textfile	412181	64949	7	7.00003e-09	0.348689	157531582	ukb-b-4078	|| id:ukb-b-4078	TRUE	reported	igd	2	1	TRUE	0.000516155	33.54	0.000516171	64949	6.71987e-06	412181	TRUE	1.85733e-06
	rs12958992	G	A	G	A	2.16091	-0.0372788	0.026945	0.970909	FALSE	FALSE	FALSE	2m9k9V	73592537	0.410454	0.045291	TRUE	reported	textfile	412181	64949	18	1.2e-08	0.378903	71259772	ukb-b-4078	|| id:ukb-b-4078	TRUE	reported	igd	2	1	TRUE	0.000500527	32.524	0.000500542	64949	1.64367e-06	412181	TRUE	5.83596e-07
	rs139779417	T	C	T	C	2.73646	-0.0141861	0.013755	0.98154	FALSE	FALSE	FALSE	2m9k9V	24845926	0.800648	0.0561806	TRUE	reported	textfile	412181	64949	16	1.6e-07	0.521819	24857247	ukb-b-4078	|| id:ukb-b-4078	TRUE	reported	igd	2	1	TRUE	0.000423236	27.4995	0.000423249	64949	1.54692e-07	412181	TRUE	1.74795e-06
	rs139972448	G	A	G	A	4.15446	0.0973988	0.005781	0.995224	FALSE	FALSE	FALSE	2m9k9V	10919934	0.36524	0.107572	TRUE	reported	textfile	412181	64949	10	2.1e-07	0.800209	10961897	ukb-b-4078	|| id:ukb-b-4078	TRUE	reported	igd	2	1	TRUE	0.00041483	26.9531	0.000414842	64949	1.98894e-06	412181	TRUE	7.08802e-06
	rs142373582	C	T	C	T	3.24633	0.0965302	0.014186	0.995886	FALSE	FALSE	FALSE	2m9k9V	104291444	0.446551	0.126817	TRUE	reported	textfile	412181	64949	14	9.59997e-09	0.565762	104757781	ukb-b-4078	|| id:ukb-b-4078	TRUE	reported	igd	2	1	TRUE	0.00050667	32.9234	0.000506686	64949	1.40568e-06	412181	TRUE	4.37551e-07
	rs142726542	T	C	T	C	4.54971	0.0390762	0.005467	0.963664	FALSE	FALSE	FALSE	2m9k9V	72776685	0.333944	0.0404431	TRUE	reported	textfile	412181	64949	18	2e-07	0.874316	70443920	ukb-b-4078	|| id:ukb-b-4078	TRUE	reported	igd	2	1	TRUE	0.000416751	27.078	0.000416764	64949	2.2649e-06	412181	TRUE	7.47222e-06
	rs144737263	G	A	G	A	2.69418	-0.0095615	0.014773	0.974112	FALSE	FALSE	FALSE	2m9k9V	114262724	0.838824	0.0470088	TRUE	reported	textfile	412181	64949	2	1.29999e-07	0.51081	115020301	ukb-b-4078	|| id:ukb-b-4078	TRUE	reported	igd	2	1	TRUE	0.00042813	27.8177	0.000428144	64949	1.00371e-07	412181	TRUE	1.38742e-06
	rs144954030	C	T	C	T	4.88015	0.00369331	0.005665	0.974185	FALSE	FALSE	FALSE	2m9k9V	212971753	0.938358	0.0477581	TRUE	reported	textfile	412181	64949	2	2.80001e-09	0.821066	213836477	ukb-b-4078	|| id:ukb-b-4078	TRUE	reported	igd	2	1	TRUE	0.000543628	35.3262	0.000543644	64949	1.45095e-08	412181	TRUE	3.90083e-08
	rs148457950	A	C	A	C	2.95996	0.0756165	0.012756	0.988819	FALSE	FALSE	FALSE	2m9k9V	127523561	0.305935	0.0738595	TRUE	reported	textfile	412181	64949	7	6.90001e-08	0.548825	127163615	ukb-b-4078	|| id:ukb-b-4078	TRUE	reported	igd	2	1	TRUE	0.000447648	29.0864	0.000447662	64949	2.54292e-06	412181	TRUE	3.57545e-06
	rs148510068	A	G	A	G	3.60369	-0.0757844	0.009472	0.990751	FALSE	FALSE	FALSE	2m9k9V	3687464	0.334488	0.0785238	TRUE	reported	textfile	412181	64949	19	1.2e-07	0.68017	3687462	ukb-b-4078	|| id:ukb-b-4078	TRUE	reported	igd	2	1	TRUE	0.000432016	28.0703	0.000432029	64949	2.2598e-06	412181	TRUE	4.92462e-06
	rs150897364	T	C	T	C	4.29901	-0.0232727	0.006504	0.958335	FALSE	FALSE	FALSE	2m9k9V	96702120	0.541645	0.0381316	TRUE	reported	textfile	412181	64949	13	2e-07	0.826576	97354374	ukb-b-4078	|| id:ukb-b-4078	TRUE	reported	igd	2	1	TRUE	0.000416311	27.0494	0.000416324	64949	9.03727e-07	412181	TRUE	4.05553e-06
	rs183788045	T	G	T	G	3.54822	0.135836	0.008749	0.99648	FALSE	FALSE	FALSE	2m9k9V	64238809	0.28671	0.127502	TRUE	reported	textfile	412181	64949	11	4.70002e-08	0.64978	64006281	ukb-b-4078	|| id:ukb-b-4078	TRUE	reported	igd	2	1	TRUE	0.000458898	29.8178	0.000458913	64949	2.75365e-06	412181	TRUE	2.84198e-06
	rs187794144	A	G	A	G	3.76944	-0.0379961	0.007584	0.983619	FALSE	FALSE	FALSE	2m9k9V	31955662	0.519499	0.0589894	TRUE	reported	textfile	412181	64949	1	1.29999e-07	0.714572	32421263	ukb-b-4078	|| id:ukb-b-4078	TRUE	reported	igd	2	1	TRUE	0.000428256	27.8258	0.000428269	64949	1.00657e-06	412181	TRUE	3.08736e-06
	rs189140232	A	G	A	G	3.56083	-0.0684596	0.010006	0.984706	FALSE	FALSE	FALSE	2m9k9V	35478356	0.268359	0.0618509	TRUE	reported	textfile	412181	64949	7	1.29999e-08	0.625652	35517966	ukb-b-4078	|| id:ukb-b-4078	TRUE	reported	igd	2	1	TRUE	0.00049848	32.3909	0.000498495	64949	2.97228e-06	412181	TRUE	1.05535e-06
	rs28365146	A	G	A	G	3.00375	-0.0050901	0.013262	0.98816	FALSE	FALSE	FALSE	2m9k9V	179794295	0.940334	0.0680044	TRUE	reported	textfile	412181	64949	5	7.00003e-08	0.557086	179221296	ukb-b-4078	|| id:ukb-b-4078	TRUE	reported	igd	2	1	TRUE	0.000447421	29.0717	0.000447435	64949	1.35923e-08	412181	TRUE	6.24511e-07
	rs61918138	G	A	G	A	2.01188	0.0599868	0.02699	0.985927	FALSE	FALSE	FALSE	2m9k9V	10221455	0.350139	0.0642037	TRUE	reported	textfile	412181	64949	12	5.49997e-08	0.370246	10374054	ukb-b-4078	|| id:ukb-b-4078	TRUE	reported	igd	2	1	TRUE	0.000454416	29.5264	0.00045443	64949	2.1179e-06	412181	TRUE	2.5335e-06
	rs62059726	A	G	A	G	2.8216	0.0312365	0.015194	0.993687	FALSE	FALSE	FALSE	2m9k9V	50638344	0.7491	0.097667	TRUE	reported	textfile	412181	64949	17	3.50002e-08	0.511814	48715705	ukb-b-4078	|| id:ukb-b-4078	TRUE	reported	igd	2	1	TRUE	0.000467725	30.3916	0.00046774	64949	2.48166e-07	412181	TRUE	5.56958e-07
	rs644205	A	G	A	G	0.848874	0.00231565	0.196485	0.773243	FALSE	FALSE	FALSE	2m9k9V	87986057	0.897612	0.0179956	TRUE	reported	textfile	412181	64949	10	1.79999e-08	0.150756	89745814	ukb-b-4078	|| id:ukb-b-4078	TRUE	reported	igd	2	1	TRUE	0.000487925	31.7047	0.00048794	64949	4.01724e-08	412181	TRUE	2.15324e-07
	rs73163945	T	C	T	C	1.22124	0.0182286	0.073121	0.927152	FALSE	FALSE	FALSE	2m9k9V	156605272	0.535572	0.0294235	TRUE	reported	textfile	412181	64949	7	1.5e-07	0.232548	156397966	ukb-b-4078	|| id:ukb-b-4078	TRUE	reported	igd	2	1	TRUE	0.000424444	27.578	0.000424457	64949	9.31176e-07	412181	TRUE	3.28542e-06
	rs75705650	C	T	C	T	3.11129	-0.0410623	0.010408	0.976651	FALSE	FALSE	FALSE	2m9k9V	48906195	0.408501	0.0496802	TRUE	reported	textfile	412181	64949	13	3.59998e-07	0.611468	49480331	ukb-b-4078	|| id:ukb-b-4078	TRUE	reported	igd	2	1	TRUE	0.000398463	25.8893	0.000398475	64949	1.65742e-06	412181	TRUE	9.69038e-06
	rs77033144	A	G	A	G	2.41078	0.0912048	0.016272	0.968979	FALSE	FALSE	FALSE	2m9k9V	169342791	0.0344247	0.0431216	TRUE	reported	textfile	412181	64949	6	4.39997e-07	0.477341	169742886	ukb-b-4078	|| id:ukb-b-4078	TRUE	reported	igd	2	1	TRUE	0.000392568	25.5061	0.00039258	64949	1.08531e-05	412181	TRUE	9.09848e-05
	rs77149350	T	C	T	C	4.18362	-0.405743	0.006143	0.999055	FALSE	FALSE	FALSE	2m9k9V	34386724	0.122359	0.262626	TRUE	reported	textfile	412181	64949	14	4.09996e-07	0.825826	34855930	ukb-b-4078	|| id:ukb-b-4078	TRUE	reported	igd	2	1	TRUE	0.000394987	25.6634	0.000395	64949	5.7908e-06	412181	TRUE	3.49978e-05
	rs77540739	A	C	A	C	2.87419	0.0497584	0.013087	0.962557	FALSE	FALSE	FALSE	2m9k9V	9014107	0.212683	0.0399274	TRUE	reported	textfile	412181	64949	3	1.09999e-07	0.542028	9055791	ukb-b-4078	|| id:ukb-b-4078	TRUE	reported	igd	2	1	TRUE	0.00043274	28.1173	0.000432753	64949	3.76793e-06	412181	TRUE	7.88118e-06
	rs77700953	A	G	A	G	2.61622	-0.0254947	0.015213	0.978604	FALSE	FALSE	FALSE	2m9k9V	40683517	0.629867	0.052903	TRUE	reported	textfile	412181	64949	6	1.09999e-07	0.492772	40651256	ukb-b-4078	|| id:ukb-b-4078	TRUE	reported	igd	2	1	TRUE	0.000433806	28.1866	0.000433819	64949	5.63447e-07	412181	TRUE	1.97036e-06
	rs78191224	A	G	A	G	3.50466	0.032361	0.00769	0.995341	FALSE	FALSE	FALSE	2m9k9V	125153147	0.776136	0.113804	TRUE	reported	textfile	412181	64949	10	3.89996e-07	0.690921	126841716	ukb-b-4078	|| id:ukb-b-4078	TRUE	reported	igd	2	1	TRUE	0.000395996	25.7289	0.000396008	64949	1.96175e-07	412181	TRUE	4.0396e-06
	rs79597518	T	C	T	C	2.54918	-0.00148137	0.017216	0.968582	FALSE	FALSE	FALSE	2m9k9V	121049375	0.97354	0.044662	TRUE	reported	textfile	412181	64949	2	4.20001e-07	0.504016	121806951	ukb-b-4078	|| id:ukb-b-4078	TRUE	reported	igd	2	1	TRUE	0.000393703	25.5799	0.000393715	64949	2.6691e-09	412181	TRUE	2.75432e-06
	rs79638269	T	C	T	C	2.67635	0.0398037	0.016328	0.978418	FALSE	FALSE	FALSE	2m9k9V	14799243	0.459606	0.0538255	TRUE	reported	textfile	412181	64949	10	1.5e-08	0.472895	14841242	ukb-b-4078	|| id:ukb-b-4078	TRUE	reported	igd	2	1	TRUE	0.000492912	32.029	0.000492928	64949	1.32674e-06	412181	TRUE	6.13469e-07
	rs79774709	T	C	T	C	5.14056	-0.00501772	0.005782	0.995855	FALSE	FALSE	FALSE	2m9k9V	117610708	0.966868	0.120803	TRUE	reported	textfile	412181	64949	6	1.7e-09	0.853785	117931871	ukb-b-4078	|| id:ukb-b-4078	TRUE	reported	igd	2	1	TRUE	0.000557839	36.2502	0.000557856	64949	4.18573e-09	412181	TRUE	2.40169e-08
ukb-b-4088	rs113253175	C	T	C	T	0.021389	0.079556	0.027129	0.972613	FALSE	FALSE	FALSE	2m9k9V	131033370	0.0871586	0.0465083	TRUE	reported	textfile	412181	64949	3	2.19999e-07	0.00412827	130752214	ukb-b-4088	|| id:ukb-b-4088	TRUE	reported	igd	2	1	TRUE	0.000413136	26.843	0.000413149	64949	7.09898e-06	412181	TRUE	2.86283e-05
	rs117261998	C	T	C	T	0.035019	0.0583389	0.010608	0.997743	FALSE	FALSE	FALSE	2m9k9V	43047622	0.726721	0.166926	TRUE	reported	textfile	412181	64949	14	2e-07	0.00673749	43516825	ukb-b-4088	|| id:ukb-b-4088	TRUE	reported	igd	2	1	TRUE	0.000415775	27.0146	0.000415788	64949	2.96335e-07	412181	TRUE	2.58088e-06
	rs130866	T	C	T	C	-0.027937	-0.0515131	0.984046	0.014316	FALSE	FALSE	FALSE	2m9k9V	47445887	0.426016	0.0647128	TRUE	reported	textfile	412181	64949	22	4.49997e-07	0.0055368	47841636	ukb-b-4088	|| id:ukb-b-4088	TRUE	reported	igd	2	1	TRUE	0.000391831	25.4582	0.000391843	64949	1.53733e-06	412181	TRUE	1.10418e-05
	rs17704421	G	A	G	A	0.017588	0.0504296	0.040669	0.956824	FALSE	FALSE	FALSE	2m9k9V	39948963	0.174463	0.0371352	TRUE	reported	textfile	412181	64949	18	4.09996e-07	0.00347164	37528927	ukb-b-4088	|| id:ukb-b-4088	TRUE	reported	igd	2	1	TRUE	0.00039502	25.6655	0.000395033	64949	4.47416e-06	412181	TRUE	2.58314e-05
	rs7214411	A	G	A	G	-0.0185726	-0.0263712	0.963703	0.027539	FALSE	FALSE	FALSE	2m9k9V	14385673	0.571285	0.0465792	TRUE	reported	textfile	412181	64949	17	3.2e-07	0.00363457	14288990	ukb-b-4088	|| id:ukb-b-4088	TRUE	reported	igd	2	1	TRUE	0.000401876	26.1111	0.000401889	64949	7.7766e-07	412181	TRUE	5.61879e-06
	rs77581553	T	C	T	C	0.0175945	0.027541	0.041635	0.970387	FALSE	FALSE	FALSE	2m9k9V	128325545	0.541398	0.0450975	TRUE	reported	textfile	412181	64949	10	1.89998e-07	0.00337953	130123809	ukb-b-4088	|| id:ukb-b-4088	TRUE	reported	igd	2	1	TRUE	0.000417146	27.1037	0.000417158	64949	9.04833e-07	412181	TRUE	3.96476e-06
	rs78178165	T	G	T	G	0.0251791	-0.0208085	0.019314	0.95086	FALSE	FALSE	FALSE	2m9k9V	117669599	0.549043	0.0347273	TRUE	reported	textfile	412181	64949	3	4.60002e-07	0.0049943	117388446	ukb-b-4088	|| id:ukb-b-4088	TRUE	reported	igd	2	1	TRUE	0.000391191	25.4166	0.000391203	64949	8.7107e-07	412181	TRUE	8.0263e-06
	rs9807033	G	A	G	A	0.0336661	0.0670766	0.011124	0.995958	FALSE	FALSE	FALSE	2m9k9V	525967	0.582492	0.122013	TRUE	reported	textfile	412181	64949	17	1.29999e-07	0.00636926	429207	ukb-b-4088	|| id:ukb-b-4088	TRUE	reported	igd	2	1	TRUE	0.00042998	27.9379	0.000429993	64949	7.33236e-07	412181	TRUE	2.48203e-06
ukb-b-4414	rs117334069	T	C	T	C	0.101819	0.0684472	0.013814	0.997049	FALSE	FALSE	FALSE	2m9k9V	136658904	0.64119	0.146871	TRUE	reported	textfile	412181	64949	6	3.79997e-07	0.0200393	136980042	ukb-b-4414	|| id:ukb-b-4414	TRUE	reported	igd	2	1	TRUE	0.000397326	25.8154	0.000397339	64949	5.2693e-07	412181	TRUE	5.35895e-06
	rs143523506	G	T	G	T	0.0750249	-0.052253	0.027287	0.97444	FALSE	FALSE	FALSE	2m9k9V	181829742	0.280142	0.0483824	TRUE	reported	textfile	412181	64949	1	3.2e-08	0.0135621	181798877	ukb-b-4414	|| id:ukb-b-4414	TRUE	reported	igd	2	1	TRUE	0.000470956	30.6016	0.00047097	64949	2.82983e-06	412181	TRUE	2.10805e-06
	rs6590783	G	A	G	A	-0.0243051	-0.0113847	0.448161	0.591498	FALSE	FALSE	FALSE	2m9k9V	134951927	0.457007	0.0153065	TRUE	reported	textfile	412181	64949	11	2.19999e-08	0.00434391	134821821	ukb-b-4414	|| id:ukb-b-4414	TRUE	reported	igd	2	1	TRUE	0.000481783	31.3054	0.000481798	64949	1.34216e-06	412181	TRUE	8.40985e-07
	rs74871396	G	T	G	T	0.0769557	-0.00321992	0.026505	0.986951	FALSE	FALSE	FALSE	2m9k9V	125766745	0.961879	0.0673679	TRUE	reported	textfile	412181	64949	7	9.49992e-09	0.0134062	125406799	ukb-b-4414	|| id:ukb-b-4414	TRUE	reported	igd	2	1	TRUE	0.000507081	32.9501	0.000507097	64949	5.54241e-09	412181	TRUE	1.0537e-07
ukb-b-447	rs4972364	T	C	T	C	-0.0151508	-0.0369543	0.917663	0.03593	FALSE	FALSE	FALSE	2m9k9V	148449252	0.364453	0.0407475	TRUE	reported	textfile	412181	64942	2	9.80009e-08	0.00284195	149206821	ukb-b-447	|| id:ukb-b-447	TRUE	reported	igd	2	1	TRUE	0.000437444	28.4201	0.000437458	64942	1.99545e-06	412181	TRUE	3.83593e-06
	rs74116845	T	G	T	G	0.0251808	0.0792633	0.026243	0.988288	FALSE	FALSE	FALSE	2m9k9V	156437284	0.265601	0.0711998	TRUE	reported	textfile	412181	64942	1	3.2e-07	0.00492442	156407076	ukb-b-447	|| id:ukb-b-447	TRUE	reported	igd	2	1	TRUE	0.000402465	26.1466	0.000402478	64942	3.00677e-06	412181	TRUE	1.41397e-05
	rs76879755	C	T	C	T	0.0253423	0.124593	0.024978	0.987019	FALSE	FALSE	FALSE	2m9k9V	50301013	0.0716457	0.069166	TRUE	reported	textfile	412181	64942	22	4.70002e-07	0.00502994	50739442	ukb-b-447	|| id:ukb-b-447	TRUE	reported	igd	2	1	TRUE	0.000390725	25.3836	0.000390737	64942	7.8725e-06	412181	TRUE	5.87013e-05
	rs77949626	C	T	C	T	0.0300689	0.0359311	0.01931	0.982998	FALSE	FALSE	FALSE	2m9k9V	138552979	0.543066	0.0590794	TRUE	reported	textfile	412181	64942	6	1.09999e-07	0.00565724	138874116	ukb-b-447	|| id:ukb-b-447	TRUE	reported	igd	2	1	TRUE	0.000434822	28.2496	0.000434835	64942	8.97393e-07	412181	TRUE	2.41224e-06
ukb-b-4569	rs114672176	T	G	T	G	0.0653556	-0.0355924	0.019509	0.983789	FALSE	FALSE	FALSE	2m9k9V	24458368	0.55946	0.060983	TRUE	reported	textfile	412181	64944	1	9.09997e-08	0.0122279	24784858	ukb-b-4569	|| id:ukb-b-4569	TRUE	reported	igd	2	1	TRUE	0.000439675	28.5659	0.000439689	64944	8.26439e-07	412181	TRUE	2.01389e-06
	rs149550488	A	C	A	C	0.0797752	0.178359	0.012921	0.99313	FALSE	FALSE	FALSE	2m9k9V	119591743	0.0538493	0.0925076	TRUE	reported	textfile	412181	64944	12	4.30002e-07	0.0157816	120029548	ukb-b-4569	|| id:ukb-b-4569	TRUE	reported	igd	2	1	TRUE	0.0003933	25.5517	0.000393312	64944	9.01873e-06	412181	TRUE	6.69998e-05
	rs189232607	A	G	A	G	0.0880772	0.27268	0.009462	0.997107	FALSE	FALSE	FALSE	2m9k9V	195185916	0.0566918	0.143088	TRUE	reported	textfile	412181	64944	3	4.79999e-07	0.0174896	194906645	ukb-b-4569	|| id:ukb-b-4569	TRUE	reported	igd	2	1	TRUE	0.000390354	25.3603	0.000390366	64944	8.8107e-06	412181	TRUE	6.96978e-05
	rs2129730	G	A	G	A	0.0245017	0.0102711	0.145741	0.878423	FALSE	FALSE	FALSE	2m9k9V	21874240	0.659364	0.0233016	TRUE	reported	textfile	412181	64944	11	3.29997e-07	0.00479699	21895786	ukb-b-4569	|| id:ukb-b-4569	TRUE	reported	igd	2	1	TRUE	0.000401552	26.088	0.000401564	64944	4.71386e-07	412181	TRUE	4.55223e-06
	rs899452	C	T	C	T	-0.0861533	-0.119377	0.988652	0.004013	FALSE	FALSE	FALSE	2m9k9V	4638449	0.327531	0.121925	TRUE	reported	textfile	412181	64944	17	1.40001e-07	0.0163814	4541744	ukb-b-4569	|| id:ukb-b-4569	TRUE	reported	igd	2	1	TRUE	0.000425714	27.6585	0.000425727	64944	2.32578e-06	412181	TRUE	5.99388e-06
ukb-b-4740	rs112543687	T	C	T	C	0.0202742	0.024805	0.016149	0.977585	FALSE	FALSE	FALSE	2m9k9V	60310764	0.632258	0.0518334	TRUE	reported	textfile	412181	64945	20	1.6e-07	0.00386697	58885822	ukb-b-4740	|| id:ukb-b-4740	TRUE	reported	igd	2	1	TRUE	0.000423074	27.4873	0.000423087	64945	5.55614e-07	412181	TRUE	2.65147e-06
	rs117998163	G	A	G	A	0.0196241	-0.0277924	0.015112	0.963813	FALSE	FALSE	FALSE	2m9k9V	48941018	0.486328	0.0399223	TRUE	reported	textfile	412181	64945	16	4.90004e-07	0.00390264	48974929	ukb-b-4740	|| id:ukb-b-4740	TRUE	reported	igd	2	1	TRUE	0.000389178	25.2842	0.000389189	64945	1.1758e-06	412181	TRUE	1.00306e-05
	rs12038201	A	G	A	G	0.0203958	0.0201406	0.014764	0.959133	FALSE	FALSE	FALSE	2m9k9V	210546688	0.599862	0.0383923	TRUE	reported	textfile	412181	64945	1	1.09999e-07	0.00384101	210720032	ukb-b-4740	|| id:ukb-b-4740	TRUE	reported	igd	2	1	TRUE	0.000433967	28.1953	0.00043398	64945	6.67683e-07	412181	TRUE	2.12163e-06
	rs144136424	T	C	T	C	0.0110644	-0.00580561	0.047233	0.936759	FALSE	FALSE	FALSE	2m9k9V	30848206	0.852818	0.0312931	TRUE	reported	textfile	412181	64945	12	4.30002e-07	0.00218936	31001140	ukb-b-4740	|| id:ukb-b-4740	TRUE	reported	igd	2	1	TRUE	0.000393102	25.5392	0.000393114	64945	8.3505e-08	412181	TRUE	3.68479e-06
	rs35061773	C	T	C	T	0.00726325	0.0151871	0.121668	0.890725	FALSE	FALSE	FALSE	2m9k9V	82440977	0.529749	0.0241683	TRUE	reported	textfile	412181	64945	3	2.39999e-07	0.0014062	82490128	ukb-b-4740	|| id:ukb-b-4740	TRUE	reported	igd	2	1	TRUE	0.000410623	26.6781	0.000410636	64945	9.58013e-07	412181	TRUE	4.91021e-06
	rs35405640	A	C	A	C	0.00994874	0.0116518	0.058021	0.951436	FALSE	FALSE	FALSE	2m9k9V	150373493	0.741501	0.0353227	TRUE	reported	textfile	412181	64945	3	4.90004e-07	0.00197783	150091280	ukb-b-4740	|| id:ukb-b-4740	TRUE	reported	igd	2	1	TRUE	0.000389443	25.3014	0.000389454	64945	2.63993e-07	412181	TRUE	5.28254e-06
	rs4704539	T	G	T	G	0.0252438	0.0541622	0.009508	0.989005	FALSE	FALSE	FALSE	2m9k9V	72101543	0.458614	0.0730805	TRUE	reported	textfile	412181	64945	5	1e-07	0.00474161	71397370	ukb-b-4740	|| id:ukb-b-4740	TRUE	reported	igd	2	1	TRUE	0.000436237	28.3429	0.000436251	64945	1.33261e-06	412181	TRUE	2.94684e-06
	rs75024835	T	C	T	C	0.0326418	0.046466	0.006975	0.980497	FALSE	FALSE	FALSE	2m9k9V	133521902	0.402869	0.0555476	TRUE	reported	textfile	412181	64945	10	9.29994e-08	0.00611221	135335406	ukb-b-4740	|| id:ukb-b-4740	TRUE	reported	igd	2	1	TRUE	0.00043895	28.5193	0.000438964	64945	1.69767e-06	412181	TRUE	3.245e-06
	rs7968398	T	C	T	C	0.0324353	0.429784	0.005926	0.999335	FALSE	FALSE	FALSE	2m9k9V	126126774	0.132235	0.285505	TRUE	reported	textfile	412181	64945	12	6.80002e-08	0.00601023	126611320	ukb-b-4740	|| id:ukb-b-4740	TRUE	reported	igd	2	1	TRUE	0.000448243	29.1233	0.000448256	64945	5.49775e-06	412181	TRUE	8.18873e-06
ukb-b-4955	rs13107704	T	C	T	C	-0.0116128	-0.00798286	0.378109	0.563526	FALSE	FALSE	FALSE	2m9k9V	161567099	0.599725	0.0152114	TRUE	reported	textfile	412181	64941	4	3.69999e-07	0.0022847	162488251	ukb-b-4955	|| id:ukb-b-4955	TRUE	reported	igd	2	1	TRUE	0.000397671	25.8346	0.000397683	64941	6.68179e-07	412181	TRUE	5.88864e-06
	rs144388020	T	C	T	C	0.0750047	-0.00432782	0.009216	0.979922	FALSE	FALSE	FALSE	2m9k9V	151643629	0.934377	0.0525607	TRUE	reported	textfile	412181	64941	1	4.60002e-10	0.0120341	151616105	ukb-b-4955	|| id:ukb-b-4955	TRUE	reported	igd	2	1	TRUE	0.000597821	38.8451	0.000597839	64941	1.64486e-08	412181	TRUE	8.3111e-09
	rs6909603	A	C	A	C	0.0812926	0.0131724	0.008039	0.977133	FALSE	FALSE	FALSE	2m9k9V	158930992	0.79772	0.0513946	TRUE	reported	textfile	412181	64941	6	1.2e-09	0.0133672	159352024	ukb-b-4955	|| id:ukb-b-4955	TRUE	reported	igd	2	1	TRUE	0.000569187	36.9835	0.000569204	64941	1.59371e-07	412181	TRUE	2.73869e-08
	rs73646137	G	A	G	A	0.0504943	0.011676	0.016962	0.96876	FALSE	FALSE	FALSE	2m9k9V	38042228	0.789454	0.0437274	TRUE	reported	textfile	412181	64941	9	6.1e-09	0.00868669	38042225	ukb-b-4955	|| id:ukb-b-4955	TRUE	reported	igd	2	1	TRUE	0.000520033	33.788	0.000520049	64941	1.7298e-07	412181	TRUE	1.13432e-07
ukb-b-4961	rs1229984	C	T	C	T	0.108821	-0.0879863	0.970816	0.005008	FALSE	FALSE	FALSE	2m9k9V	99318162	0.414927	0.107925	TRUE	reported	textfile	412181	64949	4	7.10003e-10	0.0176562	100239319	ukb-b-4961	|| id:ukb-b-4961	TRUE	reported	igd	2	1	TRUE	0.000584527	37.9855	0.000584545	64949	1.6125e-06	412181	TRUE	5.72667e-08
	rs1450627	T	G	T	G	-0.0636448	-0.0143762	0.938593	0.066351	FALSE	FALSE	FALSE	2m9k9V	166511986	0.635269	0.0303089	TRUE	reported	textfile	412181	64949	5	4e-07	0.0125599	165938991	ukb-b-4961	|| id:ukb-b-4961	TRUE	reported	igd	2	1	TRUE	0.000395193	25.6768	0.000395205	64949	5.45835e-07	412181	TRUE	5.77493e-06
	rs62565255	T	C	T	C	0.06633	0.00115291	0.058138	0.949998	FALSE	FALSE	FALSE	2m9k9V	85028264	0.973612	0.0348542	TRUE	reported	textfile	412181	64949	9	2.30001e-07	0.0128201	87643179	ukb-b-4961	|| id:ukb-b-4961	TRUE	reported	igd	2	1	TRUE	0.000411989	26.7685	0.000412002	64949	2.65457e-09	412181	TRUE	1.61603e-06
	rs67510173	C	T	C	T	0.0473067	0.0188882	0.126599	0.91444	FALSE	FALSE	FALSE	2m9k9V	100270456	0.4876	0.0272113	TRUE	reported	textfile	412181	64949	4	2.30001e-07	0.00913759	101191613	ukb-b-4961	|| id:ukb-b-4961	TRUE	reported	igd	2	1	TRUE	0.000412506	26.8021	0.000412519	64949	1.16895e-06	412181	TRUE	5.22736e-06
ukb-b-5174	rs1057868	T	C	T	C	-0.00968747	-0.0177045	0.285019	0.605613	FALSE	FALSE	FALSE	2m9k9V	75985688	0.249844	0.0153854	TRUE	reported	textfile	412181	327634	7	2.99999e-07	0.00189103	75615006	ukb-b-5174	|| id:ukb-b-5174	TRUE	reported	igd	2	1	TRUE	8.0094e-05	26.2435	8.00945e-05	327634	3.21264e-06	412181	TRUE	0.00222855
	rs10822159	T	C	T	C	-0.0119112	0.0130565	0.417863	0.615066	FALSE	FALSE	FALSE	2m9k9V	63336490	0.400667	0.0155355	TRUE	reported	textfile	412181	327634	10	6.4003e-12	0.00173385	65096250	ukb-b-5174	|| id:ukb-b-5174	TRUE	reported	igd	2	1	TRUE	0.000144025	47.1938	0.000144025	327634	1.71363e-06	412181	TRUE	4.91624e-06
	rs10894670	A	C	A	C	-0.00904955	0.0148879	0.551121	0.487622	FALSE	FALSE	FALSE	2m9k9V	133352092	0.323472	0.0150787	TRUE	reported	textfile	412181	327634	11	1.5e-07	0.0017223	133221987	ukb-b-5174	|| id:ukb-b-5174	TRUE	reported	igd	2	1	TRUE	8.42579e-05	27.6079	8.42584e-05	327634	2.36511e-06	412181	TRUE	0.00109533
	rs10985396	G	A	G	A	-0.0089491	-0.0260875	0.579273	0.434966	FALSE	FALSE	FALSE	2m9k9V	121808276	0.0873655	0.0152607	TRUE	reported	textfile	412181	327634	9	2.59998e-07	0.0017366	124570555	ukb-b-5174	|| id:ukb-b-5174	TRUE	reported	igd	2	1	TRUE	8.10466e-05	26.5556	8.10471e-05	327634	7.08969e-06	412181	TRUE	0.00675249
	rs114185195	T	C	T	C	-0.0405595	0.108671	0.011876	0.996559	FALSE	FALSE	FALSE	2m9k9V	2370215	0.427451	0.136941	TRUE	reported	textfile	412181	327634	4	2.69998e-07	0.00788442	2371942	ukb-b-5174	|| id:ukb-b-5174	TRUE	reported	igd	2	1	TRUE	8.07647e-05	26.4632	8.07652e-05	327634	1.52783e-06	412181	TRUE	0.000927577
	rs11720154	G	A	G	A	-0.00881396	-0.00742012	0.437894	0.574976	FALSE	FALSE	FALSE	2m9k9V	165328661	0.631088	0.0154523	TRUE	reported	textfile	412181	327634	3	4.70002e-07	0.00174988	165046449	ukb-b-5174	|| id:ukb-b-5174	TRUE	reported	igd	2	1	TRUE	7.74289e-05	25.3701	7.74294e-05	327634	5.59435e-07	412181	TRUE	0.000581671
	rs12046000	T	G	T	G	-0.0136389	0.0153271	0.447325	0.665962	FALSE	FALSE	FALSE	2m9k9V	90726839	0.337594	0.0159835	TRUE	reported	textfile	412181	327634	1	2.49977e-15	0.00172363	91192396	ukb-b-5174	|| id:ukb-b-5174	TRUE	reported	igd	2	1	TRUE	0.000191073	62.6135	0.000191074	327634	2.23095e-06	412181	TRUE	1.37926e-07
	rs12135360	T	G	T	G	-0.00975357	0.00956853	0.563024	0.486296	FALSE	FALSE	FALSE	2m9k9V	71762619	0.525778	0.0150813	TRUE	reported	textfile	412181	327634	1	1.5e-08	0.00172435	72228302	ukb-b-5174	|| id:ukb-b-5174	TRUE	reported	igd	2	1	TRUE	9.76439e-05	31.9944	9.76445e-05	327634	9.76622e-07	412181	TRUE	0.000144854
	rs1229984	C	T	C	T	0.0482163	-0.0879863	0.976527	0.005008	FALSE	FALSE	FALSE	2m9k9V	99318162	0.414927	0.107925	TRUE	reported	textfile	412181	327634	4	6.00067e-18	0.00558483	100239319	ukb-b-5174	|| id:ukb-b-5174	TRUE	reported	igd	2	1	TRUE	0.000227447	74.5358	0.000227448	327634	1.6125e-06	412181	TRUE	3.60479e-09
	rs12469557	T	C	T	C	0.00886808	0.0128347	0.605419	0.387151	FALSE	FALSE	FALSE	2m9k9V	13513437	0.408456	0.0155268	TRUE	reported	textfile	412181	327634	2	4.70002e-07	0.00176032	13653562	ukb-b-5174	|| id:ukb-b-5174	TRUE	reported	igd	2	1	TRUE	7.74557e-05	25.3789	7.74562e-05	327634	1.65776e-06	412181	TRUE	0.00132672
	rs12513581	C	T	C	T	-0.0110019	0.0188085	0.479763	0.505636	FALSE	FALSE	FALSE	2m9k9V	61237380	0.212226	0.0150774	TRUE	reported	textfile	412181	327634	5	1.29999e-10	0.00171278	60533207	ukb-b-5174	|| id:ukb-b-5174	TRUE	reported	igd	2	1	TRUE	0.000125918	41.26	0.000125919	327634	3.77544e-06	412181	TRUE	7.36129e-05
	rs13130794	C	T	C	T	-0.0119638	-0.00902058	0.368294	0.653075	FALSE	FALSE	FALSE	2m9k9V	39420622	0.568852	0.0158327	TRUE	reported	textfile	412181	327634	4	1.69981e-11	0.00177878	39422242	ukb-b-5174	|| id:ukb-b-5174	TRUE	reported	igd	2	1	TRUE	0.000138053	45.2367	0.000138054	327634	7.8754e-07	412181	TRUE	3.46686e-06
	rs1387695	G	T	G	T	0.00996378	-0.03508	0.574976	0.410599	FALSE	FALSE	FALSE	2m9k9V	159474100	0.0226449	0.0153902	TRUE	reported	textfile	412181	327634	3	9.20005e-09	0.00173417	159191889	ukb-b-5174	|| id:ukb-b-5174	TRUE	reported	igd	2	1	TRUE	0.000100747	33.0113	0.000100748	327634	1.26049e-05	412181	TRUE	0.00557725
	rs149738491	A	C	A	C	0.0375376	-0.133546	0.014201	0.993158	FALSE	FALSE	FALSE	2m9k9V	34420681	0.160477	0.0951544	TRUE	reported	textfile	412181	327634	1	4e-07	0.00740683	34886282	ukb-b-5174	|| id:ukb-b-5174	TRUE	reported	igd	2	1	TRUE	7.83872e-05	25.6842	7.83877e-05	327634	4.77877e-06	412181	TRUE	0.00438842
	rs1520929	C	T	C	T	0.0119855	0.0143677	0.448901	0.470588	FALSE	FALSE	FALSE	2m9k9V	63788392	0.340206	0.0150643	TRUE	reported	textfile	412181	327634	8	3.80014e-12	0.00172587	64700949	ukb-b-5174	|| id:ukb-b-5174	TRUE	reported	igd	2	1	TRUE	0.000147178	48.2274	0.000147179	327634	2.20694e-06	412181	TRUE	5.39648e-06
	rs1789896	A	G	A	G	-0.0105862	-0.00674063	0.510408	0.546017	FALSE	FALSE	FALSE	2m9k9V	99335827	0.656086	0.0151365	TRUE	reported	textfile	412181	327634	4	5.39995e-10	0.00170538	100256984	ukb-b-5174	|| id:ukb-b-5174	TRUE	reported	igd	2	1	TRUE	0.000117597	38.5332	0.000117598	327634	4.81132e-07	412181	TRUE	1.44461e-05
	rs1986421	A	G	A	G	-0.00985675	0.00366545	0.264016	0.794201	FALSE	FALSE	FALSE	2m9k9V	77539145	0.844074	0.0186361	TRUE	reported	textfile	412181	327634	2	3.59998e-07	0.00193701	77766271	ukb-b-5174	|| id:ukb-b-5174	TRUE	reported	igd	2	1	TRUE	7.90279e-05	25.8941	7.90284e-05	327634	9.38553e-08	412181	TRUE	0.000245113
	rs2472297	T	C	T	C	-0.0100381	-0.0165665	0.26327	0.751676	FALSE	FALSE	FALSE	2m9k9V	74735539	0.344495	0.0175247	TRUE	reported	textfile	412181	327634	15	2.19999e-07	0.00193578	75027880	ukb-b-5174	|| id:ukb-b-5174	TRUE	reported	igd	2	1	TRUE	8.20666e-05	26.8899	8.20671e-05	327634	2.16807e-06	412181	TRUE	0.00118923
	rs28478711	G	A	G	A	-0.00953361	-0.00456044	0.475331	0.467892	FALSE	FALSE	FALSE	2m9k9V	167415886	0.763746	0.0151728	TRUE	reported	textfile	412181	327634	5	3.40001e-08	0.0017265	166842891	ukb-b-5174	|| id:ukb-b-5174	TRUE	reported	igd	2	1	TRUE	9.30577e-05	30.4915	9.30582e-05	327634	2.19178e-07	412181	TRUE	8.79696e-05
	rs2883059	C	T	C	T	0.0116948	-0.0264412	0.425071	0.673624	FALSE	FALSE	FALSE	2m9k9V	49864727	0.100569	0.0161021	TRUE	reported	textfile	412181	327634	3	1.29987e-11	0.00172733	49902160	ukb-b-5174	|| id:ukb-b-5174	TRUE	reported	igd	2	1	TRUE	0.00013989	45.8387	0.00013989	327634	6.54197e-06	412181	TRUE	7.47331e-05
	rs373687	C	T	C	T	0.009015	0.0333903	0.359641	0.689788	FALSE	FALSE	FALSE	2m9k9V	45138865	0.0409996	0.0163395	TRUE	reported	textfile	412181	327634	21	4.70002e-07	0.00179002	46558780	ukb-b-5174	|| id:ukb-b-5174	TRUE	reported	igd	2	1	TRUE	7.74093e-05	25.3637	7.74098e-05	327634	1.01315e-05	412181	TRUE	0.0164317
	rs4648561	C	T	C	T	-0.010456	-0.0378542	0.754393	0.253545	FALSE	FALSE	FALSE	2m9k9V	2534232	0.0294958	0.0173899	TRUE	reported	textfile	412181	327634	1	1.79999e-07	0.00200356	2465671	ukb-b-5174	|| id:ukb-b-5174	TRUE	reported	igd	2	1	TRUE	8.31192e-05	27.2348	8.31197e-05	327634	1.14959e-05	412181	TRUE	0.0144177
	rs4953150	T	C	T	C	0.0105379	-0.00642552	0.345817	0.573115	FALSE	FALSE	FALSE	2m9k9V	44930197	0.674193	0.0152843	TRUE	reported	textfile	412181	327634	2	5.39995e-09	0.00180582	45157336	ukb-b-5174	|| id:ukb-b-5174	TRUE	reported	igd	2	1	TRUE	0.000103926	34.0531	0.000103927	327634	4.28785e-07	412181	TRUE	4.58378e-05
	rs6020572	A	G	A	G	-0.00863391	-0.00486638	0.47033	0.54848	FALSE	FALSE	FALSE	2m9k9V	50511703	0.747834	0.0151366	TRUE	reported	textfile	412181	327634	20	4.79999e-07	0.00171531	49128240	ukb-b-5174	|| id:ukb-b-5174	TRUE	reported	igd	2	1	TRUE	7.73227e-05	25.3354	7.73232e-05	327634	2.50766e-07	412181	TRUE	0.000395525
	rs6894360	T	C	T	C	0.00971886	0.0187239	0.334866	0.695239	FALSE	FALSE	FALSE	2m9k9V	115175808	0.252817	0.0163737	TRUE	reported	textfile	412181	327634	5	9.20005e-08	0.00181915	114511505	ukb-b-5174	|| id:ukb-b-5174	TRUE	reported	igd	2	1	TRUE	8.71098e-05	28.5424	8.71103e-05	327634	3.17257e-06	412181	TRUE	0.00125224
	rs7108260	C	T	C	T	-0.00876002	-0.0161088	0.557952	0.546288	FALSE	FALSE	FALSE	2m9k9V	96091597	0.289278	0.0152012	TRUE	reported	textfile	412181	327634	11	3.59998e-07	0.00172127	95824761	ukb-b-5174	|| id:ukb-b-5174	TRUE	reported	igd	2	1	TRUE	7.90476e-05	25.9006	7.90481e-05	327634	2.72448e-06	412181	TRUE	0.00197832
	rs72681845	T	G	T	G	-0.0202572	-0.0245917	0.04992	0.967841	FALSE	FALSE	FALSE	2m9k9V	50157972	0.573658	0.0437051	TRUE	reported	textfile	412181	327634	14	3.40001e-07	0.00397412	50624690	ukb-b-5174	|| id:ukb-b-5174	TRUE	reported	igd	2	1	TRUE	7.92964e-05	25.9821	7.92969e-05	327634	7.68116e-07	412181	TRUE	0.000603128
	rs75413320	C	T	C	T	0.0165527	-0.0544319	0.108113	0.92092	FALSE	FALSE	FALSE	2m9k9V	13039040	0.0516167	0.0279667	TRUE	reported	textfile	412181	327634	19	2e-09	0.00276055	13149854	ukb-b-5174	|| id:ukb-b-5174	TRUE	reported	igd	2	1	TRUE	0.000109726	35.9537	0.000109727	327634	9.19041e-06	412181	TRUE	0.00147104
	rs7851830	G	A	G	A	-0.0132899	-0.0170247	0.234411	0.777127	FALSE	FALSE	FALSE	2m9k9V	106617803	0.348219	0.0181491	TRUE	reported	textfile	412181	327634	9	4.49987e-11	0.00201723	109380084	ukb-b-5174	|| id:ukb-b-5174	TRUE	reported	igd	2	1	TRUE	0.00013246	43.404	0.000132461	327634	2.13482e-06	412181	TRUE	1.76126e-05
	rs8044722	T	G	T	G	-0.0100128	0.0196611	0.378845	0.653221	FALSE	FALSE	FALSE	2m9k9V	23866798	0.213984	0.0158214	TRUE	reported	textfile	412181	327634	16	1.29999e-08	0.00176015	23878119	ukb-b-5174	|| id:ukb-b-5174	TRUE	reported	igd	2	1	TRUE	9.87597e-05	32.36	9.87603e-05	327634	3.74661e-06	412181	TRUE	0.000628455
	rs9824301	C	A	C	A	-0.0103056	0.000252691	0.35117	0.582842	FALSE	FALSE	FALSE	2m9k9V	85633738	0.986831	0.0153089	TRUE	reported	textfile	412181	327634	3	1e-08	0.00179806	85682888	ukb-b-5174	|| id:ukb-b-5174	TRUE	reported	igd	2	1	TRUE	0.000100255	32.85	0.000100256	327634	6.61006e-10	412181	TRUE	1.98079e-05
ukb-b-5185	rs111890949	C	T	C	T	0.0420239	0.0267983	0.03101	0.965385	FALSE	FALSE	FALSE	2m9k9V	168966133	0.518616	0.0415168	TRUE	reported	textfile	412181	64939	4	2.39999e-07	0.00813249	169887284	ukb-b-5185	|| id:ukb-b-5185	TRUE	reported	igd	2	1	TRUE	0.000411019	26.7013	0.000411031	64939	1.01084e-06	412181	TRUE	5.009e-06
	rs146286612	G	A	G	A	0.0619314	0.00507166	0.015195	0.966983	FALSE	FALSE	FALSE	2m9k9V	45085241	0.902851	0.0415506	TRUE	reported	textfile	412181	64939	14	1.29999e-07	0.0117305	45554444	ukb-b-5185	|| id:ukb-b-5185	TRUE	reported	igd	2	1	TRUE	0.000429039	27.8725	0.000429052	64939	3.6146e-08	412181	TRUE	1.16388e-06
	rs16904846	C	T	C	T	0.0546481	-0.0635924	0.016793	0.996708	FALSE	FALSE	FALSE	2m9k9V	133210054	0.647341	0.139012	TRUE	reported	textfile	412181	64939	8	4.70002e-07	0.0108495	134222297	ukb-b-5185	|| id:ukb-b-5185	TRUE	reported	igd	2	1	TRUE	0.000390531	25.3698	0.000390543	64939	5.07715e-07	412181	TRUE	6.40622e-06
	rs74654606	G	A	G	A	0.0615777	0.113383	0.014732	0.990261	FALSE	FALSE	FALSE	2m9k9V	137154816	0.140589	0.0769426	TRUE	reported	textfile	412181	64939	6	1.89998e-07	0.0118191	137475953	ukb-b-5185	|| id:ukb-b-5185	TRUE	reported	igd	2	1	TRUE	0.000417822	27.1434	0.000417835	64939	5.26834e-06	412181	TRUE	1.71963e-05
ukb-b-5213	rs113850961	T	C	T	C	0.0200729	-0.075377	0.010821	0.992122	FALSE	FALSE	FALSE	2m9k9V	40593365	0.387944	0.0873073	TRUE	reported	textfile	412181	64949	19	3.40001e-08	0.00363733	41099271	ukb-b-5213	|| id:ukb-b-5213	TRUE	reported	igd	2	1	TRUE	0.000468683	30.4538	0.000468697	64949	1.80838e-06	412181	TRUE	1.50715e-06
	rs115486703	A	G	A	G	0.0185713	0.120461	0.010788	0.98933	FALSE	FALSE	FALSE	2m9k9V	160502159	0.110991	0.0755833	TRUE	reported	textfile	412181	64949	5	2.39999e-07	0.00359438	159929166	ukb-b-5213	|| id:ukb-b-5213	TRUE	reported	igd	2	1	TRUE	0.000410852	26.6946	0.000410865	64949	6.16244e-06	412181	TRUE	2.51016e-05
	rs137875216	T	G	T	G	0.0240955	0.199788	0.007267	0.997911	FALSE	FALSE	FALSE	2m9k9V	121149788	0.25204	0.174426	TRUE	reported	textfile	412181	64949	5	4.39997e-08	0.00440221	120485483	ukb-b-5213	|| id:ukb-b-5213	TRUE	reported	igd	2	1	TRUE	0.00046106	29.9583	0.000461074	64949	3.18294e-06	412181	TRUE	3.09617e-06
	rs138904095	G	T	G	T	0.023696	0.082549	0.008091	0.997238	FALSE	FALSE	FALSE	2m9k9V	8805022	0.569967	0.145307	TRUE	reported	textfile	412181	64949	16	3.40001e-08	0.00429208	8898879	ukb-b-5213	|| id:ukb-b-5213	TRUE	reported	igd	2	1	TRUE	0.000469071	30.479	0.000469085	64949	7.83005e-07	412181	TRUE	8.59536e-07
	rs140497463	T	C	T	C	0.0225113	-0.00862412	0.010841	0.994659	FALSE	FALSE	FALSE	2m9k9V	39480554	0.936427	0.108124	TRUE	reported	textfile	412181	64949	6	6.1e-10	0.00363859	39448330	ukb-b-5213	|| id:ukb-b-5213	TRUE	reported	igd	2	1	TRUE	0.000588988	38.2756	0.000589006	64949	1.54347e-08	412181	TRUE	1.06328e-08
	rs141181868	G	A	G	A	0.016107	0.0069062	0.017683	0.971435	FALSE	FALSE	FALSE	2m9k9V	8933025	0.878465	0.0451634	TRUE	reported	textfile	412181	64949	9	3.79997e-09	0.00273382	8933025	ukb-b-5213	|| id:ukb-b-5213	TRUE	reported	igd	2	1	TRUE	0.000534177	34.7117	0.000534193	64949	5.67308e-08	412181	TRUE	5.98815e-08
	rs188865749	A	G	A	G	0.0280885	0.0304635	0.005998	0.973557	FALSE	FALSE	FALSE	2m9k9V	168865834	0.514606	0.0467459	TRUE	reported	textfile	412181	64949	3	2.30001e-08	0.00502756	168583622	ukb-b-5213	|| id:ukb-b-5213	TRUE	reported	igd	2	1	TRUE	0.000480354	31.2125	0.000480369	64949	1.03035e-06	412181	TRUE	7.35046e-07
	rs189242249	C	T	C	T	0.015294	-0.0688618	0.01568	0.981052	FALSE	FALSE	FALSE	2m9k9V	54083991	0.222681	0.0564705	TRUE	reported	textfile	412181	64949	7	3.69999e-07	0.00300781	54151684	ukb-b-5213	|| id:ukb-b-5213	TRUE	reported	igd	2	1	TRUE	0.00039792	25.854	0.000397933	64949	3.60766e-06	412181	TRUE	1.9046e-05
	rs4585618	G	A	G	A	0.0228011	-0.0136311	0.010708	0.941228	FALSE	FALSE	FALSE	2m9k9V	64451817	0.672955	0.0322939	TRUE	reported	textfile	412181	64949	7	5.19996e-11	0.00347299	63912195	ukb-b-5213	|| id:ukb-b-5213	TRUE	reported	igd	2	1	TRUE	0.000663199	43.1014	0.00066322	64949	4.3225e-07	412181	TRUE	2.7537e-09
	rs561262254	T	C	T	C	0.0109912	-0.025221	0.032919	0.948933	FALSE	FALSE	FALSE	2m9k9V	154163331	0.462023	0.0342901	TRUE	reported	textfile	412181	64949	7	1.79999e-07	0.00210436	153860416	ukb-b-5213	|| id:ukb-b-5213	TRUE	reported	igd	2	1	TRUE	0.000419851	27.2795	0.000419864	64949	1.3125e-06	412181	TRUE	4.58703e-06
	rs57321543	G	A	G	A	0.0172185	-0.188231	0.011881	0.998518	FALSE	FALSE	FALSE	2m9k9V	50758598	0.362898	0.20688	TRUE	reported	textfile	412181	64949	19	1.79999e-07	0.00330147	51261855	ukb-b-5213	|| id:ukb-b-5213	TRUE	reported	igd	2	1	TRUE	0.000418622	27.1996	0.000418634	64949	2.00844e-06	412181	TRUE	6.43998e-06
	rs61905205	T	C	T	C	0.00471799	0.0268619	0.196007	0.892737	FALSE	FALSE	FALSE	2m9k9V	88728686	0.276147	0.0246662	TRUE	reported	textfile	412181	64949	11	1.89998e-07	0.000905251	88461854	ukb-b-5213	|| id:ukb-b-5213	TRUE	reported	igd	2	1	TRUE	0.000418044	27.1621	0.000418057	64949	2.87728e-06	412181	TRUE	8.91439e-06
	rs71525053	G	A	G	A	0.0222566	-0.00722141	0.007157	0.973582	FALSE	FALSE	FALSE	2m9k9V	86573350	0.876578	0.0464973	TRUE	reported	textfile	412181	64949	8	1.79999e-07	0.00426735	87585578	ukb-b-5213	|| id:ukb-b-5213	TRUE	reported	igd	2	1	TRUE	0.000418646	27.2012	0.000418659	64949	5.85198e-08	412181	TRUE	1.66839e-06
	rs72806087	T	C	T	C	0.0225942	0.0203079	0.007481	0.932925	FALSE	FALSE	FALSE	2m9k9V	63676587	0.50043	0.0301387	TRUE	reported	textfile	412181	64949	2	1.09999e-07	0.00426114	63903721	ukb-b-5213	|| id:ukb-b-5213	TRUE	reported	igd	2	1	TRUE	0.000432695	28.1144	0.000432708	64949	1.10153e-06	412181	TRUE	2.87833e-06
	rs75991866	A	C	A	C	0.0183945	0.125167	0.011419	0.995359	FALSE	FALSE	FALSE	2m9k9V	150772027	0.260949	0.111343	TRUE	reported	textfile	412181	64949	2	1.6e-07	0.00350876	151628541	ukb-b-5213	|| id:ukb-b-5213	TRUE	reported	igd	2	1	TRUE	0.000422973	27.4824	0.000422986	64949	3.06596e-06	412181	TRUE	8.29317e-06
	rs77376288	C	T	C	T	0.0237785	-0.00919979	0.006513	0.938671	FALSE	FALSE	FALSE	2m9k9V	80717604	0.770481	0.0315335	TRUE	reported	textfile	412181	64949	2	7.59994e-08	0.00442371	80944729	ukb-b-5213	|| id:ukb-b-5213	TRUE	reported	igd	2	1	TRUE	0.000444662	28.8923	0.000444676	64949	2.06503e-07	412181	TRUE	1.01877e-06
	rs78849633	T	C	T	C	0.024602	0.0251008	0.006054	0.969164	FALSE	FALSE	FALSE	2m9k9V	55940548	0.572651	0.044493	TRUE	reported	textfile	412181	64949	17	3.09999e-07	0.00480756	54017909	ukb-b-5213	|| id:ukb-b-5213	TRUE	reported	igd	2	1	TRUE	0.000403036	26.1865	0.000403048	64949	7.72157e-07	412181	TRUE	5.41996e-06
	rs78998021	A	G	A	G	0.0168243	-0.014781	0.013269	0.973265	FALSE	FALSE	FALSE	2m9k9V	78163390	0.752151	0.0468043	TRUE	reported	textfile	412181	64949	15	6.29999e-08	0.00310988	78455732	ukb-b-5213	|| id:ukb-b-5213	TRUE	reported	igd	2	1	TRUE	0.000450421	29.2667	0.000450435	64949	2.41964e-07	412181	TRUE	9.04479e-07
ukb-b-5232	rs1254930	T	G	T	G	0.00939629	-0.0180511	0.536332	0.526777	FALSE	FALSE	FALSE	2m9k9V	62042929	0.237786	0.0152905	TRUE	reported	textfile	412181	64949	14	3.50002e-07	0.00184402	62509647	ukb-b-5232	|| id:ukb-b-5232	TRUE	reported	igd	2	1	TRUE	0.000399609	25.9638	0.000399622	64949	3.38125e-06	412181	TRUE	1.70676e-05
	rs146356099	T	C	T	C	0.0522082	0.104336	0.00885	0.989723	FALSE	FALSE	FALSE	2m9k9V	51549928	0.162162	0.074641	TRUE	reported	textfile	412181	64949	13	6.4e-08	0.00965416	52124064	ukb-b-5232	|| id:ukb-b-5232	TRUE	reported	igd	2	1	TRUE	0.00045007	29.2439	0.000450084	64949	4.74052e-06	412181	TRUE	6.47692e-06
	rs147710942	G	A	G	A	0.0464861	0.0120807	0.010381	0.99812	FALSE	FALSE	FALSE	2m9k9V	106492969	0.944242	0.172731	TRUE	reported	textfile	412181	64949	1	1.6e-07	0.00886765	107035591	ukb-b-5232	|| id:ukb-b-5232	TRUE	reported	igd	2	1	TRUE	0.000422934	27.4799	0.000422947	64949	1.18675e-08	412181	TRUE	1.2585e-06
	rs147867359	T	C	T	C	0.0523323	0.127329	0.009692	0.993871	FALSE	FALSE	FALSE	2m9k9V	99409507	0.19543	0.0983478	TRUE	reported	textfile	412181	64949	15	8.50002e-08	0.00976993	99949712	ukb-b-5232	|| id:ukb-b-5232	TRUE	reported	igd	2	1	TRUE	0.000441563	28.6908	0.000441576	64949	4.06666e-06	412181	TRUE	6.77915e-06
	rs77746944	T	C	T	C	0.057063	0.0623008	0.009523	0.985059	FALSE	FALSE	FALSE	2m9k9V	33345000	0.316159	0.0621527	TRUE	reported	textfile	412181	64949	3	4e-10	0.00912519	33386492	ukb-b-5232	|| id:ukb-b-5232	TRUE	reported	igd	2	1	TRUE	0.000601716	39.1032	0.000601734	64949	2.4377e-06	412181	TRUE	5.27642e-08
ukb-b-5237	rs1057868	T	C	T	C	0.0199509	-0.0177045	0.284986	0.605613	FALSE	FALSE	FALSE	2m9k9V	75985688	0.249844	0.0153854	TRUE	reported	textfile	412181	428860	7	5.40008e-29	0.00178517	75615006	ukb-b-5237	|| id:ukb-b-5237	TRUE	reported	igd	2	1	TRUE	0.000291155	124.9	0.000291156	428860	3.21264e-06	412181	TRUE	2.52872e-12
	rs117810762	A	G	A	G	0.0359086	-0.0589863	0.017881	0.991605	FALSE	FALSE	FALSE	2m9k9V	133502291	0.507783	0.0890635	TRUE	reported	textfile	412181	428860	10	6.19998e-09	0.00617871	135315795	ukb-b-5237	|| id:ukb-b-5237	TRUE	reported	igd	2	1	TRUE	7.87502e-05	33.7753	7.87506e-05	428860	1.06418e-06	412181	TRUE	0.000323739
	rs12514566	A	G	A	G	-0.0113972	-0.0070088	0.337107	0.758769	FALSE	FALSE	FALSE	2m9k9V	7391349	0.691898	0.0176864	TRUE	reported	textfile	412181	428860	5	2.39994e-11	0.00170562	7391462	ukb-b-5237	|| id:ukb-b-5237	TRUE	reported	igd	2	1	TRUE	0.000104105	44.6509	0.000104105	428860	3.80998e-07	412181	TRUE	1.10855e-05
	rs12593566	A	C	A	C	0.0192003	0.0286979	0.951626	0.049184	FALSE	FALSE	FALSE	2m9k9V	75017734	0.411409	0.034937	TRUE	reported	textfile	412181	428860	15	3.2e-07	0.00375578	75310075	ukb-b-5237	|| id:ukb-b-5237	TRUE	reported	igd	2	1	TRUE	6.0936e-05	26.1345	6.09363e-05	428860	1.63698e-06	412181	TRUE	0.00276933
	rs12604773	G	A	G	A	-0.0086196	-0.000794384	0.662603	0.386965	FALSE	FALSE	FALSE	2m9k9V	21448203	0.959187	0.0155233	TRUE	reported	textfile	412181	428860	18	4.30002e-07	0.00170546	19028164	ukb-b-5237	|| id:ukb-b-5237	TRUE	reported	igd	2	1	TRUE	5.95593e-05	25.544	5.95596e-05	428860	6.35341e-09	412181	TRUE	0.000462462
	rs13054099	C	T	C	T	-0.0107777	-0.0141981	0.261004	0.776144	FALSE	FALSE	FALSE	2m9k9V	40819668	0.43413	0.0181528	TRUE	reported	textfile	412181	428860	22	4.30002e-09	0.00183597	41215672	ukb-b-5237	|| id:ukb-b-5237	TRUE	reported	igd	2	1	TRUE	8.03472e-05	34.4603	8.03475e-05	428860	1.48418e-06	412181	TRUE	0.000383785
	rs13163336	A	C	A	C	0.0149472	-0.0068795	0.15761	0.88017	FALSE	FALSE	FALSE	2m9k9V	88647892	0.76861	0.0233843	TRUE	reported	textfile	412181	428860	5	1.29987e-11	0.00221005	87943710	ukb-b-5237	|| id:ukb-b-5237	TRUE	reported	igd	2	1	TRUE	0.000106648	45.7418	0.000106649	428860	2.09981e-07	412181	TRUE	6.05273e-06
	rs1338549	G	T	G	T	-0.00945121	0.000681456	0.533932	0.372846	FALSE	FALSE	FALSE	2m9k9V	97864267	0.96519	0.0156146	TRUE	reported	textfile	412181	428860	6	5.60003e-09	0.0016218	98312143	ukb-b-5237	|| id:ukb-b-5237	TRUE	reported	igd	2	1	TRUE	7.91827e-05	33.9608	7.91831e-05	428860	4.62092e-09	412181	TRUE	5.15576e-05
	rs13387939	A	C	A	C	0.0165558	-0.027649	0.828363	0.162698	FALSE	FALSE	FALSE	2m9k9V	637498	0.176869	0.0204738	TRUE	reported	textfile	412181	428860	2	9.79941e-15	0.0021386	637498	ukb-b-5237	|| id:ukb-b-5237	TRUE	reported	igd	2	1	TRUE	0.000139722	59.9293	0.000139723	428860	4.4246e-06	412181	TRUE	8.38975e-06
	rs144219828	A	G	A	G	-0.0398105	-0.145372	0.012249	0.993962	FALSE	FALSE	FALSE	2m9k9V	74304310	0.13893	0.0982388	TRUE	reported	textfile	412181	428860	15	2.19999e-07	0.00768301	74596651	ukb-b-5237	|| id:ukb-b-5237	TRUE	reported	igd	2	1	TRUE	6.26022e-05	26.8491	6.26025e-05	428860	5.3126e-06	412181	TRUE	0.0101486
	rs1527961	C	T	C	T	-0.0133431	0.0127102	0.1349	0.872856	FALSE	FALSE	FALSE	2m9k9V	62553305	0.572932	0.0225462	TRUE	reported	textfile	412181	428860	2	1.7e-08	0.00236585	62780440	ukb-b-5237	|| id:ukb-b-5237	TRUE	reported	igd	2	1	TRUE	7.41637e-05	31.808	7.4164e-05	428860	7.71031e-07	412181	TRUE	0.000391658
	rs1536826	C	A	C	A	0.0106185	-0.000435817	0.817555	0.194704	FALSE	FALSE	FALSE	2m9k9V	133543735	0.981826	0.0191313	TRUE	reported	textfile	412181	428860	10	3.69999e-07	0.00208919	135357239	ukb-b-5237	|| id:ukb-b-5237	TRUE	reported	igd	2	1	TRUE	6.02322e-05	25.8326	6.02325e-05	428860	1.25902e-09	412181	TRUE	0.000397387
	rs17144566	T	C	T	C	-0.0108784	-0.00387229	0.19648	0.860671	FALSE	FALSE	FALSE	2m9k9V	83087184	0.858733	0.0217561	TRUE	reported	textfile	412181	428860	11	8.40001e-08	0.00203021	82798226	ukb-b-5237	|| id:ukb-b-5237	TRUE	reported	igd	2	1	TRUE	6.69427e-05	28.7109	6.69431e-05	428860	7.68578e-08	412181	TRUE	0.000290123
	rs17492269	A	G	A	G	-0.0108112	0.0126357	0.175724	0.769519	FALSE	FALSE	FALSE	2m9k9V	70582419	0.482763	0.0180031	TRUE	reported	textfile	412181	428860	7	4.30002e-07	0.00213915	70047405	ukb-b-5237	|| id:ukb-b-5237	TRUE	reported	igd	2	1	TRUE	5.95558e-05	25.5425	5.95561e-05	428860	1.19514e-06	412181	TRUE	0.0023906
	rs17647019	G	A	G	A	0.0192963	-0.0202517	0.051636	0.934293	FALSE	FALSE	FALSE	2m9k9V	17441465	0.506195	0.0304641	TRUE	reported	textfile	412181	428860	7	1.29999e-07	0.00365547	17481089	ukb-b-5237	|| id:ukb-b-5237	TRUE	reported	igd	2	1	TRUE	6.49707e-05	27.865	6.49711e-05	428860	1.07216e-06	412181	TRUE	0.00127881
	rs17842490	G	A	G	A	-0.0451683	-0.0586889	0.014248	0.992832	FALSE	FALSE	FALSE	2m9k9V	24474559	0.516264	0.0904136	TRUE	reported	textfile	412181	428860	22	3.29989e-11	0.00680848	24870527	ukb-b-5237	|| id:ukb-b-5237	TRUE	reported	igd	2	1	TRUE	0.000102614	44.0114	0.000102615	428860	1.02225e-06	412181	TRUE	2.9064e-05
	rs1942965	C	T	C	T	-0.00890339	0.0186224	0.504585	0.585743	FALSE	FALSE	FALSE	2m9k9V	57365255	0.229679	0.0155034	TRUE	reported	textfile	412181	428860	18	3.79997e-08	0.00161917	55032486	ukb-b-5237	|| id:ukb-b-5237	TRUE	reported	igd	2	1	TRUE	7.04985e-05	30.236	7.04988e-05	428860	3.5005e-06	412181	TRUE	0.0027747
	rs2027239	G	A	G	A	0.0124445	0.0159886	0.87279	0.17485	FALSE	FALSE	FALSE	2m9k9V	95526650	0.419601	0.0198096	TRUE	reported	textfile	412181	428860	1	2.69998e-07	0.00241969	95992206	ukb-b-5237	|| id:ukb-b-5237	TRUE	reported	igd	2	1	TRUE	6.16727e-05	26.4505	6.1673e-05	428860	1.58046e-06	412181	TRUE	0.0024943
	rs2126069	T	C	T	C	0.00883536	0.011297	0.484986	0.559645	FALSE	FALSE	FALSE	2m9k9V	115602656	0.457183	0.0151945	TRUE	reported	textfile	412181	428860	11	5.49997e-08	0.00162571	115473374	ukb-b-5237	|| id:ukb-b-5237	TRUE	reported	igd	2	1	TRUE	6.88679e-05	29.5366	6.88682e-05	428860	1.34112e-06	412181	TRUE	0.00106148
	rs2189234	G	T	G	T	0.00998689	-0.0122905	0.617795	0.37711	FALSE	FALSE	FALSE	2m9k9V	105154341	0.429938	0.0155714	TRUE	reported	textfile	412181	428860	4	1.79999e-09	0.00166052	106075498	ukb-b-5237	|| id:ukb-b-5237	TRUE	reported	igd	2	1	TRUE	8.43374e-05	36.1718	8.43378e-05	428860	1.51146e-06	412181	TRUE	0.000265637
	rs2400677	C	T	C	T	-0.00828484	0.020498	0.574294	0.513607	FALSE	FALSE	FALSE	2m9k9V	99491366	0.175127	0.0151175	TRUE	reported	textfile	412181	428860	14	3.89996e-07	0.00163355	99957703	ukb-b-5237	|| id:ukb-b-5237	TRUE	reported	igd	2	1	TRUE	5.99738e-05	25.7218	5.99741e-05	428860	4.46041e-06	412181	TRUE	0.00981706
	rs2465037	A	C	A	C	-0.0106317	-0.0260831	0.343017	0.70822	FALSE	FALSE	FALSE	2m9k9V	51314462	0.116943	0.0166374	TRUE	reported	textfile	412181	428860	6	4.79999e-10	0.00170743	51179260	ukb-b-5237	|| id:ukb-b-5237	TRUE	reported	igd	2	1	TRUE	9.03992e-05	38.7719	9.03997e-05	428860	5.96292e-06	412181	TRUE	0.00119732
	rs2472297	T	C	T	C	0.0464708	-0.0165665	0.262883	0.751676	FALSE	FALSE	FALSE	2m9k9V	74735539	0.344495	0.0175247	TRUE	reported	textfile	412181	428860	15	1.09901e-142	0.00182733	75027880	ukb-b-5237	|| id:ukb-b-5237	TRUE	reported	igd	2	1	TRUE	0.00150576	646.732	0.00150577	428860	2.16807e-06	412181	TRUE	9.88123e-66
	rs2577374	A	G	A	G	0.00860301	0.0089264	0.587341	0.406756	FALSE	FALSE	FALSE	2m9k9V	116194589	0.562422	0.0154103	TRUE	reported	textfile	412181	428860	10	1.6e-07	0.00164027	117954101	ukb-b-5237	|| id:ukb-b-5237	TRUE	reported	igd	2	1	TRUE	6.41397e-05	27.5086	6.414e-05	428860	8.14037e-07	412181	TRUE	0.0011218
	rs2597805	T	C	T	C	0.00985502	0.00533139	0.682463	0.372916	FALSE	FALSE	FALSE	2m9k9V	17423307	0.733768	0.0156751	TRUE	reported	textfile	412181	428860	4	2e-08	0.00175623	17424930	ukb-b-5237	|| id:ukb-b-5237	TRUE	reported	igd	2	1	TRUE	7.34184e-05	31.4884	7.34187e-05	428860	2.80656e-07	412181	TRUE	0.000228311
	rs2667773	G	A	G	A	-0.00958949	0.0105293	0.316182	0.667101	FALSE	FALSE	FALSE	2m9k9V	77579849	0.510944	0.0160173	TRUE	reported	textfile	412181	428860	15	3.40001e-08	0.00173674	77872191	ukb-b-5237	|| id:ukb-b-5237	TRUE	reported	igd	2	1	TRUE	7.10845e-05	30.4873	7.10848e-05	428860	1.04842e-06	412181	TRUE	0.000683915
	rs2844232	G	A	G	A	-0.00966518	0.032566	0.626521	0.447789	FALSE	FALSE	FALSE	2m9k9V	109557831	0.0325859	0.0152381	TRUE	reported	textfile	412181	428860	8	8.9e-09	0.00168076	110570060	ukb-b-5237	|| id:ukb-b-5237	TRUE	reported	igd	2	1	TRUE	7.71009e-05	33.0679	7.71013e-05	428860	1.10809e-05	412181	TRUE	0.0124357
	rs34060476	G	A	G	A	0.0184292	0.00919016	0.133855	0.868154	FALSE	FALSE	FALSE	2m9k9V	73623626	0.681212	0.0223708	TRUE	reported	textfile	412181	428860	7	7.50067e-15	0.00237033	73037956	ukb-b-5237	|| id:ukb-b-5237	TRUE	reported	igd	2	1	TRUE	0.000140935	60.4496	0.000140936	428860	4.09446e-07	412181	TRUE	2.61256e-07
	rs34848782	T	C	T	C	-0.0276372	-0.0873843	0.040446	0.942058	FALSE	FALSE	FALSE	2m9k9V	74614685	0.00612901	0.0318828	TRUE	reported	textfile	412181	428860	15	4.60002e-10	0.00443537	74907026	ukb-b-5237	|| id:ukb-b-5237	TRUE	reported	igd	2	1	TRUE	9.0526e-05	38.8263	9.05265e-05	428860	1.82247e-05	412181	TRUE	0.0161761
	rs35303290	T	C	T	C	-0.00877658	-0.0137501	0.334288	0.724959	FALSE	FALSE	FALSE	2m9k9V	1629659	0.416187	0.0169117	TRUE	reported	textfile	412181	428860	7	2.90001e-07	0.00171097	1669295	ukb-b-5237	|| id:ukb-b-5237	TRUE	reported	igd	2	1	TRUE	6.13513e-05	26.3126	6.13516e-05	428860	1.6038e-06	412181	TRUE	0.00260907
	rs4410790	C	T	C	T	0.039072	-0.0146446	0.632141	0.336438	FALSE	FALSE	FALSE	2m9k9V	17244953	0.360961	0.0160307	TRUE	reported	textfile	412181	428860	7	1.1995e-120	0.00167288	17284577	ukb-b-5237	|| id:ukb-b-5237	TRUE	reported	igd	2	1	TRUE	0.00127038	545.506	0.00127039	428860	2.02471e-06	412181	TRUE	1.63972e-55
	rs4615895	A	G	A	G	0.0122025	0.0202259	0.740926	0.226738	FALSE	FALSE	FALSE	2m9k9V	95809112	0.261664	0.0180191	TRUE	reported	textfile	412181	428860	1	4.19952e-11	0.00184972	96274668	ukb-b-5237	|| id:ukb-b-5237	TRUE	reported	igd	2	1	TRUE	0.000101467	43.5195	0.000101468	428860	3.05677e-06	412181	TRUE	0.000135282
	rs483081	T	C	T	C	-0.0122739	0.000948204	0.426597	0.671277	FALSE	FALSE	FALSE	2m9k9V	17446566	0.95305	0.0161049	TRUE	reported	textfile	412181	428860	7	6.4998e-14	0.00163688	17486190	ukb-b-5237	|| id:ukb-b-5237	TRUE	reported	igd	2	1	TRUE	0.000131087	56.225	0.000131087	428860	8.41011e-09	412181	TRUE	1.91781e-07
	rs516636	A	C	A	C	0.0116767	-0.00608293	0.208913	0.804067	FALSE	FALSE	FALSE	2m9k9V	177886382	0.750348	0.019118	TRUE	reported	textfile	412181	428860	1	4e-09	0.00198419	177855517	ukb-b-5237	|| id:ukb-b-5237	TRUE	reported	igd	2	1	TRUE	8.07464e-05	34.6315	8.07468e-05	428860	2.45615e-07	412181	TRUE	9.92177e-05
	rs56113850	C	T	C	T	0.0126667	0.0223029	0.578109	0.436522	FALSE	FALSE	FALSE	2m9k9V	40847202	0.14769	0.0154053	TRUE	reported	textfile	412181	428860	19	8.9002e-15	0.00163351	41353107	ukb-b-5237	|| id:ukb-b-5237	TRUE	reported	igd	2	1	TRUE	0.000140187	60.1286	0.000140187	428860	5.08504e-06	412181	TRUE	1.11015e-05
	rs57918684	A	G	A	G	0.0128864	0.00587984	0.154747	0.744356	FALSE	FALSE	FALSE	2m9k9V	62073022	0.734713	0.0173517	TRUE	reported	textfile	412181	428860	17	8.60003e-09	0.00223845	60150383	ukb-b-5237	|| id:ukb-b-5237	TRUE	reported	igd	2	1	TRUE	7.72715e-05	33.1411	7.72719e-05	428860	2.78587e-07	412181	TRUE	0.000151802
	rs6062682	T	C	T	C	0.0103704	0.0259988	0.464546	0.680845	FALSE	FALSE	FALSE	2m9k9V	64260467	0.109551	0.0162471	TRUE	reported	textfile	412181	428860	20	2.5e-10	0.00163929	62891820	ukb-b-5237	|| id:ukb-b-5237	TRUE	reported	igd	2	1	TRUE	9.3309e-05	40.02	9.33094e-05	428860	6.2125e-06	412181	TRUE	0.00101646
	rs6063085	C	A	C	A	0.0104106	-0.00951587	0.373473	0.645927	FALSE	FALSE	FALSE	2m9k9V	47211814	0.547666	0.0158265	TRUE	reported	textfile	412181	428860	20	4.49997e-10	0.00166919	45840459	ukb-b-5237	|| id:ukb-b-5237	TRUE	reported	igd	2	1	TRUE	9.06954e-05	38.899	9.06958e-05	428860	8.77084e-07	412181	TRUE	8.25769e-05
	rs61928609	C	A	C	A	-0.0147305	-0.0024631	0.835328	0.08483	FALSE	FALSE	FALSE	2m9k9V	11163838	0.927858	0.0272047	TRUE	reported	textfile	412181	428860	12	1.29987e-11	0.00217536	11316437	ukb-b-5237	|| id:ukb-b-5237	TRUE	reported	igd	2	1	TRUE	0.000106908	45.8533	0.000106909	428860	1.9888e-08	412181	TRUE	2.92909e-06
	rs62064918	T	C	T	C	-0.0103075	-0.0193248	0.244545	0.802698	FALSE	FALSE	FALSE	2m9k9V	48078424	0.305129	0.0188443	TRUE	reported	textfile	412181	428860	17	4.09996e-08	0.00187872	46155786	ukb-b-5237	|| id:ukb-b-5237	TRUE	reported	igd	2	1	TRUE	7.01837e-05	30.101	7.01841e-05	428860	2.55143e-06	412181	TRUE	0.00188037
	rs630194	C	T	C	T	-0.0113533	-0.0303732	0.343374	0.614555	FALSE	FALSE	FALSE	2m9k9V	43370989	0.0512484	0.0155808	TRUE	reported	textfile	412181	428860	18	2.29985e-11	0.00169853	40950954	ukb-b-5237	|| id:ukb-b-5237	TRUE	reported	igd	2	1	TRUE	0.000104169	44.6782	0.000104169	428860	9.21959e-06	412181	TRUE	0.00101182
	rs641727	G	T	G	T	-0.00937649	0.0289928	0.312329	0.639469	FALSE	FALSE	FALSE	2m9k9V	56500140	0.0663636	0.0157917	TRUE	reported	textfile	412181	428860	11	7.29995e-08	0.00174173	56267616	ukb-b-5237	|| id:ukb-b-5237	TRUE	reported	igd	2	1	TRUE	6.75731e-05	28.9812	6.75734e-05	428860	8.17774e-06	412181	TRUE	0.0139845
	rs66684251	T	C	T	C	-0.00943736	-0.00728967	0.305121	0.747361	FALSE	FALSE	FALSE	2m9k9V	74712613	0.675317	0.0174035	TRUE	reported	textfile	412181	428860	11	1.09999e-07	0.00177516	74423658	ukb-b-5237	|| id:ukb-b-5237	TRUE	reported	igd	2	1	TRUE	6.58995e-05	28.2634	6.58998e-05	428860	4.25654e-07	412181	TRUE	0.000620224
	rs6691876	A	C	A	C	-0.00916246	-0.0184329	0.673322	0.372988	FALSE	FALSE	FALSE	2m9k9V	50058654	0.238386	0.015634	TRUE	reported	textfile	412181	428860	1	9.80009e-08	0.00171872	50524326	ukb-b-5237	|| id:ukb-b-5237	TRUE	reported	igd	2	1	TRUE	6.62628e-05	28.4192	6.62631e-05	428860	3.37256e-06	412181	TRUE	0.00385195
	rs6937318	C	T	C	T	-0.00849812	0.0211168	0.508932	0.447352	FALSE	FALSE	FALSE	2m9k9V	32057055	0.163826	0.0151666	TRUE	reported	textfile	412181	428860	6	1.29999e-07	0.00161011	32024832	ukb-b-5237	|| id:ukb-b-5237	TRUE	reported	igd	2	1	TRUE	6.49518e-05	27.8569	6.49521e-05	428860	4.70318e-06	412181	TRUE	0.00692098
	rs6969878	G	A	G	A	-0.0107221	0.00450287	0.212997	0.809246	FALSE	FALSE	FALSE	2m9k9V	90020097	0.816104	0.0193622	TRUE	reported	textfile	412181	428860	7	5.30005e-08	0.00197048	89649411	ukb-b-5237	|| id:ukb-b-5237	TRUE	reported	igd	2	1	TRUE	6.90351e-05	29.6083	6.90354e-05	428860	1.31215e-07	412181	TRUE	0.000269304
	rs7079165	A	G	A	G	0.00877813	0.0124918	0.371913	0.545189	FALSE	FALSE	FALSE	2m9k9V	129631976	0.40978	0.0151548	TRUE	reported	textfile	412181	428860	10	1.5e-07	0.00167234	131430240	ukb-b-5237	|| id:ukb-b-5237	TRUE	reported	igd	2	1	TRUE	6.42409e-05	27.552	6.42412e-05	428860	1.6484e-06	412181	TRUE	0.00202886
	rs73073176	T	C	T	C	-0.0258187	-0.0528281	0.130421	0.910624	FALSE	FALSE	FALSE	2m9k9V	17523328	0.0473075	0.0266333	TRUE	reported	textfile	412181	428860	7	8.69961e-27	0.00240961	17562952	ukb-b-5237	|| id:ukb-b-5237	TRUE	reported	igd	2	1	TRUE	0.000267635	114.808	0.000267637	428860	9.54531e-06	412181	TRUE	1.1699e-09
	rs73228435	A	G	A	G	-0.0214982	0.0334696	0.040892	0.980378	FALSE	FALSE	FALSE	2m9k9V	97019288	0.544316	0.0552031	TRUE	reported	textfile	412181	428860	12	2e-07	0.00413331	97413066	ukb-b-5237	|| id:ukb-b-5237	TRUE	reported	igd	2	1	TRUE	6.30762e-05	27.0524	6.30765e-05	428860	8.91842e-07	412181	TRUE	0.00133584
	rs73434405	T	G	T	G	-0.0125881	0.0303512	0.154692	0.840268	FALSE	FALSE	FALSE	2m9k9V	74268828	0.138757	0.0205015	TRUE	reported	textfile	412181	428860	15	1.79999e-08	0.00223423	74561169	ukb-b-5237	|| id:ukb-b-5237	TRUE	reported	igd	2	1	TRUE	7.40145e-05	31.7441	7.40149e-05	428860	5.31731e-06	412181	TRUE	0.00388846
	rs75347775	A	G	A	G	0.0104504	-0.0154445	0.244531	0.742958	FALSE	FALSE	FALSE	2m9k9V	18385098	0.371316	0.0172755	TRUE	reported	textfile	412181	428860	19	2.69998e-08	0.00187898	18495908	ukb-b-5237	|| id:ukb-b-5237	TRUE	reported	igd	2	1	TRUE	7.21231e-05	30.9328	7.21235e-05	428860	1.9391e-06	412181	TRUE	0.00113351
	rs76881016	G	A	G	A	0.0160924	-0.0690249	0.072173	0.96685	FALSE	FALSE	FALSE	2m9k9V	132382782	0.104557	0.0425253	TRUE	reported	textfile	412181	428860	10	2.5e-07	0.00311938	134196286	ukb-b-5237	|| id:ukb-b-5237	TRUE	reported	igd	2	1	TRUE	6.2053e-05	26.6136	6.20533e-05	428860	6.39187e-06	412181	TRUE	0.0141907
	rs7811609	T	C	T	C	0.00913864	-0.0169918	0.374746	0.616607	FALSE	FALSE	FALSE	2m9k9V	32890985	0.275039	0.0155669	TRUE	reported	textfile	412181	428860	7	4e-08	0.00166468	32930597	ukb-b-5237	|| id:ukb-b-5237	TRUE	reported	igd	2	1	TRUE	7.02677e-05	30.137	7.0268e-05	428860	2.8906e-06	412181	TRUE	0.00218658
	rs78308709	C	T	C	T	-0.0169235	-0.0528851	0.064107	0.932383	FALSE	FALSE	FALSE	2m9k9V	56440686	0.0759399	0.0297987	TRUE	reported	textfile	412181	428860	1	3.50002e-07	0.00332201	56906358	ukb-b-5237	|| id:ukb-b-5237	TRUE	reported	igd	2	1	TRUE	6.05113e-05	25.9523	6.05116e-05	428860	7.64157e-06	412181	TRUE	0.0215049
	rs8056750	T	C	T	C	0.0105333	-0.00209948	0.359129	0.59178	FALSE	FALSE	FALSE	2m9k9V	70893175	0.891895	0.0154479	TRUE	reported	textfile	412181	428860	16	1.29999e-09	0.00173692	70927078	ukb-b-5237	|| id:ukb-b-5237	TRUE	reported	igd	2	1	TRUE	8.57465e-05	36.7762	8.57469e-05	428860	4.48125e-08	412181	TRUE	3.34955e-05
	rs9398171	T	C	T	C	0.0108577	-0.01563	0.71064	0.361277	FALSE	FALSE	FALSE	2m9k9V	108662324	0.320911	0.0157467	TRUE	reported	textfile	412181	428860	6	1.09999e-09	0.00177995	108983527	ukb-b-5237	|| id:ukb-b-5237	TRUE	reported	igd	2	1	TRUE	8.67575e-05	37.2099	8.67579e-05	428860	2.3903e-06	412181	TRUE	0.000368726
ukb-b-5239	rs10822129	T	C	T	C	0.01344	0.0231306	0.406521	0.586929	FALSE	FALSE	FALSE	2m9k9V	63087081	0.132194	0.015364	TRUE	reported	textfile	412181	327026	10	2.69998e-10	0.0021284	64846841	ukb-b-5239	|| id:ukb-b-5239	TRUE	reported	igd	2	1	TRUE	0.000121915	39.874	0.000121916	327026	5.49891e-06	412181	TRUE	0.000204158
	rs10925183	A	G	A	G	-0.011922	0.0166262	0.607433	0.378784	FALSE	FALSE	FALSE	2m9k9V	236649114	0.286579	0.0156018	TRUE	reported	textfile	412181	327026	1	1.6e-08	0.00211168	236812414	ukb-b-5239	|| id:ukb-b-5239	TRUE	reported	igd	2	1	TRUE	9.7458e-05	31.8742	9.74586e-05	327026	2.75518e-06	412181	TRUE	0.000453286
	rs11021354	G	A	G	A	0.0112243	0.0172296	0.393325	0.729725	FALSE	FALSE	FALSE	2m9k9V	95939796	0.31405	0.0171139	TRUE	reported	textfile	412181	327026	11	1.2e-07	0.0021204	95672960	ukb-b-5239	|| id:ukb-b-5239	TRUE	reported	igd	2	1	TRUE	8.56768e-05	28.0208	8.56774e-05	327026	2.45904e-06	412181	TRUE	0.00102676
	rs11024405	G	A	G	A	-0.0137073	0.00132178	0.185291	0.771856	FALSE	FALSE	FALSE	2m9k9V	17799301	0.941573	0.0180342	TRUE	reported	textfile	412181	327026	11	2.80001e-07	0.00266707	17820848	ukb-b-5239	|| id:ukb-b-5239	TRUE	reported	igd	2	1	TRUE	8.0764e-05	26.4139	8.07645e-05	327026	1.30328e-08	412181	TRUE	0.000151279
	rs11126576	T	C	T	C	0.010927	0.00381473	0.440017	0.489685	FALSE	FALSE	FALSE	2m9k9V	76935241	0.800233	0.0150753	TRUE	reported	textfile	412181	327026	2	1.5e-07	0.00207899	77162367	ukb-b-5239	|| id:ukb-b-5239	TRUE	reported	igd	2	1	TRUE	8.44653e-05	27.6245	8.44658e-05	327026	1.55349e-07	412181	TRUE	0.000172403
	rs11221890	G	A	G	A	0.0158665	0.0403278	0.148265	0.862009	FALSE	FALSE	FALSE	2m9k9V	99915279	0.0655722	0.0219014	TRUE	reported	textfile	412181	327026	11	5.49997e-08	0.00291925	99786011	ukb-b-5239	|| id:ukb-b-5239	TRUE	reported	igd	2	1	TRUE	9.0323e-05	29.5404	9.03235e-05	327026	8.22576e-06	412181	TRUE	0.00460044
	rs112913823	G	A	G	A	0.0228644	0.047903	0.05887	0.972866	FALSE	FALSE	FALSE	2m9k9V	36390292	0.299583	0.0461791	TRUE	reported	textfile	412181	327026	2	2.1e-07	0.00440796	36617435	ukb-b-5239	|| id:ukb-b-5239	TRUE	reported	igd	2	1	TRUE	8.22671e-05	26.9055	8.22676e-05	327026	2.61064e-06	412181	TRUE	0.00145607
	rs11714337	A	G	A	G	0.0123918	-0.015324	0.43305	0.605896	FALSE	FALSE	FALSE	2m9k9V	71533370	0.322409	0.0154863	TRUE	reported	textfile	412181	327026	3	2.90001e-09	0.00208811	71582521	ukb-b-5239	|| id:ukb-b-5239	TRUE	reported	igd	2	1	TRUE	0.000107679	35.2176	0.00010768	327026	2.37554e-06	412181	TRUE	0.000161189
	rs1229984	C	T	C	T	0.0609318	-0.0879863	0.976512	0.005008	FALSE	FALSE	FALSE	2m9k9V	99318162	0.414927	0.107925	TRUE	reported	textfile	412181	327026	4	1.50003e-19	0.00673472	100239319	ukb-b-5239	|| id:ukb-b-5239	TRUE	reported	igd	2	1	TRUE	0.000250241	81.8552	0.000250242	327026	1.6125e-06	412181	TRUE	5.18522e-10
	rs13034936	C	T	C	T	-0.0172726	0.021464	0.111522	0.956505	FALSE	FALSE	FALSE	2m9k9V	115835360	0.567594	0.0375509	TRUE	reported	textfile	412181	327026	2	1.29999e-07	0.00327463	116592936	ukb-b-5239	|| id:ukb-b-5239	TRUE	reported	igd	2	1	TRUE	8.50691e-05	27.822	8.50696e-05	327026	7.92674e-07	412181	TRUE	0.000373001
	rs1441165	G	A	G	A	-0.010974	-0.000944989	0.534631	0.455334	FALSE	FALSE	FALSE	2m9k9V	213145107	0.950319	0.0151669	TRUE	reported	textfile	412181	327026	2	1.2e-07	0.00207298	214009831	ukb-b-5239	|| id:ukb-b-5239	TRUE	reported	igd	2	1	TRUE	8.5688e-05	28.0244	8.56886e-05	327026	9.41833e-09	412181	TRUE	9.17119e-05
	rs1501872	T	C	T	C	0.0113198	0.00227669	0.629308	0.415739	FALSE	FALSE	FALSE	2m9k9V	117609934	0.881998	0.0153378	TRUE	reported	textfile	412181	327026	3	1.29999e-07	0.00214237	117328781	ukb-b-5239	|| id:ukb-b-5239	TRUE	reported	igd	2	1	TRUE	8.53629e-05	27.9181	8.53634e-05	327026	5.34559e-08	412181	TRUE	0.000119701
	rs16989140	T	C	T	C	-0.0190561	-0.056121	0.088544	0.907308	FALSE	FALSE	FALSE	2m9k9V	33655504	0.0327748	0.0262883	TRUE	reported	textfile	412181	327026	4	1.79999e-07	0.00364992	33657126	ukb-b-5239	|| id:ukb-b-5239	TRUE	reported	igd	2	1	TRUE	8.33456e-05	27.2583	8.33461e-05	327026	1.10569e-05	412181	TRUE	0.0131888
	rs17817497	C	T	C	T	0.014091	0.0169652	0.392483	0.597986	FALSE	FALSE	FALSE	2m9k9V	53781523	0.269907	0.0153771	TRUE	reported	textfile	412181	327026	16	2.60016e-11	0.00211408	53815435	ukb-b-5239	|| id:ukb-b-5239	TRUE	reported	igd	2	1	TRUE	0.000135831	44.4261	0.000135832	327026	2.95313e-06	412181	TRUE	2.2034e-05
	rs1896297	T	C	T	C	-0.0118387	-0.0425185	0.655541	0.333942	FALSE	FALSE	FALSE	2m9k9V	60511092	0.00804878	0.0160446	TRUE	reported	textfile	412181	327026	2	5.60003e-08	0.00218034	60738227	ukb-b-5239	|| id:ukb-b-5239	TRUE	reported	igd	2	1	TRUE	9.01443e-05	29.482	9.01448e-05	327026	1.70375e-05	412181	TRUE	0.0219137
	rs1966836	G	A	G	A	0.0123253	-0.037634	0.710792	0.301318	FALSE	FALSE	FALSE	2m9k9V	58214757	0.0226053	0.0165058	TRUE	reported	textfile	412181	327026	11	5.80003e-08	0.00227216	57982229	ukb-b-5239	|| id:ukb-b-5239	TRUE	reported	igd	2	1	TRUE	8.99696e-05	29.4249	8.99702e-05	327026	1.26124e-05	412181	TRUE	0.0112766
[truncated: 501 more rows]

## Sheet: S2.2
The single SNP's effect estimated in dietary habits phenotypes to AD of FinnGen database.
id.exposure	SNP	b	se	p	lo_ci	up_ci	or	or_lci95	or_uci95
ukb-b-10217	rs116687379	0.224131	0.75526	0.766649	-1.25618	1.70444	1.25124	0.28474	5.49832
[truncated: 1,941 more rows]
