# Supplementary material for: Genetically determined dietary habits and risk of Alzheimer’s disease: a Mendelian randomization study
Source: Front Nutr. 2024 Jun 3;11:1415555. doi: 10.3389/fnut.2024.1415555 (PMC11180739; doi:10.3389/fnut.2024.1415555)
Supplement: Supplementary file 3 [file Table_3.XLSX]

## Sheet: Sheet1
The resluts of reverse univariable MR analysis between dietary habits phenotypes and the risk of AD in FinnGen database.
Exposure	Outcome	nsnp	MR-Egger			Weighted median			Inverse variance weighted			Simple mode			Weighted mode			MR-Egger intercept		MR-PRESSO global	MR-IVW			MR-Egeer			steiger_test_pval	power	FDR
			p_value	OR	95% OR	p_value	OR	95% OR	p_value	OR	95% OR	p_value	OR	95% OR	p_value	OR	95% OR	egger intercept	p_value	p_value	Q	Q_df	Q_pval	Q	Q_df	Q_pval
AD_FinnGen	Oily fish intake	14	0.48	0.99056	0.96562-1.0162	0.211	0.99103	0.97715-1.00511	0.122	0.99196	0.98186-1.00217	0.366	0.9891	0.96668-1.01203	0.205	0.98735	0.96906-1.00599	0.00021	0.90773	0.932	6.7331	13	0.91538	6.71909	12	0.87561	7.59338e-53	640.493	0.12241
AD_FinnGen	Average weekly champagne plus white wine intake	16	0.848	1.00237	0.97888-1.0264	0.635	0.99669	0.98316-1.01041	0.52	0.99655	0.98612-1.00710	0.254	0.98552	0.96204-1.00957	0.796	1.00279	0.98220-1.02381	-0.00093	0.60007	0.97	7.27956	15	0.94942	6.99178	14	0.93503	2.17068e-48	500.607	0.520355
AD_FinnGen	Average monthly intake of other alcoholic drinks	14	0.028	0.89478	0.82022-0.9761	0.996	1.0001	0.96301-1.03862	0.741	0.99557	0.96970-1.02214	0.372	0.96767	0.90258-1.03745	0.593	1.01743	0.95640-1.08236	0.01407	0.02697	0.435	13.4271	13	0.41539	7.08242	12	0.85212	0.00883884	42.0437	0.741282
AD_FinnGen	Danish pastry intake	14	0.533	0.99412	0.97637-1.0122	0.277	1.00636	0.99492-1.01793	0.266	1.00466	0.99646-1.01294	0.376	1.00799	0.99099-1.02527	0.435	1.00618	0.99122-1.02137	0.00175	0.22153	0.851	8.06024	13	0.83965	6.3975	12	0.89473	2.47179e-09	90.6314	0.266164
AD_FinnGen	Doughnut intake	15	0.077	0.98657	0.97304-1.0003	0.203	0.99423	0.98540-1.00314	0.359	0.99695	0.99048-1.00347	0.343	0.99276	0.97845-1.00728	0.261	0.99276	0.98077-1.00490	0.0017	0.11979	0.404	15.2346	14	0.36231	12.462	13	0.49017	1.22188e-07	95.3469	0.359057
AD_FinnGen	Goat's cheese intake	14	0.431	1.00555	0.99224-1.0190	0.558	0.9975	0.98917-1.00589	0.295	0.99687	0.99105-1.00273	0.774	1.00183	0.98967-1.01414	0.687	0.99781	0.98748-1.00826	-0.00151	0.18099	0.608	12.0318	13	0.52504	10.0146	12	0.61468	5.53436e-08	90.7096	0.294899
AD_FinnGen	Tea intake	13	0.189	1.01893	0.99253-1.0460	0.071	1.01475	0.99873-1.03101	0.149	1.00892	0.99682-1.02117	0.242	1.01449	0.99150-1.03801	0.15	1.01449	0.99605-1.03327	-0.00167	0.42275	0.411	13.1008	12	0.36175	12.3241	11	0.33978	4.98398e-44	578.198	0.149098

## Sheet: Sheet2
ukb-b-2209	Oily fish intake	102	0.231	0.51787	0.17743-1.5116	0.01	0.59997	0.40718-0.88406	0	0.60467	0.46741-0.78224	0.479	0.70246	0.26492-1.86267	0.257	0.59176	0.23995-1.45936	0.00208	0.77082	0.664	93.8681	101	0.67972	93.7828	100	0.65604	1.29254e-257	3329.78	0.0111676
ukb-b-5716	Average weekly champagne plus white wine intake	11	0.86	1.23232	0.12847-11.8211	0.022	3.39286	1.18886-9.68279	0.006	2.96054	1.37379-6.38002	0.132	3.67407	0.77643-17.38585	0.155	3.08346	0.73509-12.93404	0.01234	0.44003	0.536	9.28817	10	0.50499	8.63563	9	0.47156	7.50667e-26	398.26	0.243338
ukb-b-13978	Average monthly intake of other alcoholic drinks	8	0.391	0.60985	0.21365-1.7408	0.058	0.5209	0.26533-1.02265	0.024	0.56683	0.34645-0.92739	0.107	0.34328	0.11050-1.06648	0.158	0.35181	0.09636-1.28452	-0.00431	0.87929	0.346	7.55202	7	0.37375	7.52055	6	0.27537	9.86842e-43	2820.55	0.574366
ukb-b-447	Danish pastry intake	4	0.714	6.47058	0.00111-37859.5054	0.131	10.8494	0.49130-239.58699	0.036	13.3267	1.18645-149.69105	0.285	12.8773	0.27249-608.55347	0.39	6.28502	0.17213-229.48926	0.01694	0.88065	0.734	1.27275	3	0.73561	1.24386	2	0.53691	1.46157e-18	688.615	0.574366
ukb-b-6214	Doughnut intake	4	0.507	174.876	0.00056-54347050.6080	0.099	6.78517	0.69932-65.83357	0.039	7.41413	1.10891-49.57064	0.196	8.76391	0.67289-114.14304	0.182	6.90829	0.77489-61.58890	-0.09119	0.66936	0.764	1.99865	3	0.57269	1.75316	2	0.4162	1.71701e-18	692.355	0.574366
ukb-b-20122	Goat's cheese intake	6	0.674	11.8577	0.00027-528973.2291	0.205	0.25949	0.03222-2.08995	0.04	0.18968	0.03893-0.92405	0.117	0.03063	0.00083-1.12647	0.842	0.75994	0.05898-9.79201	-0.11608	0.48622	0.424	5.12244	5	0.40112	4.46671	4	0.34651	3.71506e-27	1047.12	0.574366
ukb-b-6066	Tea intake	75	0.35	0.75257	0.41617-1.3609	0.097	0.72621	0.49754-1.05997	0.047	0.7757	0.60390-0.99639	0.861	0.93521	0.44264-1.97591	0.122	0.71956	0.47658-1.08643	0.00054	0.91214	0.329	79.9773	74	0.29696	79.9638	73	0.26969	2.31501e-250	3147.32	0.581428
ukb-b-1252	Other fish intake	5	0.207	0.0282	0.00036-2.2133	0.085	0.19995	0.03193-1.25204	0.074	0.25794	0.05837-1.13981	0.692	0.45044	0.01147-17.69617	0.135	0.19265	0.03432-1.08122	0.09125	0.36787	0.467	3.68787	4	0.44989	2.56941	3	0.46288	1.7232e-24	920.3	0.796954
ukb-b-8006	Poultry intake	22	0.264	0.18554	0.01050-3.2773	0.633	0.79747	0.31513-2.01809	0.089	0.47749	0.20376-1.11894	0.952	1.05197	0.20618-5.36729	0.954	1.05197	0.19458-5.68725	0.01156	0.50649	0.016	37.5562	21	0.01452	36.7161	20	0.01265	1.55003e-35	560.696	0.796954
ukb-b-1996	Salad / raw vegetable intake	36	0.221	0.1104	0.00345-3.5307	0.073	0.41927	0.16222-1.08360	0.098	0.51452	0.23406-1.13105	0.355	0.42478	0.07103-2.54022	0.346	0.43955	0.08134-2.37538	0.01456	0.37754	0.065	48.8411	35	0.06017	47.7191	34	0.05941	3.23881e-71	1035.64	0.796954
ukb-b-4088	Other cheese intake	8	0.619	0.11779	0.00004-348.1966	0.144	4.84799	0.58261-40.34070	0.107	3.61183	0.75923-17.18238	0.397	5.41709	0.13823-212.28808	0.596	0.4388	0.02401-8.02021	0.07622	0.42486	0.599	4.2763	7	0.74746	3.54358	6	0.73816	3.37591e-36	1347.43	0.796954
ukb-b-14746	Lobster/crab intake	13	0.973	1.1255	0.00142-891.0058	0.035	0.04618	0.00263-0.80985	0.115	0.14079	0.01234-1.60677	0.129	0.04307	0.00098-1.88868	0.057	0.03618	0.00164-0.80049	-0.02378	0.52397	0.304	15.1388	12	0.23393	14.5652	11	0.20328	2.30007e-57	2265.76	0.796954
ukb-b-3460	Alcohol intake versus 10 years previously	24	0.91	1.22336	0.03793-39.4549	0.244	0.55415	0.20512-1.49708	0.119	0.5632	0.27360-1.15933	0.898	0.87382	0.11258-6.78240	0.739	0.70036	0.08809-5.56819	-0.0079	0.65891	0.507	22.0687	23	0.51611	21.8684	22	0.46776	2.32598e-61	791.369	0.796954
ukb-b-930	Instant coffee intake	4	0.954	0.9355	0.12541-6.9787	0.145	0.82819	0.64264-1.06733	0.148	0.84867	0.67938-1.06016	0.319	0.81182	0.57609-1.14399	0.308	0.81234	0.58249-1.13289	-0.00773	0.93256	0.953	0.34205	3	0.95194	0.33291	2	0.84666	1.58781e-23	822.497	0.848371
ukb-b-4569	Milk chocolate intake	5	0.324	4.76756	0.35399-64.2098	0.352	1.85884	0.50369-6.85989	0.16	2.38283	0.70973-8.00007	0.209	5.38103	0.59391-48.75416	0.821	1.24221	0.21328-7.23508	-0.03274	0.58687	0.27	5.92028	4	0.20518	5.27322	3	0.15285	5.62309e-22	847.953	0.848371
ukb-b-15555	Unsalted peanuts intake	9	0.844	1.47431	0.03526-61.6411	0.731	0.69248	0.08506-5.63732	0.161	0.33565	0.07303-1.54255	0.05	0.02002	0.00073-0.55147	0.861	1.2415	0.11967-12.87993	-0.03188	0.42279	0.628	5.66706	8	0.68447	4.94242	7	0.66699	1.97276e-45	1692.93	0.848371
ukb-b-8089	Cooked vegetable intake	33	0.67	0.51798	0.02596-10.3347	0.357	0.65907	0.27165-1.59901	0.166	0.6462	0.34849-1.19826	0.198	0.24941	0.03149-1.97555	0.147	0.1867	0.02046-1.70338	0.00226	0.88322	0.283	35.5883	32	0.3031	35.5631	31	0.26203	2.73997e-72	965.805	0.848371
ukb-b-5232	Olives intake	5	0.107	9.61385	1.37756-67.0942	0.151	3.6726	0.62251-21.66706	0.208	2.4853	0.60218-10.25732	0.269	5.15008	0.41932-63.25352	0.197	4.51451	0.66698-30.55662	-0.03919	0.15121	0.426	4.32168	4	0.36422	0.65006	3	0.88488	8.49079e-26	957.783	0.857602
ukb-b-5640	Pork intake	28	0.123	10.0212	0.59152-169.7750	0.034	0.3556	0.13689-0.92370	0.208	0.64379	0.32429-1.27806	0.144	0.24943	0.04088-1.52177	0.101	0.24232	0.04718-1.24452	-0.02679	0.06083	0.558	25.256	27	0.56012	21.4154	26	0.72022	1.32966e-60	773.862	0.857602
ukb-b-5239	Average weekly red wine intake	35	0.913	0.87492	0.08064-9.4927	0.732	1.12158	0.58169-2.16256	0.247	1.38574	0.79763-2.40748	0.874	1.13301	0.24439-5.25270	0.89	1.10791	0.26165-4.69117	0.00625	0.69984	0.03	53.5005	34	0.01789	53.2564	33	0.01422	3.05264e-96	1504.75	0.857602
ukb-b-602	Garlic bread intake	4	0.449	2.83475	0.31870-25.2147	0.712	1.29534	0.32713-5.12918	0.249	2.00001	0.61550-6.49886	0.77	1.39605	0.18132-10.74881	0.813	1.21139	0.28157-5.21160	-0.01076	0.72475	0.449	3.09961	3	0.37652	2.86478	2	0.23874	2.98329e-19	699.738	0.857602
ukb-b-14179	Lamb/mutton intake	53	0.189	4.93266	0.47073-51.6880	0.821	0.91973	0.44553-1.89865	0.252	0.73251	0.42983-1.24833	0.63	1.49034	0.29666-7.48703	0.766	1.24788	0.29228-5.32789	-0.01924	0.10877	0.219	60.0933	52	0.20598	57.1097	51	0.25856	1.09213e-118	1582.54	0.857602
ukb-b-770	Other meat intake	4	0.667	3.70586	0.02187-627.8568	0.449	2.77624	0.19705-39.11446	0.253	3.45067	0.41259-28.85922	0.66	2.55115	0.05883-110.62859	0.52	2.55115	0.20384-31.92920	-0.00131	0.97792	0.582	2.78932	3	0.42526	2.78796	2	0.24809	7.6408e-19	680.141	0.857602
ukb-b-1160	Chocolate-covered raisin intake	8	0.433	22.7885	0.01560-33298.6718	0.033	6.12739	1.16298-32.28341	0.265	2.05893	0.57783-7.33640	0.255	6.18977	0.34711-110.37844	0.099	6.18977	0.94227-40.66070	-0.07845	0.53519	0.286	8.80822	7	0.26672	8.21607	6	0.2227	1.18407e-35	1371.57	0.857602
ukb-b-10217	Sweets intake	6	0.612	0.63071	0.12155-3.2725	0.124	0.59806	0.31089-1.15048	0.271	0.74635	0.44328-1.25663	0.58	0.67738	0.18619-2.46435	0.115	0.49348	0.23854-1.02087	0.01126	0.84094	0.279	6.26263	5	0.2815	6.19168	4	0.18528	2.1791e-29	1110.61	0.857602
ukb-b-16576	Dried fruit intake	78	0.718	0.69426	0.09643-4.9985	0.881	0.96015	0.56324-1.63674	0.275	0.79561	0.52763-1.19968	0.99	0.99171	0.25357-3.87855	0.99	0.99171	0.27083-3.63139	0.00151	0.89033	0.017	103.539	77	0.02356	103.513	76	0.01967	4.33092e-174	2486.86	0.857602
ukb-b-1164	Pineapple intake	4	0.712	2.33533	0.04676-116.6388	0.253	0.3262	0.04779-2.22629	0.281	0.30279	0.03447-2.65939	0.75	1.97629	0.04342-89.94250	0.23	0.0947	0.00436-2.05703	-0.04293	0.35365	0.158	6.58895	3	0.08622	3.83633	2	0.14688	1.99969e-17	679.707	0.857602
ukb-b-4740	Feta intake	9	0.562	3.02452	0.08558-106.8902	0.257	3.27396	0.42129-25.44260	0.296	2.3832	0.46777-12.14203	0.33	4.22347	0.27707-64.37969	0.326	3.77453	0.31389-45.38839	-0.00426	0.88707	0.88	3.94919	8	0.86168	3.9275	7	0.78809	7.76288e-43	1557.82	0.857602
ukb-b-998	Soya dessert intake	6	0.794	2.63452	0.00291-2386.8276	0.189	12.0357	0.29516-490.77225	0.301	4.91464	0.24075-100.32664	0.354	18.0597	0.07025-4642.89332	0.25	15.1141	0.25317-902.31201	0.01165	0.84667	0.359	6.33248	5	0.2752	6.26585	4	0.18015	2.96312e-30	1141.31	0.857602
ukb-b-8442	Intake of sugar added to tea	4	0.452	3.99072	0.21431-74.3113	0.237	1.77042	0.68641-4.56638	0.318	1.49651	0.67885-3.29901	0.385	1.86012	0.56062-6.17182	0.386	1.78678	0.58074-5.49741	-0.02389	0.5652	0.838	0.99084	3	0.80347	0.5246	2	0.76928	1.3394e-20	710.622	0.857602
ukb-b-11348	Bread intake	53	0.598	1.61699	0.27360-9.5566	0.556	0.84553	0.48338-1.47900	0.329	0.808	0.52643-1.24017	0.881	0.90939	0.26397-3.13283	0.629	0.78558	0.29655-2.08105	-0.00965	0.43387	0.015	76.5496	52	0.01498	75.6269	51	0.01415	6.06252e-121	1697.5	0.857602
ukb-b-1489	Cheese intake	103	0.807	1.13172	0.42130-3.0400	0.998	0.99962	0.71999-1.38785	0.332	0.88239	0.68531-1.13614	0.648	1.27241	0.45400-3.56614	0.814	0.89651	0.36168-2.22222	-0.00399	0.61065	0.029	129.171	102	0.03582	128.838	101	0.03223	3.64387e-230	3169.66	0.857602
ukb-b-15926	Cereal intake	69	0.628	0.691	0.15591-3.0626	0.787	0.92951	0.54726-1.57878	0.332	1.21156	0.82244-1.78478	0.35	0.54907	0.15771-1.91166	0.504	0.68734	0.22991-2.05486	0.0073	0.44652	0.022	92.3067	68	0.0266	91.5058	67	0.02506	2.24889e-167	2310.76	0.857602
ukb-b-4078	Green tea intake	41	0.799	0.9984	0.98622-1.0107	0.491	1.00289	0.99468-1.01118	0.335	1.00273	0.99718-1.00832	0.921	0.99922	0.98404-1.01463	0.555	1.00269	0.99386-1.01160	0.01353	0.44207	0.289	44.6221	40	0.28365	43.9425	39	0.27013	8.74541e-199	7844.91	0.857602
ukb-b-12901	Other alcohol intake	7	0.271	0.1546	0.00805-2.9679	0.667	0.63257	0.07849-5.09787	0.36	0.45136	0.08213-2.48048	0.858	0.75736	0.04104-13.97561	0.77	0.69718	0.06932-7.01220	0.02236	0.41982	0.305	7.48834	6	0.27803	6.48681	5	0.26169	2.08932e-33	1267.23	0.873374
ukb-b-5185	Pork intake	4	0.988	1.04772	0.00443-247.7705	0.558	1.39266	0.45968-4.21923	0.361	1.57463	0.59394-4.17457	0.654	1.46009	0.32727-6.51405	0.664	1.34869	0.39757-4.57526	0.02241	0.89559	0.622	1.97929	3	0.57672	1.95725	2	0.37583	2.19567e-19	681.565	0.873374
ukb-b-282	Indian snacks intake	7	0.543	0.4829	0.05414-4.3075	0.921	0.93609	0.25185-3.47932	0.389	0.62979	0.22003-1.80265	0.686	1.54292	0.20840-11.42303	0.926	1.06683	0.29062-3.91620	0.01067	0.79268	0.481	5.80212	6	0.44572	5.71426	5	0.33502	1.90881e-36	1351.63	0.912095
ukb-b-6500	Pancake intake	12	0.869	0.85091	0.13087-5.5328	0.976	1.01997	0.27784-3.74442	0.398	1.53856	0.56603-4.18204	0.621	1.73986	0.20551-14.72960	0.86	1.14369	0.26563-4.92420	0.01385	0.4801	0.734	7.95335	11	0.71748	7.41535	10	0.68574	1.2122e-62	2330.57	0.912095
ukb-b-19069	Quorn intake	7	0.688	5.74717	0.00183-18097.9576	0.497	0.52709	0.08304-3.34577	0.44	0.52177	0.10018-2.71765	0.581	0.37349	0.01359-10.26574	0.956	1.05422	0.17689-6.28283	-0.07656	0.57587	0.221	9.2966	6	0.15757	8.67601	5	0.12271	3.14662e-32	1243.4	0.92693
ukb-b-2221	Cherry intake	4	0.625	54.1276	0.00006-46978620.5942	0.716	0.58217	0.03157-10.73589	0.447	3.19615	0.16019-63.76975	0.902	0.73783	0.00844-64.47964	0.702	0.49595	0.01894-12.98546	-0.09715	0.71552	0.248	5.22625	3	0.15596	4.80328	2	0.09057	2.40777e-20	760.35	0.92693
ukb-b-4007	Croissant intake	5	0.519	1.78236	0.37652-8.4373	0.795	1.15892	0.38069-3.52806	0.455	1.39238	0.58470-3.31575	0.871	0.87974	0.20690-3.74068	0.819	1.16954	0.33198-4.12016	-0.009	0.71732	0.544	3.93432	4	0.41497	3.73709	3	0.29129	4.79506e-24	873.845	0.92693
ukb-b-19142	Espresso intake	6	0.403	0.34109	0.03580-3.2501	0.995	0.99743	0.41738-2.38361	0.475	1.2676	0.66145-2.42923	0.971	1.02402	0.30430-3.44599	0.959	0.97622	0.41048-2.32171	0.06383	0.29912	0.712	2.64904	5	0.7539	1.22803	4	0.87346	5.94831e-31	1099.77	0.92693
ukb-b-18079	Low fat hard cheese intake	5	0.099	8.37249	1.43919-48.7069	0.542	1.54119	0.38368-6.19066	0.483	1.55208	0.45493-5.29521	0.454	2.2115	0.33844-14.45092	0.353	2.38874	0.47100-12.11480	-0.05593	0.10469	0.274	5.77263	4	0.21678	0.46816	3	0.92583	8.70954e-23	852.972	0.92693
ukb-b-6324	Processed meat intake	45	0.494	0.57964	0.12331-2.7246	0.232	0.72737	0.43177-1.22537	0.49	0.85695	0.55268-1.32870	0.494	0.65173	0.19287-2.20222	0.346	0.5723	0.18157-1.80385	0.00581	0.60803	0.048	62.6497	44	0.03362	62.2631	43	0.0288	5.20676e-94	1316.63	0.92693
ukb-b-5382	Eggs in sandwiches intake	4	0.604	3.05275	0.08488-109.8002	0.792	1.37937	0.12636-15.05769	0.491	0.51914	0.08021-3.36012	0.896	1.29458	0.03716-45.10060	0.779	1.5254	0.10307-22.57611	-0.04515	0.37849	0.413	3.21324	3	0.3599	1.95448	2	0.37635	2.20201e-18	658.511	0.92693
ukb-b-3975	Drinking water intake	4	0.842	1.05759	0.65123-1.7175	0.442	1.10223	0.85990-1.41287	0.503	1.0727	0.87361-1.31716	0.454	1.16341	0.82335-1.64392	0.433	1.15603	0.84366-1.58404	0.00138	0.95529	0.688	1.66517	3	0.64471	1.66116	2	0.4358	1.6013e-27	957.551	0.92693
ukb-b-143	Shellfish intake	8	0.658	24.7033	0.00003-18217526.1371	0.344	0.38404	0.05284-2.79099	0.522	0.53944	0.08162-3.56517	0.869	1.28257	0.07474-22.01027	0.317	0.32933	0.04365-2.48462	-0.11657	0.5952	0.115	12.7538	7	0.07834	12.1184	6	0.05938	3.48078e-38	1500.09	0.92693
ukb-b-4070	Apple intake	4	0.907	0.88026	0.13253-5.8466	0.306	1.39294	0.73827-2.62814	0.529	1.18051	0.70417-1.97906	0.4	1.63453	0.61053-4.37598	0.389	1.62126	0.63138-4.16313	0.01189	0.7798	0.483	2.66449	3	0.4463	2.53529	2	0.28149	1.18456e-19	694.882	0.92693
ukb-b-1503	Savoury biscuits intake	4	0.82	0.54528	0.00547-54.3154	0.661	1.88006	0.11208-31.53692	0.531	2.18817	0.18927-25.29811	0.797	1.73287	0.03712-80.88737	0.759	1.6543	0.08742-31.30403	0.02618	0.5569	0.865	0.97307	3	0.80777	0.48446	2	0.78488	1.26635e-20	698.641	0.92693
ukb-b-6185	Cheese spread intake	4	0.819	0.47331	0.00167-133.7800	0.303	3.37521	0.33314-34.19612	0.549	2.20768	0.16588-29.38120	0.375	4.48554	0.26543-75.80275	0.316	4.31114	0.39798-46.70044	0.02634	0.59664	0.241	5.90416	3	0.11637	4.94357	2	0.08443	1.81074e-18	695.054	0.92693
ukb-b-748	Filtered coffee intake	5	0.277	0.10516	0.00377-2.9310	0.329	0.77151	0.45852-1.29817	0.557	0.87066	0.54825-1.38269	0.375	0.65577	0.28616-1.50273	0.321	0.62352	0.27529-1.41223	0.08327	0.29813	0.189	6.8692	4	0.14296	4.5027	3	0.21205	1.52588e-27	1039.07	0.92693
ukb-b-7420	Courgette intake	4	0.975	1.09295	0.00815-146.6576	0.614	0.74015	0.22970-2.38495	0.56	0.71551	0.23225-2.20432	0.84	0.8097	0.12295-5.33222	0.786	0.78809	0.16316-3.80656	-0.01123	0.87616	0.219	5.27272	3	0.15288	5.19185	2	0.07458	6.42837e-20	740.602	0.92693
ukb-b-16150	Other vegetarian alternative intake	5	0.89	0.56973	0.00037-872.2081	0.669	2.24995	0.05439-93.06892	0.583	2.5856	0.08704-76.80462	0.922	1.33836	0.00545-328.48071	0.858	1.71422	0.00663-443.50353	0.01437	0.66935	0.263	5.94377	4	0.20339	5.53343	3	0.13665	1.12074e-23	884.651	0.92693
ukb-b-5522	Tofu intake	17	0.497	0.10456	0.00018-60.5857	0.592	0.56182	0.06821-4.62778	0.6	0.66955	0.14970-2.99468	0.669	0.51143	0.02507-10.43518	0.51	0.48531	0.05941-3.96438	0.04328	0.56489	0.95	8.98434	16	0.91406	8.63789	15	0.89568	2.82224e-85	3154.57	0.92693
ukb-b-1707	Average weekly spirits intake	14	0.462	1.74036	0.41734-7.2576	0.603	1.25	0.53947-2.89639	0.61	0.85479	0.46775-1.56207	0.897	1.11282	0.22774-5.43754	0.667	1.27089	0.43722-3.69415	-0.01226	0.30284	0.668	10.8691	13	0.62178	9.71014	12	0.64137	3.04788e-39	532.438	0.92693
ukb-b-7429	Blue cheese intake	5	0.625	2.11172	0.14186-31.4351	0.837	0.81539	0.11674-5.69542	0.612	1.4788	0.32628-6.70238	0.961	1.07435	0.07021-16.43911	0.77	0.71043	0.08367-6.03211	-0.00855	0.77545	0.662	1.95065	4	0.74484	1.85329	3	0.60341	1.04059e-24	860.162	0.92693
ukb-b-12912	Snackpot intake	36	0.573	0.11562	0.00007-193.6729	0.967	1.06808	0.04593-24.83967	0.615	0.58496	0.07228-4.73429	0.363	0.07528	0.00031-18.45078	0.599	3.13913	0.04583-214.99672	0.01507	0.65835	0.529	34.1999	35	0.50655	34.0009	34	0.46769	1.55566e-176	6870.18	0.92693
ukb-b-16139	Dark chocolate intake	4	0.481	4.33383	0.15194-123.6159	0.431	1.54738	0.52144-4.59192	0.657	1.23859	0.48159-3.18549	0.634	1.48572	0.34232-6.44817	0.532	1.57413	0.44604-5.55532	-0.0687	0.52488	0.844	0.90823	3	0.82344	0.32513	2	0.84996	3.23491e-21	713.152	0.92693
ukb-b-4961	Beer/cider intake	4	0.478	0.28112	0.01589-4.9730	0.601	1.20057	0.60509-2.38207	0.678	1.12705	0.64111-1.98132	0.614	1.25652	0.56624-2.78830	0.635	1.22776	0.57240-2.63348	0.08503	0.43592	0.822	1.19986	3	0.75304	0.26649	2	0.87525	5.68285e-22	746.007	0.92693
ukb-b-6218	Mango intake	6	0.494	0.18185	0.00213-15.4938	0.509	0.53267	0.08203-3.45908	0.681	0.67672	0.10508-4.35788	0.386	0.25801	0.01578-4.21944	0.358	0.3669	0.05267-2.55596	0.01826	0.55273	0.239	8.19434	5	0.14585	7.41744	4	0.11541	5.77117e-29	1103.13	0.92693
ukb-b-5213	Sushi intake	18	0.886	0.81288	0.05029-13.1391	0.743	0.77912	0.17481-3.47248	0.682	1.25623	0.42217-3.73814	0.972	0.96589	0.14037-6.64656	0.811	1.19145	0.29022-4.89127	0.00905	0.74328	0.842	11.6714	17	0.81962	11.5603	16	0.77365	2.80764e-92	3452.1	0.92693
ukb-b-17189	Ice-cream intake	4	0.971	1.0425	0.14170-7.6701	0.417	1.47861	0.57497-3.80243	0.686	1.18811	0.51476-2.74227	0.636	1.39142	0.40529-4.77695	0.536	1.45461	0.50650-4.17750	0.00773	0.9005	0.804	0.87852	3	0.83061	0.85852	2	0.65099	2.37381e-21	716.157	0.92693
ukb-b-4955	Dairy smoothie intake	4	0.975	0.98044	0.32859-2.9254	0.734	1.16859	0.47605-2.86861	0.695	1.16701	0.53954-2.52420	0.811	1.16719	0.36516-3.73077	0.82	1.14881	0.38501-3.42793	0.00836	0.70241	0.973	0.26521	3	0.96643	0.07088	2	0.96518	3.56389e-26	862.074	0.92693
ukb-b-2468	Parsnip intake	5	0.829	0.56011	0.00453-69.3199	0.743	0.79829	0.20734-3.07352	0.697	0.79068	0.24224-2.58078	0.959	1.05259	0.17079-6.48726	0.686	0.7446	0.19705-2.81372	0.02382	0.89304	0.393	5.18612	4	0.26873	5.14943	3	0.16118	1.36938e-25	941.819	0.92693
ukb-b-3143	Intake of artificial sweetener added to cereal	4	0.55	4.26189	0.07929-229.0811	0.302	2.8487	0.39084-20.76337	0.728	1.34687	0.25123-7.22086	0.456	3.63954	0.18687-70.88543	0.418	3.60267	0.24580-52.80334	-0.01988	0.58664	0.382	3.28963	3	0.34909	2.72756	2	0.25569	1.50638e-18	660.411	0.92693
ukb-b-2035	Scotch pancake intake	10	0.721	2.47886	0.02008-306.0654	0.765	0.70832	0.07360-6.81718	0.731	1.39403	0.20943-9.27911	0.911	1.23622	0.03369-45.35606	0.428	0.28023	0.01386-5.66524	-0.01066	0.80324	0.179	12.7471	9	0.17439	12.6423	8	0.12476	1.22468e-44	1732.79	0.92693
ukb-b-13344	Herbal tea intake	35	0.367	0.98993	0.96866-1.0117	0.623	1.00248	0.99265-1.01240	0.734	1.00115	0.99457-1.00777	0.168	1.01284	0.99502-1.03098	0.663	1.00279	0.99041-1.01532	0.03903	0.2936	0.18	39.9606	34	0.22235	38.6273	33	0.23029	1.0321e-172	6806.07	0.92693
ukb-b-12236	Avocado intake	4	0.207	0.00032	0.00000-1.7028	0.74	1.11311	0.59141-2.09500	0.743	1.14335	0.51370-2.54476	0.252	11.7167	0.38753-354.24752	0.825	0.93221	0.52664-1.65012	0.6132	0.20187	0.49	5.64708	3	0.1301	2.04984	2	0.35883	5.74476e-19	705.412	0.92693
ukb-b-19847	Cheesy biscuits intake	5	0.871	0.7597	0.03622-15.9324	0.397	0.47886	0.08702-2.63514	0.748	0.75485	0.13531-4.21125	0.388	0.29845	0.02580-3.45312	0.378	0.39977	0.06525-2.44943	-0.00015	0.99601	0.323	5.88875	4	0.20761	5.88869	3	0.11715	2.7114e-22	829.723	0.92693
ukb-b-139	Other sweets intake	5	0.801	0.78488	0.13969-4.4101	0.814	1.11315	0.45662-2.71362	0.753	0.86711	0.35620-2.11083	0.677	1.2564	0.46330-3.40719	0.716	1.19417	0.49093-2.90473	0.00424	0.89714	0.382	5.92803	4	0.20459	5.88926	3	0.11712	1.58827e-24	911.841	0.92693
ukb-b-8765	Other grain intake	19	0.991	1.03875	0.00149-722.0544	0.618	1.75621	0.19170-16.08895	0.792	1.24063	0.25067-6.14034	0.927	0.86816	0.04366-17.26183	0.872	1.20904	0.12330-11.85581	0.00338	0.95687	0.568	17.3406	18	0.49982	17.3376	17	0.43173	9.95347e-89	3409.32	0.92693
ukb-b-13281	Naan bread intake	4	0.989	0.92586	0.00008-10508.9591	0.265	4.16774	0.33798-51.39387	0.796	1.72548	0.02764-107.70657	0.305	5.73759	0.35873-91.76695	0.323	4.96066	0.34816-70.67972	0.0092	0.89095	0.069	12.154	3	0.00687	12.0095	2	0.00247	1.50266e-17	710.943	0.92693
ukb-b-3383	Vegetarian sausages/burgers intake	7	0.111	0.1366	0.01818-1.0262	0.998	1.00187	0.21719-4.62147	0.802	1.2423	0.22872-6.74770	0.991	0.98939	0.15520-6.30721	0.859	0.85672	0.16777-4.37490	0.06084	0.04483	0.108	12.2259	6	0.05711	5.06009	5	0.40859	6.45913e-32	1254.19	0.92693
ukb-b-5237	Coffee intake	56	0.885	0.94706	0.45425-1.9746	0.19	0.69741	0.40698-1.19509	0.803	0.955	0.66451-1.37248	0.572	0.70138	0.20642-2.38315	0.116	0.66863	0.40797-1.09582	0.00014	0.97962	0.128	66.2677	55	0.14203	66.2668	54	0.12215	6.90363e-254	3123.29	0.92693
ukb-b-17627	Non-oily fish intake	26	0.908	0.85851	0.06646-11.0902	0.285	0.61165	0.24842-1.50595	0.821	0.92805	0.48601-1.77212	0.245	0.34111	0.05801-2.00577	0.156	0.32623	0.07270-1.46392	0.00089	0.95127	0.286	28.0338	25	0.3063	28.0294	24	0.2588	4.61381e-60	774.245	0.92693
ukb-b-2603	Average monthly fortified wine intake	6	0.96	1.10046	0.03302-36.6760	0.843	0.9413	0.51769-1.71152	0.827	0.9456	0.57236-1.56222	0.8	0.89452	0.39494-2.02604	0.83	0.93043	0.49876-1.73571	-0.01257	0.93569	0.6	5.10348	5	0.40338	5.09408	4	0.27778	6.79281e-33	2064.55	0.92693
ukb-b-14171	Cottage cheese intake	6	0.75	1.53231	0.13285-17.6741	0.855	1.16644	0.22337-6.09118	0.83	1.15693	0.30659-4.36566	0.956	1.0625	0.13455-8.39002	0.872	1.16141	0.20637-6.53613	-0.00568	0.80178	0.999	0.20688	5	0.99904	0.13492	4	0.99782	3.05867e-33	1095.04	0.92693
ukb-b-3881	Fresh fruit intake	76	0.152	0.28605	0.05252-1.5581	0.589	0.8235	0.40739-1.66461	0.831	0.94728	0.57598-1.55794	0.691	0.71265	0.13521-3.75606	0.906	1.08283	0.29028-4.03928	0.01055	0.15201	0.08	92.5722	75	0.08236	90.0236	74	0.09915	3.65757e-210	2766.59	0.92693
ukb-b-13567	Sweetcorn intake	6	0.69	0.51713	0.02542-10.5219	0.776	0.85536	0.29117-2.51274	0.864	0.9204	0.35623-2.37805	0.696	1.43587	0.25927-7.95196	0.788	1.22018	0.30953-4.80997	0.01202	0.70984	0.278	7.04766	5	0.21712	6.77706	4	0.14815	4.78521e-28	1053.08	0.951509
ukb-b-15960	Salted nuts intake	4	0.515	2.45952	0.26009-23.2581	0.789	1.19399	0.32518-4.38406	0.892	1.08278	0.34513-3.39701	0.403	0.37918	0.05350-2.68727	0.568	1.50853	0.42788-5.31852	-0.03055	0.49317	0.658	1.10662	3	0.77548	0.41528	2	0.8125	4.28935e-23	779.098	0.965827
ukb-b-13516	Scotch egg intake	36	0.13	0.05989	0.00172-2.0912	0.807	0.77155	0.09589-6.20773	0.9	0.91187	0.21482-3.87061	0.475	0.2605	0.00678-10.01489	0.637	0.4852	0.02469-9.53331	0.03491	0.10931	0.607	32.9217	35	0.5688	30.2176	34	0.65364	8.72905e-184	7114.22	0.965827
ukb-b-2763	Orange juice intake	4	0.325	0.29658	0.04701-1.8711	0.962	1.01953	0.46152-2.25221	0.91	0.96263	0.49620-1.86751	0.792	1.19867	0.35031-4.10158	0.824	1.14199	0.39163-3.33003	0.04856	0.31146	0.547	2.31972	3	0.50875	0.51685	2	0.77227	8.09329e-20	689.092	0.965827
ukb-b-4414	Bacon intake	4	0.477	0.5152	0.11531-2.3018	0.928	1.04521	0.39956-2.73414	0.931	0.967	0.45379-2.06063	0.584	1.56506	0.37179-6.58815	0.577	1.47059	0.43702-4.94861	0.02684	0.44018	0.552	1.93153	3	0.58674	1.01863	2	0.60091	3.00375e-22	767.905	0.966735
ukb-b-14898	Water intake	80	0.39	1.46283	0.61781-3.4636	0.215	1.37487	0.83127-2.27395	0.933	0.98717	0.72930-1.33622	0.76	1.15858	0.45119-2.97503	0.251	1.50518	0.75263-3.01020	-0.00549	0.34245	0.753	70.3354	79	0.74624	69.4231	78	0.74528	1.82786e-233	2935.66	0.966735
ukb-b-2862	Beef intake	34	0.521	1.78877	0.30878-10.3622	0.888	0.94309	0.41613-2.13734	0.952	1.01787	0.57308-1.80787	0.709	0.69912	0.10808-4.52228	0.77	0.751	0.11152-5.05739	-0.00727	0.50995	0.278	37.07	33	0.28668	36.5626	32	0.26507	5.20734e-70	927.767	0.974208
ukb-b-5779	Alcohol intake frequency.	166	0.236	0.74497	0.45860-1.2102	0.798	0.97359	0.79318-1.19504	0.988	0.99894	0.87001-1.14696	0.258	0.723	0.41293-1.26590	0.69	0.90821	0.56600-1.45733	0.00651	0.21821	0.053	195.331	165	0.05334	193.528	164	0.05728	0	6127.57	0.996007
ukb-b-5174	Average weekly beer plus cider intake	31	0.028	0.03168	0.00170-0.5912	0.388	1.46909	0.61293-3.52114	0.996	1.00169	0.51793-1.93728	0.307	2.74152	0.40938-18.35923	0.318	2.42006	0.43965-13.32114	0.03782	0.02489	0.089	41.4855	30	0.07915	34.7737	29	0.21207	1.53592e-90	1353.91	0.996007
